# Supplementary material for: Phytoagent Deoxyelephantopin and Its Derivative Inhibit Triple Negative Breast Cancer Cell Activity through ROS-Mediated Exosomal Activity and Protein Functions
Source: Front Pharmacol. 2017 Jun 29;8:398. doi: 10.3389/fphar.2017.00398 (PMC5490438; doi:10.3389/fphar.2017.00398)
Supplement: Supplementary file 1 [file Table_1.XLS]

## Sheet: Table S1
Supplementary Table S1: Identified exosomal proteins for DET and DETD-35 treatments in biological replicate 1
Accession	Description	Coverage (%)	Protein Ratio (115/114)	Protein Ratio (116/114)	Score A2	Score A4	MW (kDa)	calc. pI
P35908	Keratin, type II cytoskeletal 2 epidermal OS=Homo sapiens GN=KRT2 PE=1 SV=2 - [K22E_HUMAN]	38.34	0.359784	0.789219	9054.41	1085.52	65.3932	8.00146
Q5T749	Keratinocyte proline-rich protein OS=Homo sapiens GN=KPRP PE=1 SV=1 - [KPRP_HUMAN]	10.54	0.462846	0.942604	111.964	62.983	64.0932	8.26514
Q14CN4-3	Isoform 3 of Keratin, type II cytoskeletal 72 OS=Homo sapiens GN=KRT72 - [K2C72_HUMAN]	8.53	0.47159	0.875466		205.843	51.0918	6.45557
P39060-2	Isoform 3 of Collagen alpha-1(XVIII) chain OS=Homo sapiens GN=COL18A1 - [COIA1_HUMAN]	7.77	0.489333	0.611672	2538.83	247.821	135.677	6.46826
P04264	Keratin, type II cytoskeletal 1 OS=Homo sapiens GN=KRT1 PE=1 SV=6 - [K2C1_HUMAN]	47.52	0.531121	0.988875	24416.1	2667.26	65.999	8.11865
P35527	Keratin, type I cytoskeletal 9 OS=Homo sapiens GN=KRT9 PE=1 SV=3 - [K1C9_HUMAN]	36.92	0.538534	1.06672	6299.31	865.863	62.0268	5.23682
Q99715-4	Isoform 4 of Collagen alpha-1(XII) chain OS=Homo sapiens GN=COL12A1 - [COCA1_HUMAN]	7.26	0.540878	0.617641	918.781	113.605	324.369	5.50342
P13645	Keratin, type I cytoskeletal 10 OS=Homo sapiens GN=KRT10 PE=1 SV=6 - [K1C10_HUMAN]	38.87	0.544379	0.890384	14028.6	1572.94	58.7917	5.21143
Q9GZM7	Tubulointerstitial nephritis antigen-like OS=Homo sapiens GN=TINAGL1 PE=1 SV=1 - [TINAL_HUMAN]	13.49	0.549918	0.616892	285.232	38.0963	52.353	6.99072
P98160	Basement membrane-specific heparan sulfate proteoglycan core protein OS=Homo sapiens GN=HSPG2 PE=1 SV=4 - [PGBM_HUMAN]	19.13	0.554935	0.677273	8580.02	1108.11	468.532	6.50732
Q08431	Lactadherin OS=Homo sapiens GN=MFGE8 PE=1 SV=2 - [MFGM_HUMAN]	37.73	0.56476	0.751889	2318.25	328.517	43.0955	8.14795
B4E2J3	Serine protease 23 OS=Homo sapiens GN=PRSS23 PE=2 SV=1 - [B4E2J3_HUMAN]	13.39	0.564792	0.682209	431.126	41.2653	39.6162	9.62744
O00468-6	Isoform 6 of Agrin OS=Homo sapiens GN=AGRN - [AGRIN_HUMAN]	24.21	0.578355	0.642128	5610.59	676.371	214.706	6.40479
O15230	Laminin subunit alpha-5 OS=Homo sapiens GN=LAMA5 PE=1 SV=8 - [LAMA5_HUMAN]	10.88	0.590248	0.762285	2670.3	333.942	399.479	7.02002
P14543-2	Isoform 2 of Nidogen-1 OS=Homo sapiens GN=NID1 - [NID1_HUMAN]	1.89	0.610628	0.706735	166.667	33.0256	121.941	5.46533
Q9Y4K0	Lysyl oxidase homolog 2 OS=Homo sapiens GN=LOXL2 PE=1 SV=1 - [LOXL2_HUMAN]	12.53	0.611576	0.687356	262.51	36.2121	86.6683	6.37939
P20908	Collagen alpha-1(V) chain OS=Homo sapiens GN=COL5A1 PE=1 SV=3 - [CO5A1_HUMAN]	4.08	0.611923	0.698951	705.612	83.2991	183.447	5.05908
Q06828	Fibromodulin OS=Homo sapiens GN=FMOD PE=1 SV=2 - [FMOD_HUMAN]	7.45	0.614702	1.04098		5.91435	43.1515	6.03662
P11047	Laminin subunit gamma-1 OS=Homo sapiens GN=LAMC1 PE=1 SV=3 - [LAMC1_HUMAN]	19.58	0.616888	0.725853	2058.46	249.759	177.489	5.12256
P04259	Keratin, type II cytoskeletal 6B OS=Homo sapiens GN=KRT6B PE=1 SV=5 - [K2C6B_HUMAN]	47.87	0.636089	1.23395	8382.18	1118.95	60.0303	8.00146
Q8N1N4	Keratin, type II cytoskeletal 78 OS=Homo sapiens GN=KRT78 PE=2 SV=2 - [K2C78_HUMAN]	12.5	0.637376	0.987155	278.209	20.0496	56.8305	6.02393
P10124	Serglycin OS=Homo sapiens GN=SRGN PE=1 SV=3 - [SRGN_HUMAN]	13.92	0.657741	0.570668		23.3842	17.6406	4.95752
Q92743	Serine protease HTRA1 OS=Homo sapiens GN=HTRA1 PE=1 SV=1 - [HTRA1_HUMAN]	7.92	0.659158	0.774107	261.975	32.8674	51.2546	7.82568
H0YCP6	CSC1-like protein 2 (Fragment) OS=Homo sapiens GN=TMEM63B PE=4 SV=1 - [H0YCP6_HUMAN]	3.27	0.66061	1.11814		10.984	60.4839	8.76318
E7ENQ1	Mitogen-activated protein kinase kinase kinase kinase 4 OS=Homo sapiens GN=MAP4K4 PE=1 SV=1 - [E7ENQ1_HUMAN]	4.77	0.660839	1.01004		21.8597	132.084	7.53271
P08572	Collagen alpha-2(IV) chain OS=Homo sapiens GN=COL4A2 PE=1 SV=4 - [CO4A2_HUMAN]	3.56	0.665294	0.803803	175.198	28.6289	167.449	8.66064
Q7Z794	Keratin, type II cytoskeletal 1b OS=Homo sapiens GN=KRT77 PE=2 SV=3 - [K2C1B_HUMAN]	12.46	0.669695	0.953663		234.444	61.8635	5.98584
Q96P63	Serpin B12 OS=Homo sapiens GN=SERPINB12 PE=1 SV=1 - [SPB12_HUMAN]	12.35	0.700543	1.1154	71.9494	11.639	46.2471	5.52881
O00339-3	Isoform 3 of Matrilin-2 OS=Homo sapiens GN=MATN2 - [MATN2_HUMAN]	9.84	0.70306	0.810465	253.711	43.7232	102.165	6.18896
P07942	Laminin subunit beta-1 OS=Homo sapiens GN=LAMB1 PE=1 SV=2 - [LAMB1_HUMAN]	12.04	0.71258	0.814936	827.041	148.554	197.909	4.94482
Q6PCB0	von Willebrand factor A domain-containing protein 1 OS=Homo sapiens GN=VWA1 PE=2 SV=1 - [VWA1_HUMAN]	5.39	0.714239	0.697225		12.1347	46.7753	7.6792
P02533	Keratin, type I cytoskeletal 14 OS=Homo sapiens GN=KRT14 PE=1 SV=4 - [K1C14_HUMAN]	48.94	0.716761	1.06106	7254.31	844.221	51.5294	5.16064
P02538	Keratin, type II cytoskeletal 6A OS=Homo sapiens GN=KRT6A PE=1 SV=3 - [K2C6A_HUMAN]	48.05	0.722764	1.19861	7938.01	1099.09	60.0083	8.00146
G3V1N2	HCG1745306, isoform CRA_a OS=Homo sapiens GN=HBA2 PE=1 SV=1 - [G3V1N2_HUMAN]	16.36	0.722951	1.97319	4147.14		11.9402	8.76318
Q02413	Desmoglein-1 OS=Homo sapiens GN=DSG1 PE=1 SV=2 - [DSG1_HUMAN]	10.39	0.729864	1.04774	424.461	51.1302	113.676	5.03369
P22735	Protein-glutamine gamma-glutamyltransferase K OS=Homo sapiens GN=TGM1 PE=1 SV=4 - [TGM1_HUMAN]	2.69	0.738704	1.04717		8.64572	89.7303	6.03662
Q08554-2	Isoform 1B of Desmocollin-1 OS=Homo sapiens GN=DSC1 - [DSC1_HUMAN]	8.81	0.746939	0.989879	190.941	49.0513	93.776	5.52881
P08779	Keratin, type I cytoskeletal 16 OS=Homo sapiens GN=KRT16 PE=1 SV=4 - [K1C16_HUMAN]	45.24	0.748262	1.22017	8370.49	942.39	51.2362	5.04639
P02462-2	Isoform 2 of Collagen alpha-1(IV) chain OS=Homo sapiens GN=COL4A1 - [CO4A1_HUMAN]	2.96	0.752002	0.76074	168.273	23.2999	127.9	7.92822
P13647	Keratin, type II cytoskeletal 5 OS=Homo sapiens GN=KRT5 PE=1 SV=3 - [K2C5_HUMAN]	45.08	0.758997	1.01015	6259.22	870.641	62.34	7.73779
P29966	Myristoylated alanine-rich C-kinase substrate OS=Homo sapiens GN=MARCKS PE=1 SV=4 - [MARCS_HUMAN]	50.3	0.759813	0.65633	5745.73	511.67	31.5359	4.44971
P35321	Cornifin-A OS=Homo sapiens GN=SPRR1A PE=1 SV=2 - [SPR1A_HUMAN]	33.71	0.762293	1.01277		17.9837	9.87088	8.48486
Q92930	Ras-related protein Rab-8B OS=Homo sapiens GN=RAB8B PE=1 SV=2 - [RAB8B_HUMAN]	38.16	0.767383	0.936524	2310.49	235.634	23.5691	9.0708
B7Z371	Septin-10 OS=Homo sapiens GN=SEPT10 PE=2 SV=1 - [B7Z371_HUMAN]	5.3	0.767681	1.08584	80.4425		37.8674	8.104
Q08380	Galectin-3-binding protein OS=Homo sapiens GN=LGALS3BP PE=1 SV=1 - [LG3BP_HUMAN]	20.85	0.767868	0.807131	545.951	72.1866	65.2893	5.2749
Q15323	Keratin, type I cuticular Ha1 OS=Homo sapiens GN=KRT31 PE=2 SV=3 - [K1H1_HUMAN]	16.11	0.768356	1.74482	266.07	43.6749	47.2071	4.88135
O43854-2	Isoform 2 of EGF-like repeat and discoidin I-like domain-containing protein 3 OS=Homo sapiens GN=EDIL3 - [EDIL3_HUMAN]	32.13	0.770072	0.824456	1603.08	221.384	52.7136	7.78174
P05121-2	Isoform 2 of Plasminogen activator inhibitor 1 OS=Homo sapiens GN=SERPINE1 - [PAI1_HUMAN]	9.3	0.781084	0.74415	59.7991	12.9657	43.3762	7.1665
E7EU94	U4/U6 small nuclear ribonucleoprotein Prp31 (Fragment) OS=Homo sapiens GN=PRPF31 PE=1 SV=2 - [E7EU94_HUMAN]	8.46	0.782347	0.957399	73.1294		28.8404	4.4751
Q9Y3T9	Nucleolar complex protein 2 homolog OS=Homo sapiens GN=NOC2L PE=1 SV=4 - [NOC2L_HUMAN]	3.07	0.783957	0.914925		10.7866	84.8662	5.61768
P26022	Pentraxin-related protein PTX3 OS=Homo sapiens GN=PTX3 PE=1 SV=3 - [PTX3_HUMAN]	6.04	0.790105	0.929184		5.47071	41.9488	5.0083
Q6KB66-2	Isoform 2 of Keratin, type II cytoskeletal 80 OS=Homo sapiens GN=KRT80 - [K2C80_HUMAN]	14.45	0.794054	1.07076	165.03	12.0489	47.212	5.30029
E7EX41	ATP-dependent RNA helicase DDX55 OS=Homo sapiens GN=DDX55 PE=1 SV=2 - [E7EX41_HUMAN]	12.57	0.794098	1.09057	98.0479	13.6097	21.6015	6.94678
Q13835-2	Isoform 1 of Plakophilin-1 OS=Homo sapiens GN=PKP1 - [PKP1_HUMAN]	5.1	0.794239	1.03311	395.575	43.8783	80.4455	8.96826
Q96PD2	Discoidin, CUB and LCCL domain-containing protein 2 OS=Homo sapiens GN=DCBLD2 PE=1 SV=1 - [DCBD2_HUMAN]	4.77	0.797885	0.925134		9.3731	84.9808	7.1665
P24043	Laminin subunit alpha-2 OS=Homo sapiens GN=LAMA2 PE=1 SV=4 - [LAMA2_HUMAN]	1.15	0.798587	0.905594	159.485		343.684	6.40479
P15924	Desmoplakin OS=Homo sapiens GN=DSP PE=1 SV=3 - [DESP_HUMAN]	10.31	0.80041	0.983279	1336.77	201.534	331.569	6.81494
P19801	Amiloride-sensitive amine oxidase [copper-containing] OS=Homo sapiens GN=AOC1 PE=1 SV=4 - [AOC1_HUMAN]	3.33	0.801513	0.79192	122.766	6.31518	85.3237	7.09326
D6RF44	Heterogeneous nuclear ribonucleoprotein D0 (Fragment) OS=Homo sapiens GN=HNRNPD PE=1 SV=2 - [D6RF44_HUMAN]	28.83	0.802589	0.874903	195.588	19.2919	12.5455	8.57275
P30508	HLA class I histocompatibility antigen, Cw-12 alpha chain OS=Homo sapiens GN=HLA-C PE=2 SV=2 - [1C12_HUMAN]	33.61	0.80889	0.831304	1061.24	253.422	40.8601	6.30322
Q9H2A2-2	Isoform 2 of Aldehyde dehydrogenase family 8 member A1 OS=Homo sapiens GN=ALDH8A1 - [AL8A1_HUMAN]	6	0.810673	1.08881		35.3445	47.2949	6.3667
Q9H3M7	Thioredoxin-interacting protein OS=Homo sapiens GN=TXNIP PE=1 SV=1 - [TXNIP_HUMAN]	5.63	0.813284	0.846701		6.19717	43.6331	7.50342
Q9NW21	Protein FAM49B OS=Homo sapiens GN=FAM49B PE=1 SV=1 - [Q9NW21_HUMAN]	21.35	0.817835	0.759648	167.538	12.1853	20.1801	7.79639
P25311	Zinc-alpha-2-glycoprotein OS=Homo sapiens GN=AZGP1 PE=1 SV=2 - [ZA2G_HUMAN]	13.76	0.819601	1.02978		15.9222	34.2371	6.04932
O43790	Keratin, type II cuticular Hb6 OS=Homo sapiens GN=KRT86 PE=1 SV=1 - [KRT86_HUMAN]	13.37	0.822446	1.59241		20.3238	53.4663	5.65576
Q9Y4G6	Talin-2 OS=Homo sapiens GN=TLN2 PE=1 SV=4 - [TLN2_HUMAN]	4.92	0.825217	0.971593	1120.08	158.495	271.443	5.56689
Q5TEC6	Histone H3 OS=Homo sapiens GN=HIST2H3PS2 PE=1 SV=1 - [Q5TEC6_HUMAN]	38.97	0.826093	1.04121		447.538	15.4206	11.2681
P31944	Caspase-14 OS=Homo sapiens GN=CASP14 PE=1 SV=2 - [CASPE_HUMAN]	9.09	0.82645	0.9631		10.6827	27.662	5.57959
Q04695	Keratin, type I cytoskeletal 17 OS=Homo sapiens GN=KRT17 PE=1 SV=2 - [K1C17_HUMAN]	50.23	0.828197	1.12979	4345.11	520.827	48.076	5.021
P14923	Junction plakoglobin OS=Homo sapiens GN=JUP PE=1 SV=3 - [PLAK_HUMAN]	19.19	0.829736	0.932509	1105.81	146.294	81.6927	6.13818
Q9UI10-3	Isoform 3 of Translation initiation factor eIF-2B subunit delta OS=Homo sapiens GN=EIF2B4 - [EI2BD_HUMAN]	7.66	0.830841	0.973107		18.1863	57.4223	9.37842
P09758	Tumor-associated calcium signal transducer 2 OS=Homo sapiens GN=TACSTD2 PE=1 SV=3 - [TACD2_HUMAN]	13.31	0.832067	0.838131	243.968	18.5544	35.6866	8.86572
B8ZZL8	10 kDa heat shock protein, mitochondrial OS=Homo sapiens GN=HSPE1 PE=1 SV=1 - [B8ZZL8_HUMAN]	21.78	0.832343	0.943178	394.525	60.7461	10.6828	9.5835
P24821-6	Isoform 6 of Tenascin OS=Homo sapiens GN=TNC - [TENA_HUMAN]	5.88	0.832501	1.14988	304.789	35.9336	171.249	5.09717
Q96C24	Synaptotagmin-like protein 4 OS=Homo sapiens GN=SYTL4 PE=1 SV=2 - [SYTL4_HUMAN]	2.98	0.833354	1.0135		17.3787	75.9758	8.98291
Q12981	Vesicle transport protein SEC20 OS=Homo sapiens GN=BNIP1 PE=1 SV=3 - [SEC20_HUMAN]	8.77	0.833581	0.935253		9.14351	26.1159	8.95361
P50151	Guanine nucleotide-binding protein G(I)/G(S)/G(O) subunit gamma-10 OS=Homo sapiens GN=GNG10 PE=1 SV=1 - [GBG10_HUMAN]	48.53	0.834136	0.917415		23.1573	7.20068	7.85498
P14550	Alcohol dehydrogenase [NADP(+)] OS=Homo sapiens GN=AKR1A1 PE=1 SV=3 - [AK1A1_HUMAN]	11.38	0.834482	0.951816	250.73	22.7083	36.5499	6.78564
O95466	Formin-like protein 1 OS=Homo sapiens GN=FMNL1 PE=1 SV=3 - [FMNL_HUMAN]	11.27	0.834655	0.87742	233.018	53.0684	121.777	5.71924
Q15046	Lysine--tRNA ligase OS=Homo sapiens GN=KARS PE=1 SV=3 - [SYK_HUMAN]	8.38	0.834913	1.02759	127.646	9.58791	68.0046	6.354
P53814-5	Isoform B2 of Smoothelin OS=Homo sapiens GN=SMTN - [SMTN_HUMAN]	2.4	0.835172	0.946943		5.71167	98.8591	8.92432
Q9Y6M5	Zinc transporter 1 OS=Homo sapiens GN=SLC30A1 PE=1 SV=3 - [ZNT1_HUMAN]	4.14	0.835196	0.823587	72.2694		55.2641	6.48096
Q14699	Raftlin OS=Homo sapiens GN=RFTN1 PE=1 SV=4 - [RFTN1_HUMAN]	31.31	0.835928	0.786895	1057.21	118.356	63.1065	5.66846
Q9Y5X1	Sorting nexin-9 OS=Homo sapiens GN=SNX9 PE=1 SV=1 - [SNX9_HUMAN]	4.54	0.836976	0.904048		6.71199	66.5496	5.57959
P15509	Granulocyte-macrophage colony-stimulating factor receptor subunit alpha OS=Homo sapiens GN=CSF2RA PE=1 SV=1 - [CSF2R_HUMAN]	5	0.8376	0.822962	57.9494	5.42165	46.1774	7.75244
Q14160	Protein scribble homolog OS=Homo sapiens GN=SCRIB PE=1 SV=4 - [SCRIB_HUMAN]	5.89	0.8394	0.979535	224.273	41.1687	174.778	5.07178
Q99996-5	Isoform 5 of A-kinase anchor protein 9 OS=Homo sapiens GN=AKAP9 - [AKAP9_HUMAN]	0.73	0.842091	1.02048	120.058	5.67754	447.476	4.98291
P62834	Ras-related protein Rap-1A OS=Homo sapiens GN=RAP1A PE=1 SV=1 - [RAP1A_HUMAN]	26.09	0.843352	0.875236		274.283	20.9737	6.66846
Q01650	Large neutral amino acids transporter small subunit 1 OS=Homo sapiens GN=SLC7A5 PE=1 SV=2 - [LAT1_HUMAN]	9.47	0.843993	0.731858	2356.78	193.741	54.9743	7.72314
Q99584	Protein S100-A13 OS=Homo sapiens GN=S100A13 PE=1 SV=1 - [S10AD_HUMAN]	23.47	0.845308	0.804902	236.138	23.8688	11.4641	6.16357
P08514-3	Isoform 3 of Integrin alpha-IIb OS=Homo sapiens GN=ITGA2B - [ITA2B_HUMAN]	2.62	0.846009	1.01514	663.407	125.761	103.153	5.66846
Q99959-2	Isoform 1 of Plakophilin-2 OS=Homo sapiens GN=PKP2 - [PKP2_HUMAN]	9.2	0.846196	0.853264	260.865	37.3808	92.6985	9.29053
P01137	Transforming growth factor beta-1 OS=Homo sapiens GN=TGFB1 PE=1 SV=2 - [TGFB1_HUMAN]	5.38	0.848098	1.14188		8.91639	44.3128	8.52881
Q96L35	EPH receptor B4, isoform CRA_b OS=Homo sapiens GN=EPHB4 PE=1 SV=1 - [Q96L35_HUMAN]	5.45	0.848261	0.948062	290.816	45.2363	102.493	7.03467
F5H7S3	Tropomyosin alpha-1 chain OS=Homo sapiens GN=TPM1 PE=1 SV=2 - [F5H7S3_HUMAN]	22.04	0.848765	0.894422	225.73	49.0066	28.5076	4.77979
P13726	Tissue factor OS=Homo sapiens GN=F3 PE=1 SV=1 - [TF_HUMAN]	19.66	0.851146	0.720071	1359.72	142.475	33.0468	7.03467
Q15758	Neutral amino acid transporter B(0) OS=Homo sapiens GN=SLC1A5 PE=1 SV=2 - [AAAT_HUMAN]	20.15	0.851345	0.782198	1459.57	178.404	56.5623	5.47803
Q8N983-4	Isoform 4 of 39S ribosomal protein L43, mitochondrial OS=Homo sapiens GN=MRPL43 - [RM43_HUMAN]	15.09	0.851822	0.778184		5.43323	17.8423	9.87646
P01116-2	Isoform 2B of GTPase KRas OS=Homo sapiens GN=KRAS - [RASK_HUMAN]	25.53	0.852671	0.865716	747.189	71.4217	21.4109	8.11865
B4DUB9	Solute carrier family 35 member F2 OS=Homo sapiens GN=SLC35F2 PE=1 SV=1 - [B4DUB9_HUMAN]	15.93	0.852985	0.831257	153.612	15.5389	24.6921	5.26221
Q8IWE4	DCN1-like protein 3 OS=Homo sapiens GN=DCUN1D3 PE=1 SV=1 - [DCNL3_HUMAN]	11.84	0.85313	0.999878	176.408	14.9755	34.2696	5.12256
P54289-4	Isoform 4 of Voltage-dependent calcium channel subunit alpha-2/delta-1 OS=Homo sapiens GN=CACNA2D1 - [CA2D1_HUMAN]	4.91	0.853875	1.0961		18.9263	121.812	5.14795
P53794	Sodium/myo-inositol cotransporter OS=Homo sapiens GN=SLC5A3 PE=3 SV=2 - [SC5A3_HUMAN]	3.62	0.854377	0.889502	139.338	21.2175	79.6413	7.26904
P51114-2	Isoform 2 of Fragile X mental retardation syndrome-related protein 1 OS=Homo sapiens GN=FXR1 - [FXR1_HUMAN]	4.82	0.855523	0.95557	117.008	15.3112	60.7544	6.39209
P23497-7	Isoform 7 of Nuclear autoantigen Sp-100 OS=Homo sapiens GN=SP100 - [SP100_HUMAN]	9.66	0.856058	1.21121	94.4994	7.71091	50.0011	4.84326
Q9ULF5	Zinc transporter ZIP10 OS=Homo sapiens GN=SLC39A10 PE=1 SV=2 - [S39AA_HUMAN]	4.93	0.857239	0.778957	108.635	22.0462	94.0727	6.75635
P11171-6	Isoform 6 of Protein 4.1 OS=Homo sapiens GN=EPB41 - [41_HUMAN]	5.12	0.857721	0.998252	95.9416	18.9767	63.2156	6.66846
Q96AE4	Far upstream element-binding protein 1 OS=Homo sapiens GN=FUBP1 PE=1 SV=3 - [FUBP1_HUMAN]	9.63	0.858972	1.0107	137.338	27.6171	67.5185	7.60596
P07996	Thrombospondin-1 OS=Homo sapiens GN=THBS1 PE=1 SV=2 - [TSP1_HUMAN]	33.16	0.859092	0.714836	7148.78	837.771	129.3	4.94482
Q16610	Extracellular matrix protein 1 OS=Homo sapiens GN=ECM1 PE=1 SV=2 - [ECM1_HUMAN]	3.7	0.859275	1.12061		6.03855	60.6353	6.7124
Q9HCD5	Nuclear receptor coactivator 5 OS=Homo sapiens GN=NCOA5 PE=1 SV=2 - [NCOA5_HUMAN]	6.56	0.859456	0.864043		18.9251	65.4965	9.59814
O43172-2	Isoform 2 of U4/U6 small nuclear ribonucleoprotein Prp4 OS=Homo sapiens GN=PRPF4 - [PRP4_HUMAN]	5.37	0.859524	1.02655	115.672	6.86934	58.2843	7.41553
O95197-3	Isoform 3 of Reticulon-3 OS=Homo sapiens GN=RTN3 - [RTN3_HUMAN]	5.93	0.859528	0.66377	82.2768		25.5926	8.51416
D6R9D2	Neuronal membrane glycoprotein M6-a (Fragment) OS=Homo sapiens GN=GPM6A PE=4 SV=1 - [D6R9D2_HUMAN]	13.3	0.860329	1.11598	232.384	48.1941	23.986	5.03369
P61225	Ras-related protein Rap-2b OS=Homo sapiens GN=RAP2B PE=1 SV=1 - [RAP2B_HUMAN]	40.44	0.861048	0.89175	532.566	71.8716	20.4912	4.80518
Q04721	Neurogenic locus notch homolog protein 2 OS=Homo sapiens GN=NOTCH2 PE=1 SV=3 - [NOTC2_HUMAN]	1.54	0.861523	0.884066		12.7213	265.226	5.13525
O14936-3	Isoform 3 of Peripheral plasma membrane protein CASK OS=Homo sapiens GN=CASK - [CSKP_HUMAN]	9.25	0.861828	0.99594	164.718	51.0918	102.049	6.354
P62070	Ras-related protein R-Ras2 OS=Homo sapiens GN=RRAS2 PE=1 SV=1 - [RRAS2_HUMAN]	47.55	0.862446	0.843463	2002.28	248.304	23.3847	6.01123
P20042	Eukaryotic translation initiation factor 2 subunit 2 OS=Homo sapiens GN=EIF2S2 PE=1 SV=2 - [IF2B_HUMAN]	15.62	0.862464	0.8271	294.747	34.0615	38.3644	5.79541
Q92626	Peroxidasin homolog OS=Homo sapiens GN=PXDN PE=1 SV=2 - [PXDN_HUMAN]	1.49	0.864417	0.969331		6.35696	165.17	7.1665
P08195-2	Isoform 2 of 4F2 cell-surface antigen heavy chain OS=Homo sapiens GN=SLC3A2 - [4F2_HUMAN]	36.48	0.864521	0.751266	3033.76	398.912	57.9089	5.35107
O43826	Glucose-6-phosphate translocase OS=Homo sapiens GN=SLC37A4 PE=1 SV=1 - [G6PT1_HUMAN]	5.36	0.864725	0.893873	68.7394		46.3298	8.6167
Q9NTI5-2	Isoform 2 of Sister chromatid cohesion protein PDS5 homolog B OS=Homo sapiens GN=PDS5B - [PDS5B_HUMAN]	3.16	0.865322	1.03232	118.287	12.0197	158.18	8.5874
O95721	Synaptosomal-associated protein 29 OS=Homo sapiens GN=SNAP29 PE=1 SV=1 - [SNP29_HUMAN]	8.91	0.865588	0.905736		8.34882	28.9526	5.80811
Q14019	Coactosin-like protein OS=Homo sapiens GN=COTL1 PE=1 SV=3 - [COTL1_HUMAN]	17.61	0.867088	0.958492	117.318	32.5224	15.935	5.66846
P00750-4	Isoform 4 of Tissue-type plasminogen activator OS=Homo sapiens GN=PLAT - [TPA_HUMAN]	7.34	0.867191	0.898541		9.82736	44.3444	7.48877
P09467	Fructose-1,6-bisphosphatase 1 OS=Homo sapiens GN=FBP1 PE=1 SV=5 - [F16P1_HUMAN]	6.8	0.867882	1.11079		9.31251	36.8188	6.99072
P43487-2	Isoform 2 of Ran-specific GTPase-activating protein OS=Homo sapiens GN=RANBP1 - [RANG_HUMAN]	10	0.86904	0.916173	92.7583	12.9768	23.2245	5.2876
E7ERH3	Tensin-3 OS=Homo sapiens GN=TNS3 PE=1 SV=1 - [E7ERH3_HUMAN]	2.24	0.869192	1.42126		5.93647	128.987	7.26904
Q6P1M3-2	Isoform A of Lethal(2) giant larvae protein homolog 2 OS=Homo sapiens GN=LLGL2 - [L2GL2_HUMAN]	4.73	0.869927	1.01809		12.5253	112.857	7.34229
P07954-2	Isoform Cytoplasmic of Fumarate hydratase, mitochondrial OS=Homo sapiens GN=FH - [FUMH_HUMAN]	5.14	0.870195	1.07218		9.8598	50.1807	7.40088
H0YN29	CD276 antigen (Fragment) OS=Homo sapiens GN=CD276 PE=1 SV=1 - [H0YN29_HUMAN]	16.47	0.870812	0.681048	51.207		18.2909	4.60205
P29279	Connective tissue growth factor OS=Homo sapiens GN=CTGF PE=1 SV=2 - [CTGF_HUMAN]	12.61	0.871252	0.975589		21.2926	38.0649	8.00146
Q13642-1	Isoform 1 of Four and a half LIM domains protein 1 OS=Homo sapiens GN=FHL1 - [FHL1_HUMAN]	15.71	0.871336	1.0116	233.728	27.0731	31.8728	8.32373
P04899	Guanine nucleotide-binding protein G(i) subunit alpha-2 OS=Homo sapiens GN=GNAI2 PE=1 SV=3 - [GNAI2_HUMAN]	41.13	0.871394	0.915546	4727.66	483.627	40.4251	5.5415
Q00577	Transcriptional activator protein Pur-alpha OS=Homo sapiens GN=PURA PE=1 SV=2 - [PURA_HUMAN]	7.45	0.87141	0.786727		8.349	34.8894	6.44287
Q7LGC8	Carbohydrate sulfotransferase 3 OS=Homo sapiens GN=CHST3 PE=1 SV=3 - [CHST3_HUMAN]	6.05	0.871493	0.735342	72.6894		54.6713	8.5874
P34910	Protein EVI2B OS=Homo sapiens GN=EVI2B PE=1 SV=2 - [EVI2B_HUMAN]	5.8	0.871834	0.877077	315.709	20.7011	48.6362	4.83057
P05106	Integrin beta-3 OS=Homo sapiens GN=ITGB3 PE=1 SV=2 - [ITB3_HUMAN]	26.27	0.871929	1.00428	5563.02	551.043	87.0004	5.23682
Q9Y696	Chloride intracellular channel protein 4 OS=Homo sapiens GN=CLIC4 PE=1 SV=4 - [CLIC4_HUMAN]	20.55	0.872081	0.88973	647.257	76.1705	28.7537	5.59229
O75683	Surfeit locus protein 6 OS=Homo sapiens GN=SURF6 PE=1 SV=3 - [SURF6_HUMAN]	4.99	0.872189	1.11785	78.7356	8.92926	41.4256	10.6382
Q8N183	Mimitin, mitochondrial OS=Homo sapiens GN=NDUFAF2 PE=1 SV=1 - [MIMIT_HUMAN]	11.24	0.872953	1.01764		16.4438	19.8441	8.96826
O95865	N(G),N(G)-dimethylarginine dimethylaminohydrolase 2 OS=Homo sapiens GN=DDAH2 PE=1 SV=1 - [DDAH2_HUMAN]	21.4	0.872978	0.980285	347.509	40.3342	29.6255	6.01123
Q6IQ22	Ras-related protein Rab-12 OS=Homo sapiens GN=RAB12 PE=1 SV=3 - [RAB12_HUMAN]	17.21	0.873427	0.818922	478.635	48.4742	27.2311	8.41162
O95831-3	Isoform 3 of Apoptosis-inducing factor 1, mitochondrial OS=Homo sapiens GN=AIFM1 - [AIFM1_HUMAN]	5.75	0.875259	1.05835	109.102	15.3411	66.2536	8.93896
Q96K76-4	Isoform 4 of Ubiquitin carboxyl-terminal hydrolase 47 OS=Homo sapiens GN=USP47 - [UBP47_HUMAN]	1.55	0.875807	1.04831	60.0394	9.12678	154.6	5.05908
P50443	Sulfate transporter OS=Homo sapiens GN=SLC26A2 PE=1 SV=2 - [S26A2_HUMAN]	2.57	0.87592	0.856535		16.8237	81.6089	8.38232
P21266	Glutathione S-transferase Mu 3 OS=Homo sapiens GN=GSTM3 PE=1 SV=3 - [GSTM3_HUMAN]	12.44	0.877616	0.912623		21.3509	26.5421	5.5415
P23634-7	Isoform ZB of Plasma membrane calcium-transporting ATPase 4 OS=Homo sapiens GN=ATP2B4 - [AT2B4_HUMAN]	20.03	0.8777	0.933598	1637.08	174.413	132.51	6.21436
Q9UKJ3-2	Isoform 2 of G patch domain-containing protein 8 OS=Homo sapiens GN=GPATCH8 - [GPTC8_HUMAN]	2.53	0.878004	0.975158	89.7822	11.728	155.1	8.82178
P62851	40S ribosomal protein S25 OS=Homo sapiens GN=RPS25 PE=1 SV=1 - [RS25_HUMAN]	22.4	0.878379	1.10604	926.811	126.576	13.7337	10.1108
O14967	Calmegin OS=Homo sapiens GN=CLGN PE=1 SV=1 - [CLGN_HUMAN]	4.1	0.87873	0.917872		6.20838	69.9944	4.69092
P20339-2	Isoform 2 of Ras-related protein Rab-5A OS=Homo sapiens GN=RAB5A - [RAB5A_HUMAN]	28.86	0.879517	1.04499		80.457	22.1641	8.82178
Q92692	Nectin-2 OS=Homo sapiens GN=PVRL2 PE=1 SV=1 - [PVRL2_HUMAN]	9.85	0.879576	0.998433	187.045	46.4125	57.7059	4.81787
D6RA70	Probable ATP-dependent RNA helicase YTHDC2 OS=Homo sapiens GN=YTHDC2 PE=1 SV=1 - [D6RA70_HUMAN]	4.47	0.879779	1.1094		8.75168	82.9366	7.38623
Q3KQU3-2	Isoform 2 of MAP7 domain-containing protein 1 OS=Homo sapiens GN=MAP7D1 - [MA7D1_HUMAN]	6.35	0.880125	1.08739	400.785	46.4931	88.673	10.0522
E9PS47	Phosphatidylserine synthase 2 OS=Homo sapiens GN=PTDSS2 PE=1 SV=1 - [E9PS47_HUMAN]	38.33	0.880179	1.12314		13.2906	6.31296	4.84326
Q9NYV4-2	Isoform 2 of Cyclin-dependent kinase 12 OS=Homo sapiens GN=CDK12 - [CDK12_HUMAN]	3.85	0.880249	0.946534	103.189	15.758	163.129	9.45166
C9JE12	Transmembrane and ubiquitin-like domain-containing protein 1 (Fragment) OS=Homo sapiens GN=TMUB1 PE=1 SV=1 - [C9JE12_HUMAN]	14.47	0.880581	0.920417		6.12847	16.1101	4.90674
P11166	Solute carrier family 2, facilitated glucose transporter member 1 OS=Homo sapiens GN=SLC2A1 PE=1 SV=2 - [GTR1_HUMAN]	14.43	0.880857	0.850226	757.64	136.183	54.0485	8.71924
H7C3P7	Ras-related protein Ral-A (Fragment) OS=Homo sapiens GN=RALA PE=1 SV=1 - [H7C3P7_HUMAN]	25.61	0.88144	0.834105	659.764	82.6072	18.359	4.70361
E5RGR0	Acyl-protein thioesterase 1 (Fragment) OS=Homo sapiens GN=LYPLA1 PE=1 SV=1 - [E5RGR0_HUMAN]	10.66	0.881823	1.01283		8.86075	20.8476	7.06396
Q9H2H9	Sodium-coupled neutral amino acid transporter 1 OS=Homo sapiens GN=SLC38A1 PE=1 SV=1 - [S38A1_HUMAN]	5.13	0.881866	0.923161	151.501	14.4808	54.0122	7.02002
Q9C0H2-3	Isoform 3 of Protein tweety homolog 3 OS=Homo sapiens GN=TTYH3 - [TTYH3_HUMAN]	6.82	0.882023	0.95191		9.06102	38.4614	6.34131
P04920-2	Isoform B1 of Anion exchange protein 2 OS=Homo sapiens GN=SLC4A2 - [B3A2_HUMAN]	4.24	0.88225	0.922605	66.9894	63.4719	135.52	6.21436
P18084	Integrin beta-5 OS=Homo sapiens GN=ITGB5 PE=1 SV=1 - [ITB5_HUMAN]	10.14	0.882479	0.757523	416.956	43.0962	87.9962	6.06201
Q6P4A7-2	Isoform 2 of Sideroflexin-4 OS=Homo sapiens GN=SFXN4 - [SFXN4_HUMAN]	9.84	0.882711	1.2131		8.65003	34.0819	9.61279
Q99755-2	Isoform 2 of Phosphatidylinositol 4-phosphate 5-kinase type-1 alpha OS=Homo sapiens GN=PIP5K1A - [PI51A_HUMAN]	3.8	0.883466	0.874229		12.4576	56.0172	7.53271
B4DS69	Arfaptin-1 OS=Homo sapiens GN=ARFIP1 PE=1 SV=1 - [B4DS69_HUMAN]	10.88	0.883927	1.1532		26.3629	22.0412	5.8208
P43007	Neutral amino acid transporter A OS=Homo sapiens GN=SLC1A4 PE=1 SV=1 - [SATT_HUMAN]	9.21	0.88444	1.01203		13.9968	55.6876	6.25244
Q9NZW5	MAGUK p55 subfamily member 6 OS=Homo sapiens GN=MPP6 PE=1 SV=2 - [MPP6_HUMAN]	11.3	0.884582	0.953555	163.828	30.1423	61.0788	6.17627
B4DHN5	Syntenin-1 OS=Homo sapiens GN=SDCBP PE=1 SV=1 - [B4DHN5_HUMAN]	7.95	0.884896	1.0528		14.4611	25.9514	6.63916
Q9H5V8	CUB domain-containing protein 1 OS=Homo sapiens GN=CDCP1 PE=1 SV=3 - [CDCP1_HUMAN]	14.23	0.885637	0.821354	1289.17	211.781	92.8724	7.95752
Q8NAV1	Pre-mRNA-splicing factor 38A OS=Homo sapiens GN=PRPF38A PE=1 SV=1 - [PR38A_HUMAN]	8.97	0.886488	1.10545		13.7397	37.4534	9.96436
Q8N4C8-5	Isoform 5 of Misshapen-like kinase 1 OS=Homo sapiens GN=MINK1 - [MINK1_HUMAN]	4.16	0.886517	1.19445		17.8488	143.548	7.12256
P31146	Coronin-1A OS=Homo sapiens GN=CORO1A PE=1 SV=4 - [COR1A_HUMAN]	6.07	0.887113	0.968783		25.2914	50.9938	6.68311
Q9NS25	Sperm protein associated with the nucleus on the X chromosome B/F OS=Homo sapiens GN=SPANXB1 PE=2 SV=1 - [SPNXB_HUMAN]	57.28	0.887261	0.996382	912.323	138.912	11.8188	6.15088
P62993	Growth factor receptor-bound protein 2 OS=Homo sapiens GN=GRB2 PE=1 SV=1 - [GRB2_HUMAN]	16.59	0.887644	0.967815	204.938	19.7213	25.1904	6.31592
Q9ULC3	Ras-related protein Rab-23 OS=Homo sapiens GN=RAB23 PE=1 SV=1 - [RAB23_HUMAN]	33.76	0.887763	0.837308	299.554	44.5445	26.6425	6.59521
Q9H2G2-2	Isoform 2 of STE20-like serine/threonine-protein kinase OS=Homo sapiens GN=SLK - [SLK_HUMAN]	7.56	0.888043	0.803063	164.299	31.598	138.91	5.09717
H3BLV0	Complement decay-accelerating factor (Fragment) OS=Homo sapiens GN=CD55 PE=1 SV=1 - [H3BLV0_HUMAN]	21.17	0.888078	0.731893	999.658	115.477	35.7825	5.5415
Q9H1C7	Cysteine-rich and transmembrane domain-containing protein 1 OS=Homo sapiens GN=CYSTM1 PE=1 SV=1 - [CYTM1_HUMAN]	11.34	0.888906	0.97413		43.2441	10.6238	4.32275
P30825	High affinity cationic amino acid transporter 1 OS=Homo sapiens GN=SLC7A1 PE=1 SV=1 - [CTR1_HUMAN]	4.61	0.889066	0.764387	249.601	28.2181	67.5941	5.42725
O00148	ATP-dependent RNA helicase DDX39A OS=Homo sapiens GN=DDX39A PE=1 SV=2 - [DX39A_HUMAN]	14.75	0.889444	1.20409	143.027	27.8692	49.098	5.68115
P00488	Coagulation factor XIII A chain OS=Homo sapiens GN=F13A1 PE=1 SV=4 - [F13A_HUMAN]	3.55	0.889981	1.02513		14.5011	83.2146	6.0874
H0YEB6	Sjoegren syndrome/scleroderma autoantigen 1 (Fragment) OS=Homo sapiens GN=SSSCA1 PE=1 SV=1 - [H0YEB6_HUMAN]	11.92	0.889991	1.02992		6.16008	20.9034	5.23682
Q9Y6M4-3	Isoform 3 of Casein kinase I isoform gamma-3 OS=Homo sapiens GN=CSNK1G3 - [KC1G3_HUMAN]	11.58	0.890215	1.02085	125.008	25.2434	48.8667	9.17334
P10412	Histone H1.4 OS=Homo sapiens GN=HIST1H1E PE=1 SV=2 - [H14_HUMAN]	36.53	0.890347	1.06293	5152.76	576.789	21.852	11.0337
H0YE04	Signal peptidase complex subunit 2 (Fragment) OS=Homo sapiens GN=SPCS2 PE=1 SV=1 - [H0YE04_HUMAN]	11.45	0.890381	0.791305	62.9594	15.0985	18.6726	7.32764
P08648	Integrin alpha-5 OS=Homo sapiens GN=ITGA5 PE=1 SV=2 - [ITA5_HUMAN]	7.15	0.890836	0.852692	747.804	99.9099	114.465	5.77002
P63000	Ras-related C3 botulinum toxin substrate 1 OS=Homo sapiens GN=RAC1 PE=1 SV=1 - [RAC1_HUMAN]	28.13	0.89086	0.838152	1442.77	229.189	21.4362	8.49951
G3V1Q8	Serine/threonine-protein kinase TAO3 OS=Homo sapiens GN=TAOK3 PE=1 SV=1 - [G3V1Q8_HUMAN]	14.84	0.891101	0.975577	272.37	35.4166	53.0707	9.18799
B4DGU4	Catenin beta-1 OS=Homo sapiens GN=CTNNB1 PE=1 SV=1 - [B4DGU4_HUMAN]	12.4	0.89125	0.88379	462.24	52.2931	84.7119	5.92236
P07099	Epoxide hydrolase 1 OS=Homo sapiens GN=EPHX1 PE=1 SV=1 - [HYEP_HUMAN]	8.57	0.891436	0.756643	80.4685	28.7407	52.915	7.25439
Q9UKS6	Protein kinase C and casein kinase substrate in neurons protein 3 OS=Homo sapiens GN=PACSIN3 PE=1 SV=2 - [PACN3_HUMAN]	9.67	0.891589	0.991569	107.992	23.8914	48.4568	6.17627
Q9NVD7	Alpha-parvin OS=Homo sapiens GN=PARVA PE=1 SV=1 - [PARVA_HUMAN]	12.1	0.89216	0.942351	520.667	43.6769	42.2174	5.94775
O95297-2	Isoform 2 of Myelin protein zero-like protein 1 OS=Homo sapiens GN=MPZL1 - [MPZL1_HUMAN]	14.93	0.892446	0.852892	95.7406	31.734	28.963	8.71924
O00622	Protein CYR61 OS=Homo sapiens GN=CYR61 PE=1 SV=1 - [CYR61_HUMAN]	31.23	0.892692	1.20181	719.147	114.379	41.9983	8.20654
H0YA83	Beta-hexosaminidase subunit beta (Fragment) OS=Homo sapiens GN=HEXB PE=1 SV=1 - [H0YA83_HUMAN]	11.18	0.893093	0.975232		9.25128	19.5099	5.70654
P01111	GTPase NRas OS=Homo sapiens GN=NRAS PE=1 SV=1 - [RASN_HUMAN]	38.1	0.893158	0.884259	1122.05	119.113	21.2155	5.17334
P59768	Guanine nucleotide-binding protein G(I)/G(S)/G(O) subunit gamma-2 OS=Homo sapiens GN=GNG2 PE=1 SV=2 - [GBG2_HUMAN]	29.58	0.893197	0.950177		8.22587	7.84503	7.98682
B4DGX2	Phosphatidylinositol 5-phosphate 4-kinase type-2 alpha OS=Homo sapiens GN=PIP4K2A PE=1 SV=1 - [B4DGX2_HUMAN]	19.6	0.893277	1.00622	236.394	48.5179	39.777	6.21436
Q16512	Serine/threonine-protein kinase N1 OS=Homo sapiens GN=PKN1 PE=1 SV=2 - [PKN1_HUMAN]	2.55	0.893318	0.867489		8.55512	103.868	6.3667
P08575-2	Isoform 2 of Receptor-type tyrosine-protein phosphatase C OS=Homo sapiens GN=PTPRC - [PTPRC_HUMAN]	4.02	0.894219	1.19031	97.0289	21.0986	130.815	6.32861
Q5VU59	Uncharacterized protein OS=Homo sapiens GN=TPM3 PE=1 SV=1 - [Q5VU59_HUMAN]	37.5	0.895198	0.85577	659.99	134.413	27.1578	4.79248
E9PHK0	Tetranectin OS=Homo sapiens GN=CLEC3B PE=4 SV=1 - [E9PHK0_HUMAN]	23.13	0.895987	0.861914	180.998	19.2948	17.7827	5.04639
P48960-2	Isoform 2 of CD97 antigen OS=Homo sapiens GN=CD97 - [CD97_HUMAN]	11.59	0.89611	0.843017	461.293	83.0533	81.6897	7.04932
Q9UHN6-2	Isoform 2 of Transmembrane protein 2 OS=Homo sapiens GN=TMEM2 - [TMEM2_HUMAN]	2.73	0.896864	0.989296		15.1702	147.346	8.38232
Q15181	Inorganic pyrophosphatase OS=Homo sapiens GN=PPA1 PE=1 SV=2 - [IPYR_HUMAN]	17.3	0.896963	0.983801	272.969	32.3034	32.6392	5.85889
P36269-2	Isoform 2 of Gamma-glutamyltransferase 5 OS=Homo sapiens GN=GGT5 - [GGT5_HUMAN]	6.86	0.89704	1.1093	66.6494	5.85819	58.9556	7.76709
P13591-4	Isoform 4 of Neural cell adhesion molecule 1 OS=Homo sapiens GN=NCAM1 - [NCAM1_HUMAN]	3.17	0.897061	1.08244		9.07525	80.2621	4.86865
P05161	Ubiquitin-like protein ISG15 OS=Homo sapiens GN=ISG15 PE=1 SV=5 - [ISG15_HUMAN]	11.52	0.897731	0.72265		14.5799	17.8763	7.44482
P04040	Catalase OS=Homo sapiens GN=CAT PE=1 SV=3 - [CATA_HUMAN]	20.11	0.897765	1.10497	346.342	44.0984	59.7188	7.38623
O95757	Heat shock 70 kDa protein 4L OS=Homo sapiens GN=HSPA4L PE=1 SV=3 - [HS74L_HUMAN]	7.27	0.897777	0.872159	157.987	17.7217	94.4525	5.88428
O95239-2	Isoform 2 of Chromosome-associated kinesin KIF4A OS=Homo sapiens GN=KIF4A - [KIF4A_HUMAN]	3.9	0.897823	1.16049		14.575	128.38	6.16357
P10599-2	Isoform 2 of Thioredoxin OS=Homo sapiens GN=TXN - [THIO_HUMAN]	36.47	0.897868	0.88646	675.899	61.9238	9.44569	6.03662
Q06124-2	Isoform 2 of Tyrosine-protein phosphatase non-receptor type 11 OS=Homo sapiens GN=PTPN11 - [PTN11_HUMAN]	5.23	0.898127	0.986745		9.24745	67.9681	7.29834
O43617	Trafficking protein particle complex subunit 3 OS=Homo sapiens GN=TRAPPC3 PE=1 SV=1 - [TPPC3_HUMAN]	13.89	0.898979	0.974636	149.242	16.1637	20.2611	4.95752
P20674	Cytochrome c oxidase subunit 5A, mitochondrial OS=Homo sapiens GN=COX5A PE=1 SV=2 - [COX5A_HUMAN]	14.67	0.898994	1.13297		5.56597	16.7517	6.78564
Q8NBJ7-2	Isoform 2 of Sulfatase-modifying factor 2 OS=Homo sapiens GN=SUMF2 - [SUMF2_HUMAN]	12.68	0.899109	1.0288		12.3666	24.1017	6.93213
Q02818	Nucleobindin-1 OS=Homo sapiens GN=NUCB1 PE=1 SV=4 - [NUCB1_HUMAN]	13.02	0.899294	0.974562	80.8112	14.0559	53.8463	5.24951
Q96FZ7	Charged multivesicular body protein 6 OS=Homo sapiens GN=CHMP6 PE=1 SV=3 - [CHMP6_HUMAN]	18.41	0.899633	0.92716	219.33	15.2244	23.4703	5.31299
G5E9W7	28S ribosomal protein S22, mitochondrial OS=Homo sapiens GN=MRPS22 PE=1 SV=1 - [G5E9W7_HUMAN]	15.67	0.899725	0.979162	91.4356	14.2573	36.7829	6.81494
Q03113	Guanine nucleotide-binding protein subunit alpha-12 OS=Homo sapiens GN=GNA12 PE=1 SV=4 - [GNA12_HUMAN]	12.86	0.900131	0.982014		136.616	44.2514	9.83252
Q96S55-3	Isoform 3 of ATPase WRNIP1 OS=Homo sapiens GN=WRNIP1 - [WRIP1_HUMAN]	4.27	0.900233	1.00268	82.5194	8.5435	49.5383	8.27979
E7ESV4	Ras-related protein Rap-1b (Fragment) OS=Homo sapiens GN=RAP1B PE=4 SV=1 - [E7ESV4_HUMAN]	38.85	0.900392	0.983215	2704.47	404.577	17.6708	4.79248
E9PMP7	LIM domain only protein 7 (Fragment) OS=Homo sapiens GN=LMO7 PE=1 SV=2 - [E9PMP7_HUMAN]	2.78	0.900902	1.05541		5.50328	119.352	5.37646
Q7KZI7-10	Isoform 10 of Serine/threonine-protein kinase MARK2 OS=Homo sapiens GN=MARK2 - [MARK2_HUMAN]	9.48	0.901077	1.04458		19.0033	77.0206	9.70068
Q5SZE2	Ceramide synthase 2 (Fragment) OS=Homo sapiens GN=CERS2 PE=1 SV=2 - [Q5SZE2_HUMAN]	19.53	0.901082	0.894657		23.4769	15.3102	9.68604
P21281	V-type proton ATPase subunit B, brain isoform OS=Homo sapiens GN=ATP6V1B2 PE=1 SV=3 - [VATB2_HUMAN]	7.05	0.901088	1.10208		8.16173	56.4649	5.80811
E5RFZ8	Zinc transporter ZIP14 (Fragment) OS=Homo sapiens GN=SLC39A14 PE=1 SV=1 - [E5RFZ8_HUMAN]	28.09	0.901644	1.02895		19.7522	9.62615	8.27979
B7Z9G8	Transporter OS=Homo sapiens GN=SLC6A9 PE=2 SV=1 - [B7Z9G8_HUMAN]	4.4	0.901651	1.11509	61.3527		42.6787	6.60986
P67936	Tropomyosin alpha-4 chain OS=Homo sapiens GN=TPM4 PE=1 SV=3 - [TPM4_HUMAN]	28.63	0.902304	0.978587	500.096	107.097	28.5045	4.69092
H0Y750	Renin receptor (Fragment) OS=Homo sapiens GN=ATP6AP2 PE=4 SV=1 - [H0Y750_HUMAN]	7.82	0.90242	0.962823		12.1389	26.6149	7.89893
Q96A33-2	Isoform 2 of Coiled-coil domain-containing protein 47 OS=Homo sapiens GN=CCDC47 - [CCD47_HUMAN]	12.71	0.902463	0.948037	123.628	24.0776	55.2827	4.7417
P16157-2	Isoform Er16 of Ankyrin-1 OS=Homo sapiens GN=ANK1 - [ANK1_HUMAN]	1.97	0.902582	1.32122		16.248	166.376	7.26904
B7Z817	Delta(24)-sterol reductase OS=Homo sapiens GN=DHCR24 PE=1 SV=1 - [B7Z817_HUMAN]	6.11	0.902657	0.952404		40.612	54.7145	6.91748
Q9NX58	Cell growth-regulating nucleolar protein OS=Homo sapiens GN=LYAR PE=1 SV=2 - [LYAR_HUMAN]	7.92	0.903573	1.49579	189.126	13.2763	43.5879	9.53955
O60287	Nucleolar pre-ribosomal-associated protein 1 OS=Homo sapiens GN=URB1 PE=1 SV=4 - [NPA1P_HUMAN]	1.41	0.903847	0.863625		11.8839	254.227	6.46826
J3QSV6	Ribosomal L1 domain-containing protein 1 (Fragment) OS=Homo sapiens GN=RSL1D1 PE=1 SV=1 - [J3QSV6_HUMAN]	12.79	0.90401	0.885001	247.618	36.4832	48.1791	10.0229
B4DKL4	Lipolysis-stimulated lipoprotein receptor OS=Homo sapiens GN=LSR PE=1 SV=1 - [B4DKL4_HUMAN]	17.44	0.904034	0.897727	411.867	51.9068	54.4649	8.85107
Q01973	Tyrosine-protein kinase transmembrane receptor ROR1 OS=Homo sapiens GN=ROR1 PE=1 SV=2 - [ROR1_HUMAN]	11.53	0.904428	0.902092	361.674	79.5333	104.215	7.1665
P80723	Brain acid soluble protein 1 OS=Homo sapiens GN=BASP1 PE=1 SV=2 - [BASP1_HUMAN]	62.56	0.904611	0.809269	3171.49	427.495	22.68	4.62744
F8VSZ4	Plexin-A1 OS=Homo sapiens GN=PLXNA1 PE=1 SV=1 - [F8VSZ4_HUMAN]	5.87	0.905006	0.830291	223.722	42.1475	208.416	6.87354
C9J8Z4	Immunoglobulin superfamily member 8 (Fragment) OS=Homo sapiens GN=IGSF8 PE=4 SV=1 - [C9J8Z4_HUMAN]	13.29	0.90518	0.989113	112.116	22.8187	32.2646	6.78564
O60814	Histone H2B type 1-K OS=Homo sapiens GN=HIST1H2BK PE=1 SV=3 - [H2B1K_HUMAN]	35.71	0.905594	0.831279	10087.1	982.395	13.8816	10.3159
P30530-2	Isoform Short of Tyrosine-protein kinase receptor UFO OS=Homo sapiens GN=AXL - [UFO_HUMAN]	9.15	0.905666	0.941958	585.525	83.1967	97.3145	5.38916
Q9Y376	Calcium-binding protein 39 OS=Homo sapiens GN=CAB39 PE=1 SV=1 - [CAB39_HUMAN]	7.04	0.905684	0.877497	101.059	11.6617	39.8437	6.88818
B5MCX3	Septin-2 OS=Homo sapiens GN=SEPT2 PE=1 SV=1 - [B5MCX3_HUMAN]	22.12	0.905825	0.911346	533.016	60.6417	36.9169	6.17627
Q12931-2	Isoform 2 of Heat shock protein 75 kDa, mitochondrial OS=Homo sapiens GN=TRAP1 - [TRAP1_HUMAN]	7.53	0.906	1.1793	1053.25	120.374	74.2207	7.86963
H7C4M4	Protein HEG homolog 1 (Fragment) OS=Homo sapiens GN=HEG1 PE=4 SV=1 - [H7C4M4_HUMAN]	18.49	0.90618	1.17306	122.056	28.6323	29.4842	7.79639
Q92797	Symplekin OS=Homo sapiens GN=SYMPK PE=1 SV=2 - [SYMPK_HUMAN]	2.83	0.9062	1.1766		7.8383	141.059	6.12549
O43399	Tumor protein D54 OS=Homo sapiens GN=TPD52L2 PE=1 SV=2 - [TPD54_HUMAN]	29.61	0.906479	1.01758	73.6794	26.4693	22.2243	5.36377
P16144-4	Isoform Beta-4D of Integrin beta-4 OS=Homo sapiens GN=ITGB4 - [ITB4_HUMAN]	17.82	0.906931	0.800962	1875.03	307.446	194.342	6.12549
Q9BU23-3	Isoform 3 of Lipase maturation factor 2 OS=Homo sapiens GN=LMF2 - [LMF2_HUMAN]	5.39	0.906968	1.0829	307.834	29.7002	67.1138	10.1401
Q8TCZ2-3	Isoform 3 of CD99 antigen-like protein 2 OS=Homo sapiens GN=CD99L2 - [C99L2_HUMAN]	15.79	0.907145	1.0063		10.5818	20.2879	4.729
B7WPF4	Ubiquitin carboxyl-terminal hydrolase OS=Homo sapiens GN=USP24 PE=1 SV=2 - [B7WPF4_HUMAN]	0.98	0.907223	1.44921	145.594		277.239	6.27783
D6RFH4	Cytochrome b5 type B OS=Homo sapiens GN=CYB5B PE=1 SV=1 - [D6RFH4_HUMAN]	16.03	0.907424	0.836403		32.6888	14.8366	6.18896
I6L8B7	Fatty acid-binding protein, epidermal OS=Homo sapiens GN=FABP5 PE=1 SV=1 - [I6L8B7_HUMAN]	40.59	0.90745	1.06489	253.161	10.8131	11.2495	6.07471
Q8NFJ5	Retinoic acid-induced protein 3 OS=Homo sapiens GN=GPRC5A PE=1 SV=2 - [RAI3_HUMAN]	8.68	0.9075	0.83945		61.1385	40.2249	8.14795
F5H7F6	Microsomal glutathione S-transferase 1 (Fragment) OS=Homo sapiens GN=MGST1 PE=1 SV=1 - [F5H7F6_HUMAN]	18.18	0.907733	0.879166		23.3986	8.88048	8.79248
Q8N9N7	Leucine-rich repeat-containing protein 57 OS=Homo sapiens GN=LRRC57 PE=1 SV=1 - [LRC57_HUMAN]	23.43	0.907912	0.919782		17.3997	26.7373	8.42627
Q9C0B5-2	Isoform 2 of Palmitoyltransferase ZDHHC5 OS=Homo sapiens GN=ZDHHC5 - [ZDHC5_HUMAN]	13.6	0.907927	1.03136	424.731	67.5965	71.9071	8.89502
B4DEZ3	NADH dehydrogenase [ubiquinone] 1 alpha subcomplex subunit 13 OS=Homo sapiens GN=NDUFA13 PE=2 SV=1 - [B4DEZ3_HUMAN]	16.67	0.907943	1.07387		5.85058	14.0763	9.0708
O00161	Synaptosomal-associated protein 23 OS=Homo sapiens GN=SNAP23 PE=1 SV=1 - [SNP23_HUMAN]	35.55	0.90833	0.901246	312.684	41.5666	23.3395	5.0083
B4E2V5	Erythrocyte band 7 integral membrane protein OS=Homo sapiens GN=STOM PE=1 SV=1 - [B4E2V5_HUMAN]	37.13	0.908563	1.14037	2137.32	217.953	25.9478	7.38623
G3V1D4	Lin-7 homolog C (C. elegans), isoform CRA_b OS=Homo sapiens GN=LIN7C PE=1 SV=1 - [G3V1D4_HUMAN]	27.17	0.908658	0.912226	101.003	25.7749	19.1742	9.0708
Q53TN4-3	Isoform 3 of Cytochrome b reductase 1 OS=Homo sapiens GN=CYBRD1 - [CYBR1_HUMAN]	17.98	0.909333	0.889275	238.247	42.5695	25.0712	8.44092
P00568	Adenylate kinase isoenzyme 1 OS=Homo sapiens GN=AK1 PE=1 SV=3 - [KAD1_HUMAN]	11.86	0.909356	0.911685		6.06019	21.6213	8.63135
P29317	Ephrin type-A receptor 2 OS=Homo sapiens GN=EPHA2 PE=1 SV=2 - [EPHA2_HUMAN]	20.18	0.90939	0.788825	2565.37	229.346	108.197	6.22705
P17301	Integrin alpha-2 OS=Homo sapiens GN=ITGA2 PE=1 SV=1 - [ITA2_HUMAN]	18.63	0.909813	0.790047	2969.78	332.013	129.214	5.31299
P51793-2	Isoform 2 of H(+)/Cl(-) exchange transporter 4 OS=Homo sapiens GN=CLCN4 - [CLCN4_HUMAN]	3	0.909852	0.927791		5.28936	74.2983	7.69385
P42765	3-ketoacyl-CoA thiolase, mitochondrial OS=Homo sapiens GN=ACAA2 PE=1 SV=2 - [THIM_HUMAN]	7.05	0.90999	1.15944		8.101	41.8976	8.08936
Q15283-2	Isoform 2 of Ras GTPase-activating protein 2 OS=Homo sapiens GN=RASA2 - [RASA2_HUMAN]	3.18	0.910017	1.07686		8.66938	96.4659	7.1958
Q12913	Receptor-type tyrosine-protein phosphatase eta OS=Homo sapiens GN=PTPRJ PE=1 SV=3 - [PTPRJ_HUMAN]	8.08	0.910091	0.886447	441.568	68.5952	145.851	5.57959
O43491	Band 4.1-like protein 2 OS=Homo sapiens GN=EPB41L2 PE=1 SV=1 - [E41L2_HUMAN]	18.41	0.910129	0.896799	1091.04	124.898	112.519	5.43994
P06756-3	Isoform 3 of Integrin alpha-V OS=Homo sapiens GN=ITGAV - [ITAV_HUMAN]	13.07	0.910374	0.850663	371.772	69.9985	111.061	5.61768
J3KN29	26S proteasome non-ATPase regulatory subunit 9 OS=Homo sapiens GN=PSMD9 PE=1 SV=1 - [J3KN29_HUMAN]	12.61	0.910628	1.13639	63.9594	9.71963	24.5384	6.72705
Q9BXY0	Protein MAK16 homolog OS=Homo sapiens GN=MAK16 PE=1 SV=2 - [MAK16_HUMAN]	5.67	0.910748	0.959688	57.5685		35.3467	5.37646
E9PFD7	Epidermal growth factor receptor OS=Homo sapiens GN=EGFR PE=1 SV=2 - [E9PFD7_HUMAN]	19.88	0.911107	0.82701	2325.97	322.744	128.596	6.56592
P49757-8	Isoform 8 of Protein numb homolog OS=Homo sapiens GN=NUMB - [NUMB_HUMAN]	11.46	0.911837	0.954977		27.2388	48.7944	8.42627
P62873-2	Isoform 2 of Guanine nucleotide-binding protein G(I)/G(S)/G(T) subunit beta-1 OS=Homo sapiens GN=GNB1 - [GBB1_HUMAN]	19.58	0.912036	0.890275	2715.97	235.018	36.2745	5.99854
O14495	Lipid phosphate phosphohydrolase 3 OS=Homo sapiens GN=PPAP2B PE=1 SV=1 - [LPP3_HUMAN]	10.29	0.912188	0.870789		19.1209	35.093	9.14404
Q96CV9-3	Isoform 3 of Optineurin OS=Homo sapiens GN=OPTN - [OPTN_HUMAN]	7.12	0.912439	0.939524	131.759	20.1299	59.5222	5.30029
C9JIS1	Guanine nucleotide-binding protein G(I)/G(S)/G(T) subunit beta-2 (Fragment) OS=Homo sapiens GN=GNB2 PE=1 SV=1 - [C9JIS1_HUMAN]	33.62	0.912794	0.81366	2602.54	227.445	25.5215	7.03467
D6RGI3	Septin 11, isoform CRA_b OS=Homo sapiens GN=SEPT11 PE=1 SV=1 - [D6RGI3_HUMAN]	14.59	0.91297	1.04575	486.646	62.8582	48.9751	6.96143
Q02241	Kinesin-like protein KIF23 OS=Homo sapiens GN=KIF23 PE=1 SV=3 - [KIF23_HUMAN]	8.85	0.913112	1.00013	214.82	22.8806	109.99	8.51416
Q15334	Lethal(2) giant larvae protein homolog 1 OS=Homo sapiens GN=LLGL1 PE=1 SV=3 - [L2GL1_HUMAN]	8.55	0.913236	0.963125	118.618	26.3036	115.346	6.29053
F8VV56	CD63 antigen OS=Homo sapiens GN=CD63 PE=1 SV=1 - [F8VV56_HUMAN]	11.03	0.913522	0.765543	106.009		16.0099	7.88428
Q07812-5	Isoform Epsilon of Apoptosis regulator BAX OS=Homo sapiens GN=BAX - [BAX_HUMAN]	14.02	0.913536	0.951774		15.5204	18.1171	8.1626
P10301	Ras-related protein R-Ras OS=Homo sapiens GN=RRAS PE=1 SV=1 - [RRAS_HUMAN]	46.79	0.913587	0.894265	902.317	124.926	23.4659	6.93213
P50148	Guanine nucleotide-binding protein G(q) subunit alpha OS=Homo sapiens GN=GNAQ PE=1 SV=4 - [GNAQ_HUMAN]	20.89	0.913797	1.04963	1113.41	132.222	42.1153	5.68115
P02649	Apolipoprotein E OS=Homo sapiens GN=APOE PE=1 SV=1 - [APOE_HUMAN]	9.15	0.913973	1.04494	636.668	96.3414	36.1318	5.73193
Q16513-5	Isoform 5 of Serine/threonine-protein kinase N2 OS=Homo sapiens GN=PKN2 - [PKN2_HUMAN]	6.23	0.913995	0.9518	222.678	23.0478	75.1238	5.41455
P49189	4-trimethylaminobutyraldehyde dehydrogenase OS=Homo sapiens GN=ALDH9A1 PE=1 SV=3 - [AL9A1_HUMAN]	17.61	0.914081	0.990498	316.029	35.8329	53.767	5.87158
A6NHN7	Zinc finger MYM-type protein 3 OS=Homo sapiens GN=ZMYM3 PE=1 SV=1 - [A6NHN7_HUMAN]	2.66	0.914172	1.87693		11.7694	141.697	5.96045
Q9Y624	Junctional adhesion molecule A OS=Homo sapiens GN=F11R PE=1 SV=1 - [JAM1_HUMAN]	10.03	0.914668	0.928066		16.1654	32.5625	7.89893
H7BYN3	Transcription factor A, mitochondrial (Fragment) OS=Homo sapiens GN=TFAM PE=1 SV=1 - [H7BYN3_HUMAN]	7.76	0.914701	1.02059		8.82187	25.6606	9.65674
Q32P28-4	Isoform 4 of Prolyl 3-hydroxylase 1 OS=Homo sapiens GN=LEPRE1 - [P3H1_HUMAN]	8.9	0.915126	1.00663	256.336	51.8565	78.8721	5.57959
F8VRD2	Rac GTPase-activating protein 1 (Fragment) OS=Homo sapiens GN=RACGAP1 PE=1 SV=2 - [F8VRD2_HUMAN]	14.68	0.915214	0.961472	135.971	25.5897	33.246	8.86572
Q9HBH5	Retinol dehydrogenase 14 OS=Homo sapiens GN=RDH14 PE=1 SV=1 - [RDH14_HUMAN]	9.82	0.915267	1.1164		19.4842	36.8414	8.79248
O76011	Keratin, type I cuticular Ha4 OS=Homo sapiens GN=KRT34 PE=2 SV=2 - [KRT34_HUMAN]	12.61	0.915678	2.20361		21.7271	49.3922	5.05908
P60903	Protein S100-A10 OS=Homo sapiens GN=S100A10 PE=1 SV=2 - [S10AA_HUMAN]	17.53	0.915815	0.629529	561.017	91.7615	11.1955	7.37158
Q86UY0	TXNDC5 protein OS=Homo sapiens GN=TXNDC5 PE=1 SV=1 - [Q86UY0_HUMAN]	26.39	0.915899	0.95982	366.37	74.4053	40.3439	5.8335
Q9Y305-3	Isoform 3 of Acyl-coenzyme A thioesterase 9, mitochondrial OS=Homo sapiens GN=ACOT9 - [ACOT9_HUMAN]	18.47	0.915999	0.949997	256.591	35.8222	43.1789	7.07861
G5E9X5	Methylcrotonoyl-CoA carboxylase subunit alpha, mitochondrial OS=Homo sapiens GN=MCCC1 PE=1 SV=1 - [G5E9X5_HUMAN]	7.83	0.916185	1.07424	173.154	14.9214	48.1854	7.03467
H7C0V9	Gamma-secretase C-terminal fragment 59 (Fragment) OS=Homo sapiens GN=APP PE=1 SV=1 - [H7C0V9_HUMAN]	5.15	0.916232	0.893665	319.552	26.866	55.0571	4.81787
F8VR82	Serine/threonine-protein phosphatase OS=Homo sapiens GN=PPP1CC PE=1 SV=1 - [F8VR82_HUMAN]	12.22	0.916247	0.874037	306.648		30.9666	5.87158
Q9NZN4	EH domain-containing protein 2 OS=Homo sapiens GN=EHD2 PE=1 SV=2 - [EHD2_HUMAN]	14	0.916379	0.829782	545.251	50.4265	61.1227	6.45557
P46934-4	Isoform 4 of E3 ubiquitin-protein ligase NEDD4 OS=Homo sapiens GN=NEDD4 - [NEDD4_HUMAN]	4.44	0.916404	1.04975	181.677	25.0237	104.152	5.97314
Q8WTV0-4	Isoform 4 of Scavenger receptor class B member 1 OS=Homo sapiens GN=SCARB1 - [SCRB1_HUMAN]	6.33	0.916496	0.88134		23.5472	53.5438	7.25439
Q13505-3	Isoform 3 of Metaxin-1 OS=Homo sapiens GN=MTX1 - [MTX1_HUMAN]	13.88	0.916515	1.18165	182.663	15.1668	35.7543	6.29053
Q6UN15-3	Isoform 3 of Pre-mRNA 3'-end-processing factor FIP1 OS=Homo sapiens GN=FIP1L1 - [FIP1_HUMAN]	7.88	0.916697	1.25352	91.0594	5.60462	58.3407	5.5542
Q99805	Transmembrane 9 superfamily member 2 OS=Homo sapiens GN=TM9SF2 PE=1 SV=1 - [TM9S2_HUMAN]	6.03	0.916798	0.967779	59.2083	23.2629	75.7255	7.44482
P31946-2	Isoform Short of 14-3-3 protein beta/alpha OS=Homo sapiens GN=YWHAB - [1433B_HUMAN]	37.3	0.917382	0.874613	1993.6	228.441	27.8327	4.83057
Q15293	Reticulocalbin-1 OS=Homo sapiens GN=RCN1 PE=1 SV=1 - [RCN1_HUMAN]	15.41	0.917428	0.947448	412.837	55.8259	38.8662	4.99561
Q04917	14-3-3 protein eta OS=Homo sapiens GN=YWHAH PE=1 SV=4 - [1433F_HUMAN]	33.33	0.917545	0.843485	1440.05	160.516	28.201	4.84326
O95747	Serine/threonine-protein kinase OSR1 OS=Homo sapiens GN=OXSR1 PE=1 SV=1 - [OXSR1_HUMAN]	10.25	0.917579	0.849692	274.676	23.0455	57.9861	6.43018
Q99536	Synaptic vesicle membrane protein VAT-1 homolog OS=Homo sapiens GN=VAT1 PE=1 SV=2 - [VAT1_HUMAN]	32.06	0.917655	0.893346	1002.93	116.897	41.8934	6.29053
Q9NWQ8	Phosphoprotein associated with glycosphingolipid-enriched microdomains 1 OS=Homo sapiens GN=PAG1 PE=1 SV=2 - [PHAG1_HUMAN]	6.48	0.91772	0.820163	156.656	12.1652	46.9515	4.65283
P23469-3	Isoform 3 of Receptor-type tyrosine-protein phosphatase epsilon OS=Homo sapiens GN=PTPRE - [PTPRE_HUMAN]	4.72	0.917798	1.10864		24.0248	71.3359	6.7417
Q8TBA6-2	Isoform 2 of Golgin subfamily A member 5 OS=Homo sapiens GN=GOLGA5 - [GOGA5_HUMAN]	5.07	0.917888	0.900016		9.23681	78.0611	5.5415
O94760	N(G),N(G)-dimethylarginine dimethylaminohydrolase 1 OS=Homo sapiens GN=DDAH1 PE=1 SV=3 - [DDAH1_HUMAN]	14.04	0.918043	0.924781	227.054	40.9241	31.1019	5.80811
Q13277-2	Isoform B of Syntaxin-3 OS=Homo sapiens GN=STX3 - [STX3_HUMAN]	11.51	0.91838	0.743407	120.348	16.4514	28.8422	5.22412
P15151-3	Isoform Gamma of Poliovirus receptor OS=Homo sapiens GN=PVR - [PVR_HUMAN]	11.54	0.918474	0.78763	344.352	56.3961	39.2797	6.21436
P49006	MARCKS-related protein OS=Homo sapiens GN=MARCKSL1 PE=1 SV=2 - [MRP_HUMAN]	31.79	0.918617	0.766866	1011.96	94.6668	19.5172	4.66553
P46109	Crk-like protein OS=Homo sapiens GN=CRKL PE=1 SV=1 - [CRKL_HUMAN]	9.57	0.918956	0.917754	84.0189	6.50107	33.7559	6.7417
O15511	Actin-related protein 2/3 complex subunit 5 OS=Homo sapiens GN=ARPC5 PE=1 SV=3 - [ARPC5_HUMAN]	19.87	0.919136	0.839913	88.4894	9.7975	16.3103	5.66846
E9PEC4	Malcavernin OS=Homo sapiens GN=CCM2 PE=4 SV=1 - [E9PEC4_HUMAN]	10.7	0.919568	1.13029		10.9785	29.7755	6.99072
Q9NQT8	Kinesin-like protein KIF13B OS=Homo sapiens GN=KIF13B PE=1 SV=2 - [KI13B_HUMAN]	1.81	0.919666	0.831544		8.31052	202.663	5.88428
P05362	Intercellular adhesion molecule 1 OS=Homo sapiens GN=ICAM1 PE=1 SV=2 - [ICAM1_HUMAN]	33.08	0.91993	0.912389	1267.56	159.678	57.789	7.98682
O60488-2	Isoform Short of Long-chain-fatty-acid--CoA ligase 4 OS=Homo sapiens GN=ACSL4 - [ACSL4_HUMAN]	20.45	0.920227	0.923437	1299.78	163.635	74.3879	8.03076
B3KR49	Mitogen-activated protein kinase 3 OS=Homo sapiens GN=MAPK3 PE=1 SV=1 - [B3KR49_HUMAN]	6.79	0.920806	1.06538		17.2069	30.6207	5.98584
Q8N3E9	1-phosphatidylinositol 4,5-bisphosphate phosphodiesterase delta-3 OS=Homo sapiens GN=PLCD3 PE=1 SV=3 - [PLCD3_HUMAN]	6.97	0.920826	1.01147		38.3476	89.2022	6.97607
Q9H2J4	Phosducin-like protein 3 OS=Homo sapiens GN=PDCL3 PE=1 SV=1 - [PDCL3_HUMAN]	13.39	0.921066	1.04104		9.01412	27.5971	4.84326
P12270	Nucleoprotein TPR OS=Homo sapiens GN=TPR PE=1 SV=3 - [TPR_HUMAN]	3.68	0.921074	1.0153	127.698	35.3052	267.131	5.021
E9PRJ3	CD151 antigen (Fragment) OS=Homo sapiens GN=CD151 PE=1 SV=1 - [E9PRJ3_HUMAN]	9.55	0.921359	0.865042	285.406	53.5071	19.7788	7.76709
Q8N5I2	Arrestin domain-containing protein 1 OS=Homo sapiens GN=ARRDC1 PE=2 SV=1 - [ARRD1_HUMAN]	11.55	0.921759	0.977702		27.5106	45.9527	7.02002
E9PMY3	Protein tyrosine phosphatase type IVA 2 (Fragment) OS=Homo sapiens GN=PTP4A2 PE=1 SV=1 - [E9PMY3_HUMAN]	34.92	0.921886	0.90495		8.8001	7.2037	7.34229
Q9UNX4	WD repeat-containing protein 3 OS=Homo sapiens GN=WDR3 PE=1 SV=1 - [WDR3_HUMAN]	3.82	0.921888	0.905457	77.8494	9.25002	106.032	6.63916
Q96FJ2	Dynein light chain 2, cytoplasmic OS=Homo sapiens GN=DYNLL2 PE=1 SV=1 - [DYL2_HUMAN]	8.99	0.922023	0.903117		8.42091	10.3431	7.37158
Q9H9S5	Fukutin-related protein OS=Homo sapiens GN=FKRP PE=1 SV=1 - [FKRP_HUMAN]	4.44	0.922039	0.878387		9.27929	54.5334	7.40088
O14579-3	Isoform 3 of Coatomer subunit epsilon OS=Homo sapiens GN=COPE - [COPE_HUMAN]	16.8	0.922477	0.994566	65.9894	18.5317	28.7546	5.2876
P14866	Heterogeneous nuclear ribonucleoprotein L OS=Homo sapiens GN=HNRNPL PE=1 SV=2 - [HNRPL_HUMAN]	17.15	0.922768	0.934682	318.538	42.5277	64.0924	8.22119
H0YI98	Dynactin subunit 2 (Fragment) OS=Homo sapiens GN=DCTN2 PE=1 SV=1 - [H0YI98_HUMAN]	10.07	0.922778	0.96716	128.119	11.2218	29.3085	6.80029
P31948	Stress-induced-phosphoprotein 1 OS=Homo sapiens GN=STIP1 PE=1 SV=1 - [STIP1_HUMAN]	16.39	0.923589	0.925521	317.657	44.5825	62.5994	6.80029
Q5RI15	Cytochrome c oxidase protein 20 homolog OS=Homo sapiens GN=COX20 PE=1 SV=2 - [COX20_HUMAN]	22.03	0.923633	0.945335		5.81104	13.2828	8.76318
Q14118	Dystroglycan OS=Homo sapiens GN=DAG1 PE=1 SV=2 - [DAG1_HUMAN]	5.81	0.923898	0.889611	237.967	31.5215	97.3807	8.55811
Q13347	Eukaryotic translation initiation factor 3 subunit I OS=Homo sapiens GN=EIF3I PE=1 SV=1 - [EIF3I_HUMAN]	12.31	0.923994	0.958157	106.174	17.0506	36.4786	5.64307
P78536	Disintegrin and metalloproteinase domain-containing protein 17 OS=Homo sapiens GN=ADAM17 PE=1 SV=1 - [ADA17_HUMAN]	11.77	0.924072	0.912292	239.374	49.6653	92.9613	5.75732
P04183	Thymidine kinase, cytosolic OS=Homo sapiens GN=TK1 PE=1 SV=2 - [KITH_HUMAN]	15.38	0.924413	0.950623		23.3878	25.452	8.51416
Q9HCC0	Methylcrotonoyl-CoA carboxylase beta chain, mitochondrial OS=Homo sapiens GN=MCCC2 PE=1 SV=1 - [MCCB_HUMAN]	11.72	0.924464	0.955962	111.349	20.9024	61.2944	7.6792
O15270	Serine palmitoyltransferase 2 OS=Homo sapiens GN=SPTLC2 PE=1 SV=1 - [SPTC2_HUMAN]	3.56	0.924525	1.01651		20.9857	62.8839	7.78174
Q96HE7	ERO1-like protein alpha OS=Homo sapiens GN=ERO1L PE=1 SV=2 - [ERO1A_HUMAN]	7.26	0.924764	1.071	210.008	28.414	54.3581	5.68115
Q16678	Cytochrome P450 1B1 OS=Homo sapiens GN=CYP1B1 PE=1 SV=2 - [CP1B1_HUMAN]	4.42	0.925081	0.926004		6.30183	60.8073	8.98291
H0YE23	Tumor necrosis factor receptor superfamily member 5 (Fragment) OS=Homo sapiens GN=CD40 PE=4 SV=1 - [H0YE23_HUMAN]	22.01	0.925104	0.905122	132.536	12.9175	17.9004	6.7124
Q15084-3	Isoform 3 of Protein disulfide-isomerase A6 OS=Homo sapiens GN=PDIA6 - [PDIA6_HUMAN]	24.71	0.925111	0.9633	1441.6	137.291	47.8081	5.08447
P05556	Integrin beta-1 OS=Homo sapiens GN=ITGB1 PE=1 SV=2 - [ITB1_HUMAN]	32.46	0.925147	0.80978	8919.68	1017.4	88.357	5.38916
O15427	Monocarboxylate transporter 4 OS=Homo sapiens GN=SLC16A3 PE=1 SV=1 - [MOT4_HUMAN]	11.4	0.925296	0.776555	1097.27	85.1987	49.4369	7.95752
P05771-2	Isoform Beta-II of Protein kinase C beta type OS=Homo sapiens GN=PRKCB - [KPCB_HUMAN]	18.13	0.925329	1.08966	349.937	70.8669	76.9622	7.02002
P62304	Small nuclear ribonucleoprotein E OS=Homo sapiens GN=SNRPE PE=1 SV=1 - [RUXE_HUMAN]	25	0.925605	1.26069	102.243	37.149	10.7966	9.43701
P10619-2	Isoform 2 of Lysosomal protective protein OS=Homo sapiens GN=CTSA - [PPGB_HUMAN]	7.34	0.925697	1.0169	396.467	35.1723	52.4552	6.97607
K7EL20	Eukaryotic translation initiation factor 3 subunit G (Fragment) OS=Homo sapiens GN=EIF3G PE=1 SV=2 - [K7EL20_HUMAN]	8.78	0.925734	0.957401		5.5573	29.2647	5.41455
P07737	Profilin-1 OS=Homo sapiens GN=PFN1 PE=1 SV=2 - [PROF1_HUMAN]	69.29	0.925742	0.932525	2198.76	226.267	15.0446	8.26514
E5RHW4	Erlin-2 (Fragment) OS=Homo sapiens GN=ERLIN2 PE=1 SV=1 - [E5RHW4_HUMAN]	23.37	0.925848	1.02579	538.531	57.9103	37.7014	5.61768
O60568	Procollagen-lysine,2-oxoglutarate 5-dioxygenase 3 OS=Homo sapiens GN=PLOD3 PE=1 SV=1 - [PLOD3_HUMAN]	6.23	0.926164	1.05488		43.0309	84.7315	6.04932
Q9UNF0-2	Isoform 2 of Protein kinase C and casein kinase substrate in neurons protein 2 OS=Homo sapiens GN=PACSIN2 - [PACN2_HUMAN]	11.01	0.926182	0.938788	162.488	22.3793	51.321	5.38916
Q9NZV1	Cysteine-rich motor neuron 1 protein OS=Homo sapiens GN=CRIM1 PE=1 SV=1 - [CRIM1_HUMAN]	5.31	0.926213	1.031	65.5894	8.47843	113.66	5.21143
O00522	Krev interaction trapped protein 1 OS=Homo sapiens GN=KRIT1 PE=1 SV=2 - [KRIT1_HUMAN]	5.84	0.926349	0.968341	75.0694	9.10418	84.2944	8.41162
Q8NBJ5	Procollagen galactosyltransferase 1 OS=Homo sapiens GN=COLGALT1 PE=1 SV=1 - [GT251_HUMAN]	16.24	0.926482	0.96304	191.105	57.529	71.5905	7.31299
J3KS22	L-xylulose reductase (Fragment) OS=Homo sapiens GN=DCXR PE=1 SV=2 - [J3KS22_HUMAN]	9.42	0.926674	0.976542	165.998	26.474	23.7886	8.20654
Q14151	Scaffold attachment factor B2 OS=Homo sapiens GN=SAFB2 PE=1 SV=1 - [SAFB2_HUMAN]	4.51	0.927102	0.977281	232.697	37.0164	107.408	6.16357
O15031	Plexin-B2 OS=Homo sapiens GN=PLXNB2 PE=1 SV=3 - [PLXB2_HUMAN]	17.57	0.927158	0.898502	1864.75	290.324	204.997	6.23975
P62258	14-3-3 protein epsilon OS=Homo sapiens GN=YWHAE PE=1 SV=1 - [1433E_HUMAN]	51.37	0.927159	0.950095	2750.91	335.54	29.1554	4.7417
Q7Z5G4-3	Isoform 2 of Golgin subfamily A member 7 OS=Homo sapiens GN=GOLGA7 - [GOGA7_HUMAN]	14.18	0.92735	0.895341		27.4715	15.568	8.42627
Q15746-9	Isoform 7 of Myosin light chain kinase, smooth muscle OS=Homo sapiens GN=MYLK - [MYLK_HUMAN]	2.66	0.927379	1.03461		15.2381	80.3588	5.05908
E7ET76	Gamma-glutamyltranspeptidase 1 light chain (Fragment) OS=Homo sapiens GN=GGT1 PE=4 SV=1 - [E7ET76_HUMAN]	4.54	0.92739	0.941408		19.4652	50.0289	6.72705
P06748-2	Isoform 2 of Nucleophosmin OS=Homo sapiens GN=NPM1 - [NPM_HUMAN]	19.25	0.927403	0.945475	504.605	49.4825	29.4462	4.61475
F8VZY9	Keratin, type I cytoskeletal 18 OS=Homo sapiens GN=KRT18 PE=1 SV=1 - [F8VZY9_HUMAN]	37.85	0.927452	0.913143	1159.84	171.19	43.7474	5.35107
Q86VN1-2	Isoform 2 of Vacuolar protein-sorting-associated protein 36 OS=Homo sapiens GN=VPS36 - [VPS36_HUMAN]	6.4	0.927563	0.96268		6.71417	36.9342	7.48877
F8VZJ2	Nascent polypeptide-associated complex subunit alpha, muscle-specific form OS=Homo sapiens GN=NACA PE=1 SV=1 - [F8VZJ2_HUMAN]	19.85	0.92793	1.09419	151.021	19.532	15.0068	4.90674
P61586	Transforming protein RhoA OS=Homo sapiens GN=RHOA PE=1 SV=1 - [RHOA_HUMAN]	25.39	0.928162	0.959023	1236.18	140.304	21.7541	6.1001
B7Z3Y2	Prenylcysteine oxidase 1 OS=Homo sapiens GN=PCYOX1 PE=1 SV=1 - [B7Z3Y2_HUMAN]	18.97	0.928325	0.905547	577.504	75.7896	48.3444	6.16357
Q7Z434-4	Isoform 4 of Mitochondrial antiviral-signaling protein OS=Homo sapiens GN=MAVS - [MAVS_HUMAN]	5.51	0.928619	0.87455	84.2994	6.55049	40.4432	5.50342
B4DJM9	Serine--tRNA ligase, mitochondrial OS=Homo sapiens GN=SARS2 PE=1 SV=1 - [B4DJM9_HUMAN]	16.53	0.928664	1.01236		16.4611	26.2973	7.34229
Q8WUM4	Programmed cell death 6-interacting protein OS=Homo sapiens GN=PDCD6IP PE=1 SV=1 - [PDC6I_HUMAN]	29.72	0.928766	1.04662	1400.5	218.297	95.9631	6.52197
O14672	Disintegrin and metalloproteinase domain-containing protein 10 OS=Homo sapiens GN=ADAM10 PE=1 SV=1 - [ADA10_HUMAN]	23.53	0.928866	0.955624	853.405	138.136	84.0877	7.76709
P63092	Guanine nucleotide-binding protein G(s) subunit alpha isoforms short OS=Homo sapiens GN=GNAS PE=1 SV=1 - [GNAS2_HUMAN]	27.16	0.928884	0.86335	3360.71	290.709	45.6359	5.8208
P31749	RAC-alpha serine/threonine-protein kinase OS=Homo sapiens GN=AKT1 PE=1 SV=2 - [AKT1_HUMAN]	5.21	0.929015	0.942913	80.1765	8.59678	55.6508	6.07471
Q86WR7-2	Isoform 2 of Proline and serine-rich protein 2 OS=Homo sapiens GN=PROSER2 - [PRSR2_HUMAN]	6.16	0.929044	0.93514	65.0294		36.39	5.61768
O75882-3	Isoform 3 of Attractin OS=Homo sapiens GN=ATRN - [ATRN_HUMAN]	2.67	0.929281	0.96985	76.1094	8.21792	133.613	6.97607
Q8WXA9-2	Isoform 2 of Splicing regulatory glutamine/lysine-rich protein 1 OS=Homo sapiens GN=SREK1 - [SREK1_HUMAN]	11.54	0.929303	0.896357	466.504	56.3863	71.6064	10.1987
Q9BRD0-2	Isoform 2 of BUD13 homolog OS=Homo sapiens GN=BUD13 - [BUD13_HUMAN]	7.01	0.929904	1.00666		11.2871	55.5337	9.56885
Q14156-3	Isoform 3 of Protein EFR3 homolog A OS=Homo sapiens GN=EFR3A - [EFR3A_HUMAN]	3.22	0.929909	0.941827	67.8494	7.61594	87.5241	6.60986
Q8N2M8-3	Isoform 2 of CLK4-associating serine/arginine rich protein OS=Homo sapiens GN=CLASRP - [CLASR_HUMAN]	4.04	0.930074	0.972099		8.70866	66.315	10.0669
Q7LBR1	Charged multivesicular body protein 1b OS=Homo sapiens GN=CHMP1B PE=1 SV=1 - [CHM1B_HUMAN]	11.06	0.930164	0.962196	113.373	14.4756	22.0952	8.104
F5H0N7	CAP-Gly domain-containing linker protein 1 OS=Homo sapiens GN=CLIP1 PE=1 SV=1 - [F5H0N7_HUMAN]	1.97	0.930231	1.11665		5.55714	116.184	5.14795
P78310-7	Isoform 7 of Coxsackievirus and adenovirus receptor OS=Homo sapiens GN=CXADR - [CXAR_HUMAN]	7.41	0.93043	0.829353		10.9134	35.5472	7.29834
C9J932	Programmed cell death protein 10 (Fragment) OS=Homo sapiens GN=PDCD10 PE=1 SV=1 - [C9J932_HUMAN]	27.85	0.930602	0.915765		8.46225	9.0435	4.88135
P04424-3	Isoform 3 of Argininosuccinate lyase OS=Homo sapiens GN=ASL - [ARLY_HUMAN]	4.57	0.930611	0.959099		5.75378	48.7016	6.12549
H7C2K3	SUN domain-containing protein 1 (Fragment) OS=Homo sapiens GN=SUN1 PE=4 SV=1 - [H7C2K3_HUMAN]	11.71	0.930775	0.998135	366.215	37.9912	46.8531	7.15186
Q15417-3	Isoform 3 of Calponin-3 OS=Homo sapiens GN=CNN3 - [CNN3_HUMAN]	28.62	0.930995	0.884554	189.282	41.8848	31.3603	6.55127
D6RIC3	Nucleolar protein 16 OS=Homo sapiens GN=NOP16 PE=1 SV=1 - [D6RIC3_HUMAN]	14	0.931038	1.17545		20.719	17.1872	10.3306
B4DJ96	Luc7-like protein 3 OS=Homo sapiens GN=LUC7L3 PE=1 SV=1 - [B4DJ96_HUMAN]	17.42	0.931049	0.880778	488.634	50.1325	42.546	10.1255
P51798-2	Isoform 2 of H(+)/Cl(-) exchange transporter 7 OS=Homo sapiens GN=CLCN7 - [CLCN7_HUMAN]	2.56	0.931194	0.982541		9.57657	85.9711	8.73389
H7C3E9	Probable ATP-dependent RNA helicase DDX56 (Fragment) OS=Homo sapiens GN=DDX56 PE=1 SV=1 - [H7C3E9_HUMAN]	15.66	0.931271	1.02392	216.621	28.5866	44.1292	7.45947
P61081	NEDD8-conjugating enzyme Ubc12 OS=Homo sapiens GN=UBE2M PE=1 SV=1 - [UBC12_HUMAN]	16.94	0.931374	0.920321	383.417	37.0065	20.8866	7.69385
P00742	Coagulation factor X OS=Homo sapiens GN=F10 PE=1 SV=2 - [FA10_HUMAN]	5.94	0.931551	1.02746		23.0427	54.6965	5.93506
P26006	Integrin alpha-3 OS=Homo sapiens GN=ITGA3 PE=1 SV=5 - [ITA3_HUMAN]	17.6	0.93161	0.79651	2765.26	386.506	116.538	6.771
Q9UBI6	Guanine nucleotide-binding protein G(I)/G(S)/G(O) subunit gamma-12 OS=Homo sapiens GN=GNG12 PE=1 SV=3 - [GBG12_HUMAN]	41.67	0.931886	0.890155	1037.43	73.7073	8.00117	8.96826
Q8NE01	Metal transporter CNNM3 OS=Homo sapiens GN=CNNM3 PE=1 SV=1 - [CNNM3_HUMAN]	6.79	0.932426	0.986561		13.3675	76.0721	6.0874
P15529-16	Isoform 3 of Membrane cofactor protein OS=Homo sapiens GN=CD46 - [MCP_HUMAN]	15.48	0.932471	0.819401	396.765	40.8525	36.8024	7.6499
P61619	Protein transport protein Sec61 subunit alpha isoform 1 OS=Homo sapiens GN=SEC61A1 PE=1 SV=2 - [S61A1_HUMAN]	10.5	0.932543	0.892957	448.857	66.8941	52.2305	8.06006
Q9NVU7-2	Isoform 2 of Protein SDA1 homolog OS=Homo sapiens GN=SDAD1 - [SDA1_HUMAN]	5.25	0.932655	1.01919	76.6494	9.16219	68.4118	9.39307
Q9BRX8-2	Isoform 2 of Redox-regulatory protein FAM213A OS=Homo sapiens GN=FAM213A - [F213A_HUMAN]	8.26	0.932776	0.949004		5.54452	24.4469	9.01221
Q8TD19	Serine/threonine-protein kinase Nek9 OS=Homo sapiens GN=NEK9 PE=1 SV=2 - [NEK9_HUMAN]	3.98	0.932839	0.997136	54.6638	15.1109	107.1	5.74463
P14314-2	Isoform 2 of Glucosidase 2 subunit beta OS=Homo sapiens GN=PRKCSH - [GLU2B_HUMAN]	19.24	0.933004	0.897719	792.576	100.964	59.1407	4.42432
O75367-3	Isoform 3 of Core histone macro-H2A.1 OS=Homo sapiens GN=H2AFY - [H2AY_HUMAN]	47.44	0.933144	0.964135	2632.37	404.496	39.4644	9.77393
Q6P1M0	Long-chain fatty acid transport protein 4 OS=Homo sapiens GN=SLC27A4 PE=1 SV=1 - [S27A4_HUMAN]	7.78	0.933242	0.960157		14.9466	72.0181	8.47021
Q7L2J0	7SK snRNA methylphosphate capping enzyme OS=Homo sapiens GN=MEPCE PE=1 SV=1 - [MEPCE_HUMAN]	5.52	0.933245	1.07325		30.4504	74.3096	9.56885
H7BXY6	Tetraspanin-14 OS=Homo sapiens GN=TSPAN14 PE=1 SV=1 - [H7BXY6_HUMAN]	18.31	0.933419	1.07516	195.315	31.4179	23.902	7.76709
E7EVJ5	Cytoplasmic FMR1-interacting protein 2 OS=Homo sapiens GN=CYFIP2 PE=1 SV=1 - [E7EVJ5_HUMAN]	6.6	0.93352	1.1223		59.6531	142.485	7.1665
P30040	Endoplasmic reticulum resident protein 29 OS=Homo sapiens GN=ERP29 PE=1 SV=4 - [ERP29_HUMAN]	26.82	0.933564	1.02474	990.728	95.1832	28.9752	7.31299
P42356	Phosphatidylinositol 4-kinase alpha OS=Homo sapiens GN=PI4KA PE=1 SV=3 - [PI4KA_HUMAN]	2.59	0.934137	0.897808	179.772	34.4973	231.17	6.87354
P02748	Complement component C9 OS=Homo sapiens GN=C9 PE=1 SV=2 - [CO9_HUMAN]	3.76	0.934322	0.975241	93.3089	8.22691	63.1327	5.59229
P09972	Fructose-bisphosphate aldolase C OS=Homo sapiens GN=ALDOC PE=1 SV=2 - [ALDOC_HUMAN]	10.16	0.9345	1.08879	242.861	20.4418	39.4312	6.87354
P02749	Beta-2-glycoprotein 1 OS=Homo sapiens GN=APOH PE=1 SV=3 - [APOH_HUMAN]	4.35	0.934554	1.0325		5.31858	38.2727	7.97217
Q06481-5	Isoform 5 of Amyloid-like protein 2 OS=Homo sapiens GN=APLP2 - [APLP2_HUMAN]	5.36	0.934698	0.771866	144.563	14.2489	59.1141	5.59229
J3KPD9	Nucleoside diphosphate kinase B OS=Homo sapiens GN=NME2 PE=1 SV=1 - [J3KPD9_HUMAN]	49.75	0.934739	0.882433	404.917	131.976	22.4077	9.53955
P09455	Retinol-binding protein 1 OS=Homo sapiens GN=RBP1 PE=1 SV=2 - [RET1_HUMAN]	9.63	0.934823	1.13287		6.72283	15.8399	5.10986
G3V1J5	Exosome complex exonuclease RRP44 OS=Homo sapiens GN=DIS3 PE=1 SV=1 - [G3V1J5_HUMAN]	3.77	0.934832	1.04726	60.8628	24.9906	90.5266	6.96143
P60953	Cell division control protein 42 homolog OS=Homo sapiens GN=CDC42 PE=1 SV=2 - [CDC42_HUMAN]	16.75	0.934884	0.918383	1115.99	141.078	21.245	6.55127
F5GWA4	BTB/POZ domain-containing adapter for CUL3-mediated RhoA degradation protein 3 OS=Homo sapiens GN=KCTD10 PE=1 SV=1 - [F5GWA4_HUMAN]	5.23	0.93489	1.02284	58.2785		32.3694	7.06396
P17096	High mobility group protein HMG-I/HMG-Y OS=Homo sapiens GN=HMGA1 PE=1 SV=3 - [HMGA1_HUMAN]	37.38	0.935366	0.89851	176.635	33.4178	11.6691	10.3159
P05787	Keratin, type II cytoskeletal 8 OS=Homo sapiens GN=KRT8 PE=1 SV=7 - [K2C8_HUMAN]	46.17	0.935431	0.907882	3397.67	646.024	53.6711	5.59229
H7C3T4	Peroxiredoxin-4 (Fragment) OS=Homo sapiens GN=PRDX4 PE=1 SV=1 - [H7C3T4_HUMAN]	26.71	0.935809	1.07534	325.581	66.0818	18.3133	6.18896
P61764	Syntaxin-binding protein 1 OS=Homo sapiens GN=STXBP1 PE=1 SV=1 - [STXB1_HUMAN]	9.09	0.93583	0.943893	74.0994	15.364	67.5259	6.96143
P63104	14-3-3 protein zeta/delta OS=Homo sapiens GN=YWHAZ PE=1 SV=1 - [1433Z_HUMAN]	33.88	0.93585	0.939874	3927.45	388.196	27.7277	4.79248
Q15833-2	Isoform 2 of Syntaxin-binding protein 2 OS=Homo sapiens GN=STXBP2 - [STXB2_HUMAN]	17.29	0.936098	0.990521	474.754	81.397	66.0963	6.55127
Q9BRQ8	Apoptosis-inducing factor 2 OS=Homo sapiens GN=AIFM2 PE=1 SV=1 - [AIFM2_HUMAN]	5.9	0.936265	0.776527		7.14752	40.5013	9.11475
Q9BZE1	39S ribosomal protein L37, mitochondrial OS=Homo sapiens GN=MRPL37 PE=1 SV=2 - [RM37_HUMAN]	7.57	0.936294	1.0343		11.2029	48.0871	8.5874
Q9P2R3	Ankyrin repeat and FYVE domain-containing protein 1 OS=Homo sapiens GN=ANKFY1 PE=1 SV=2 - [ANFY1_HUMAN]	4.28	0.936696	1.15708		19.1063	128.318	6.1001
Q8ND04	Protein SMG8 OS=Homo sapiens GN=SMG8 PE=1 SV=1 - [SMG8_HUMAN]	4.44	0.93674	1.18223	215.918	16.3151	109.614	7.6792
Q9H4M9	EH domain-containing protein 1 OS=Homo sapiens GN=EHD1 PE=1 SV=2 - [EHD1_HUMAN]	29.78	0.936779	0.872582	1547.28	199.442	60.5887	6.82959
B7Z1N3	GPI transamidase component PIG-T OS=Homo sapiens GN=PIGT PE=1 SV=1 - [B7Z1N3_HUMAN]	9.18	0.936921	0.996033	133.368	21.0388	36.0296	7.84033
P29218	Inositol monophosphatase 1 OS=Homo sapiens GN=IMPA1 PE=1 SV=1 - [IMPA1_HUMAN]	11.55	0.936929	1.05519		11.8538	30.1692	5.26221
Q5T0D2	UMP-CMP kinase OS=Homo sapiens GN=CMPK1 PE=1 SV=1 - [Q5T0D2_HUMAN]	7.69	0.93697	0.906106		11.6928	18.9668	8.88037
H3BN55	Ras-related protein Rab-27A (Fragment) OS=Homo sapiens GN=RAB27A PE=1 SV=1 - [H3BN55_HUMAN]	11.35	0.937179	1.0964		16.3804	20.9665	5.24951
Q14847	LIM and SH3 domain protein 1 OS=Homo sapiens GN=LASP1 PE=1 SV=2 - [LASP1_HUMAN]	26.44	0.937364	0.953696	1118.13	136.677	29.6982	7.04932
P32856-3	Isoform 2 of Syntaxin-2 OS=Homo sapiens GN=STX2 - [STX2_HUMAN]	11.91	0.937447	0.983228		12.6953	32.4043	6.26514
Q5JTV8	Torsin-1A-interacting protein 1 OS=Homo sapiens GN=TOR1AIP1 PE=1 SV=2 - [TOIP1_HUMAN]	8.58	0.937605	1.02359	448.914	60.3753	66.2083	8.17725
P07948-2	Isoform 2 of Tyrosine-protein kinase Lyn OS=Homo sapiens GN=LYN - [LYN_HUMAN]	22.61	0.93763	1.07163	728.44	102.085	55.9975	6.49365
P20338	Ras-related protein Rab-4A OS=Homo sapiens GN=RAB4A PE=1 SV=3 - [RAB4A_HUMAN]	34.4	0.93766	1.07216	473.087	60.098	24.3742	6.07471
P07947	Tyrosine-protein kinase Yes OS=Homo sapiens GN=YES1 PE=1 SV=3 - [YES_HUMAN]	12.52	0.937685	0.815815	267.666	70.0277	60.7625	6.7417
Q12959-5	Isoform 5 of Disks large homolog 1 OS=Homo sapiens GN=DLG1 - [DLG1_HUMAN]	9.26	0.937695	0.933503	259.542	58.5423	95.1074	5.97314
B7Z3X4	Glucosamine-6-phosphate isomerase 1 OS=Homo sapiens GN=GNPDA1 PE=1 SV=1 - [B7Z3X4_HUMAN]	14.62	0.937708	0.961919	97.0722	9.68918	24.0315	9.18799
P42766	60S ribosomal protein L35 OS=Homo sapiens GN=RPL35 PE=1 SV=2 - [RL35_HUMAN]	13.82	0.937853	1.13296		23.0427	14.5426	11.0483
Q99828	Calcium and integrin-binding protein 1 OS=Homo sapiens GN=CIB1 PE=1 SV=4 - [CIB1_HUMAN]	15.71	0.93795	0.935455	114.776	12.5332	21.6899	4.77979
P10398	Serine/threonine-protein kinase A-Raf OS=Homo sapiens GN=ARAF PE=1 SV=2 - [ARAF_HUMAN]	3.47	0.93805	1.05223		7.0574	67.5423	9.01221
P02730	Band 3 anion transport protein OS=Homo sapiens GN=SLC4A1 PE=1 SV=3 - [B3AT_HUMAN]	1.87	0.938051	1.20837	95.3355	11.6009	101.727	5.18604
P51148	Ras-related protein Rab-5C OS=Homo sapiens GN=RAB5C PE=1 SV=2 - [RAB5C_HUMAN]	26.85	0.938181	0.971436	1091.87	138.8	23.4678	8.41162
P10809	60 kDa heat shock protein, mitochondrial OS=Homo sapiens GN=HSPD1 PE=1 SV=2 - [CH60_HUMAN]	42.93	0.93859	1.00914	2358.2	299.582	61.0164	5.87158
O60869-2	Isoform 2 of Endothelial differentiation-related factor 1 OS=Homo sapiens GN=EDF1 - [EDF1_HUMAN]	17.99	0.938955	0.962644		10.7863	15.4712	9.77393
P30086	Phosphatidylethanolamine-binding protein 1 OS=Homo sapiens GN=PEBP1 PE=1 SV=3 - [PEBP1_HUMAN]	38.5	0.939252	1.04192	604.505	68.9869	21.0437	7.53271
Q9ULV4	Coronin-1C OS=Homo sapiens GN=CORO1C PE=1 SV=1 - [COR1C_HUMAN]	12.87	0.939664	0.964443		29.132	53.2151	7.07861
P19256-2	Isoform 2 of Lymphocyte function-associated antigen 3 OS=Homo sapiens GN=CD58 - [LFA3_HUMAN]	7.59	0.939759	0.86023		15.1905	26.6432	6.26514
F5H7U0	Uncharacterized protein OS=Homo sapiens GN=PGD PE=1 SV=1 - [F5H7U0_HUMAN]	18.87	0.939819	1.08092	1454.55	160.449	50.7608	8.03076
D6RC52	H/ACA ribonucleoprotein complex subunit 2 (Fragment) OS=Homo sapiens GN=NHP2 PE=1 SV=1 - [D6RC52_HUMAN]	21.97	0.93993	0.852072		11.7305	15.0079	9.24658
Q96TA1-2	Isoform 2 of Niban-like protein 1 OS=Homo sapiens GN=FAM129B - [NIBL1_HUMAN]	9	0.939934	0.924517	375.531	72.9844	82.6309	6.15088
P48059	LIM and senescent cell antigen-like-containing domain protein 1 OS=Homo sapiens GN=LIMS1 PE=1 SV=4 - [LIMS1_HUMAN]	19.38	0.940068	1.04431	67.287	21.0809	37.2258	8.04541
H0YD97	Pyruvate dehydrogenase protein X component, mitochondrial (Fragment) OS=Homo sapiens GN=PDHX PE=1 SV=1 - [H0YD97_HUMAN]	8.99	0.940371	1.07392	81.7785	11.4709	20.6599	7.34229
P20020-6	Isoform K of Plasma membrane calcium-transporting ATPase 1 OS=Homo sapiens GN=ATP2B1 - [AT2B1_HUMAN]	21.79	0.940417	0.908446	2125.31	259.31	130.535	5.96045
O00186	Syntaxin-binding protein 3 OS=Homo sapiens GN=STXBP3 PE=1 SV=2 - [STXB3_HUMAN]	14.36	0.940478	0.975026	436.726	82.8672	67.7208	7.79639
Q14165	Malectin OS=Homo sapiens GN=MLEC PE=1 SV=1 - [MLEC_HUMAN]	24.32	0.940492	0.950857	275.241	41.7621	32.2136	5.41455
P23470-2	Isoform 2 of Receptor-type tyrosine-protein phosphatase gamma OS=Homo sapiens GN=PTPRG - [PTPRG_HUMAN]	2.12	0.940667	0.836035		8.45739	158.671	6.21436
Q13242	Serine/arginine-rich splicing factor 9 OS=Homo sapiens GN=SRSF9 PE=1 SV=1 - [SRSF9_HUMAN]	12.22	0.940723	1.04509	173.082	30.5378	25.5264	8.646
Q15404	Ras suppressor protein 1 OS=Homo sapiens GN=RSU1 PE=1 SV=3 - [RSU1_HUMAN]	13	0.940736	1.11358	226.717	28.6397	31.5207	8.646
O15269	Serine palmitoyltransferase 1 OS=Homo sapiens GN=SPTLC1 PE=1 SV=1 - [SPTC1_HUMAN]	6.55	0.941359	0.936988	106.809	7.05952	52.7105	6.01123
E7EU96	Casein kinase II subunit alpha OS=Homo sapiens GN=CSNK2A1 PE=1 SV=1 - [E7EU96_HUMAN]	19.22	0.941411	0.831522	253.989	45.4951	45.2819	7.94287
Q9Y639-3	Isoform 3 of Neuroplastin OS=Homo sapiens GN=NPTN - [NPTN_HUMAN]	9.71	0.94149	0.839847	445.489	30.2573	30.8157	7.84033
O00299	Chloride intracellular channel protein 1 OS=Homo sapiens GN=CLIC1 PE=1 SV=4 - [CLIC1_HUMAN]	35.27	0.941581	0.826796	1054.72	122.267	26.9057	5.17334
Q14566	DNA replication licensing factor MCM6 OS=Homo sapiens GN=MCM6 PE=1 SV=1 - [MCM6_HUMAN]	5.85	0.941686	0.938087	117.749	21.3521	92.8312	5.41455
Q8NHG7	Small VCP/p97-interacting protein OS=Homo sapiens GN=SVIP PE=3 SV=1 - [SVIP_HUMAN]	32.47	0.941879	0.945286	286.989	58.282	8.43742	8.90967
O75947	ATP synthase subunit d, mitochondrial OS=Homo sapiens GN=ATP5H PE=1 SV=3 - [ATP5H_HUMAN]	22.36	0.942002	1.10994	260.226	25.5544	18.4795	5.30029
Q96I99	Succinyl-CoA ligase [GDP-forming] subunit beta, mitochondrial OS=Homo sapiens GN=SUCLG2 PE=1 SV=2 - [SUCB2_HUMAN]	15.97	0.94242	0.922581	120.818	25.0308	46.4814	6.39209
P30837	Aldehyde dehydrogenase X, mitochondrial OS=Homo sapiens GN=ALDH1B1 PE=1 SV=3 - [AL1B1_HUMAN]	9.48	0.942479	0.976049		33.0908	57.1702	6.80029
Q08188	Protein-glutamine gamma-glutamyltransferase E OS=Homo sapiens GN=TGM3 PE=1 SV=4 - [TGM3_HUMAN]	4.18	0.942549	0.975786		15.321	76.5836	5.85889
Q01970	1-phosphatidylinositol 4,5-bisphosphate phosphodiesterase beta-3 OS=Homo sapiens GN=PLCB3 PE=1 SV=2 - [PLCB3_HUMAN]	3.81	0.942872	0.944544	69.0584	14.0191	138.713	5.89697
P50395	Rab GDP dissociation inhibitor beta OS=Homo sapiens GN=GDI2 PE=1 SV=2 - [GDIB_HUMAN]	27.87	0.942925	0.91025	1546.27	193.66	50.6309	6.46826
Q6NUQ4-2	Isoform 2 of Transmembrane protein 214 OS=Homo sapiens GN=TMEM214 - [TM214_HUMAN]	2.48	0.943024	0.934803	67.6356		71.9938	9.26123
C9JKY3	Epithelial cell adhesion molecule (Fragment) OS=Homo sapiens GN=EPCAM PE=1 SV=1 - [C9JKY3_HUMAN]	14.07	0.943106	0.88789		6.67326	20.9403	9.27588
E9PP21	Cysteine and glycine-rich protein 1 OS=Homo sapiens GN=CSRP1 PE=1 SV=1 - [E9PP21_HUMAN]	26.25	0.943125	1.01279	218.758	30.5998	16.9291	8.90967
Q96RU3-4	Isoform 4 of Formin-binding protein 1 OS=Homo sapiens GN=FNBP1 - [FNBP1_HUMAN]	2.72	0.943245	0.965167		5.63032	64.0165	5.19873
P51570	Galactokinase OS=Homo sapiens GN=GALK1 PE=1 SV=1 - [GALK1_HUMAN]	11.22	0.943304	0.98031	132.988	30.2384	42.2456	6.45557
F5H3X9	Serine/threonine-protein phosphatase 2A 65 kDa regulatory subunit A alpha isoform OS=Homo sapiens GN=PPP2R1A PE=1 SV=1 - [F5H3X9_HUMAN]	12.36	0.943517	0.94573	408.266	71.432	59.1656	5.68115
B7Z6M1	Plastin-3 OS=Homo sapiens GN=PLS3 PE=1 SV=1 - [B7Z6M1_HUMAN]	19.15	0.943583	0.95325	754.415	97.6559	65.5908	6.30322
P23458	Tyrosine-protein kinase JAK1 OS=Homo sapiens GN=JAK1 PE=1 SV=2 - [JAK1_HUMAN]	9.71	0.94383	0.918148	351.052	48.0049	133.191	7.54736
Q9H9B4	Sideroflexin-1 OS=Homo sapiens GN=SFXN1 PE=1 SV=4 - [SFXN1_HUMAN]	18.63	0.943841	1.07336	417.372	60.4861	35.5963	9.0708
Q9Y4F1	FERM, RhoGEF and pleckstrin domain-containing protein 1 OS=Homo sapiens GN=FARP1 PE=1 SV=1 - [FARP1_HUMAN]	2.58	0.943925	0.863034		8.41454	118.559	8.14795
D6RFM5	Succinate dehydrogenase [ubiquinone] flavoprotein subunit, mitochondrial OS=Homo sapiens GN=SDHA PE=1 SV=1 - [D6RFM5_HUMAN]	15.61	0.944063	1.09007	796.178	95.0486	63.5267	7.23975
Q9ULU4-2	Isoform 2 of Protein kinase C-binding protein 1 OS=Homo sapiens GN=ZMYND8 - [PKCB1_HUMAN]	5.37	0.944097	1.0883	64.7794		66.9199	5.40186
P07858	Cathepsin B OS=Homo sapiens GN=CTSB PE=1 SV=3 - [CATB_HUMAN]	10.62	0.944174	0.914213	120.749	13.5162	37.7968	6.30322
C9J931	GTP-binding protein Rheb OS=Homo sapiens GN=RHEB PE=1 SV=1 - [C9J931_HUMAN]	53.16	0.944204	0.914167	204.812	25.4443	8.66837	6.02393
Q86WI1	Fibrocystin-L OS=Homo sapiens GN=PKHD1L1 PE=2 SV=2 - [PKHL1_HUMAN]	0.54	0.944277	1.09396		6.51572	465.439	6.11279
J3KNJ2	Eukaryotic translation initiation factor 3 subunit M (Fragment) OS=Homo sapiens GN=EIF3M PE=1 SV=1 - [J3KNJ2_HUMAN]	9.95	0.944451	0.785043	155.654	15.7269	21.6785	7.76709
B7Z5N7	Sec1 family domain-containing protein 1 OS=Homo sapiens GN=SCFD1 PE=1 SV=1 - [B7Z5N7_HUMAN]	6.13	0.944566	0.863806	130.519	10.9725	51.5114	6.96143
E7EQG2	Eukaryotic initiation factor 4A-II OS=Homo sapiens GN=EIF4A2 PE=1 SV=1 - [E7EQG2_HUMAN]	29.01	0.944618	1.03582	948.41	118.002	41.2642	5.64307
Q8IZP0-10	Isoform 10 of Abl interactor 1 OS=Homo sapiens GN=ABI1 - [ABI1_HUMAN]	4.64	0.944656	0.837185	136.038	13.154	42.6413	6.03662
Q9H444	Charged multivesicular body protein 4b OS=Homo sapiens GN=CHMP4B PE=1 SV=1 - [CHM4B_HUMAN]	27.23	0.94468	1.07879	368.12	63.7667	24.9346	4.81787
Q14126	Desmoglein-2 OS=Homo sapiens GN=DSG2 PE=1 SV=2 - [DSG2_HUMAN]	5.01	0.945068	0.959735	124.464	24.845	122.218	5.23682
Q9HBI1-3	Isoform 3 of Beta-parvin OS=Homo sapiens GN=PARVB - [PARVB_HUMAN]	14.68	0.945107	0.998248	335.075	44.6611	37.5147	5.66846
P34932	Heat shock 70 kDa protein 4 OS=Homo sapiens GN=HSPA4 PE=1 SV=4 - [HSP74_HUMAN]	15.36	0.945188	0.950726	1053.67	98.6627	94.2712	5.18604
Q9Y388	RNA-binding motif protein, X-linked 2 OS=Homo sapiens GN=RBMX2 PE=1 SV=2 - [RBMX2_HUMAN]	9.63	0.945292	0.998857	121.539	20.6617	37.3132	9.83252
P22307-6	Isoform 6 of Non-specific lipid-transfer protein OS=Homo sapiens GN=SCP2 - [NLTP_HUMAN]	35.71	0.945383	0.976481	101.386	29.2509	15.0698	8.92432
H0YJ34	Fermitin family homolog 2 (Fragment) OS=Homo sapiens GN=FERMT2 PE=1 SV=1 - [H0YJ34_HUMAN]	8.28	0.945959	0.779391	156.163	25.0208	73.3064	6.97607
P35613-3	Isoform 3 of Basigin OS=Homo sapiens GN=BSG - [BASI_HUMAN]	46.59	0.946042	0.857857	622.046	82.5208	19.4258	6.68311
Q14696	LDLR chaperone MESD OS=Homo sapiens GN=MESDC2 PE=1 SV=2 - [MESD_HUMAN]	10.26	0.946231	0.995554		6.2211	26.0603	7.78174
Q96CG1	ETF1 protein OS=Homo sapiens GN=ETF1 PE=1 SV=1 - [Q96CG1_HUMAN]	5.94	0.946309	0.969895	93.5894	9.34464	45.4343	5.56689
E7EVX9	Receptor-type tyrosine-protein phosphatase mu OS=Homo sapiens GN=PTPRM PE=1 SV=1 - [E7EVX9_HUMAN]	2.42	0.946323	1.06173		9.09713	140.09	6.80029
Q9UGI8-2	Isoform 2 of Testin OS=Homo sapiens GN=TES - [TES_HUMAN]	11.65	0.946548	1.0625	148.698	26.7133	46.8783	7.59131
A5YKK6-3	Isoform 3 of CCR4-NOT transcription complex subunit 1 OS=Homo sapiens GN=CNOT1 - [CNOT1_HUMAN]	2.88	0.946643	1.08189	107.898	28.7081	241.106	7.04932
Q9UHV9	Prefoldin subunit 2 OS=Homo sapiens GN=PFDN2 PE=1 SV=1 - [PFD2_HUMAN]	15.58	0.946686	1.01249	74.3837	10.4298	16.6376	6.58057
P40937-2	Isoform 2 of Replication factor C subunit 5 OS=Homo sapiens GN=RFC5 - [RFC5_HUMAN]	7.52	0.946691	0.883886	74.6294	9.79163	36.0819	6.94678
B7Z463	Uncharacterized protein OS=Homo sapiens GN=NPEPPS PE=1 SV=1 - [B7Z463_HUMAN]	7.03	0.946727	0.912827	117.769	20.9275	94.4559	5.37646
R4GNA5	ATP-dependent zinc metalloprotease YME1L1 (Fragment) OS=Homo sapiens GN=YME1L1 PE=1 SV=1 - [R4GNA5_HUMAN]	6.58	0.946791	0.964205	87.0671		26.6721	8.80713
O95159	Zinc finger protein-like 1 OS=Homo sapiens GN=ZFPL1 PE=1 SV=2 - [ZFPL1_HUMAN]	10.97	0.947003	1.01959		5.76153	34.0922	8.07471
S4R3H4	Apoptotic chromatin condensation inducer in the nucleus OS=Homo sapiens GN=ACIN1 PE=1 SV=1 - [S4R3H4_HUMAN]	8.89	0.947179	1.05715	292.612	42.9235	145.355	5.99854
Q8NF37	Lysophosphatidylcholine acyltransferase 1 OS=Homo sapiens GN=LPCAT1 PE=1 SV=2 - [PCAT1_HUMAN]	4.87	0.947181	1.09412		21.7247	59.1134	6.02393
Q5T795	Midasin (Fragment) OS=Homo sapiens GN=MDN1 PE=1 SV=1 - [Q5T795_HUMAN]	3.05	0.947263	1.0432	77.6494	11.4055	133.151	7.60596
P18085	ADP-ribosylation factor 4 OS=Homo sapiens GN=ARF4 PE=1 SV=3 - [ARF4_HUMAN]	45	0.947277	0.820611	2312.86	250.804	20.4977	7.13721
P30043	Flavin reductase (NADPH) OS=Homo sapiens GN=BLVRB PE=1 SV=3 - [BLVRB_HUMAN]	18.93	0.947299	1.11016	730.219	55.7431	22.1054	7.6499
Q7L576	Cytoplasmic FMR1-interacting protein 1 OS=Homo sapiens GN=CYFIP1 PE=1 SV=1 - [CYFP1_HUMAN]	9.58	0.947405	0.952224	834.443	99.7742	145.089	6.90283
Q7Z7H5-2	Isoform 2 of Transmembrane emp24 domain-containing protein 4 OS=Homo sapiens GN=TMED4 - [TMED4_HUMAN]	16.11	0.947455	1.01358	185.332	19.8137	24.0544	8.29443
Q96GQ7	Probable ATP-dependent RNA helicase DDX27 OS=Homo sapiens GN=DDX27 PE=1 SV=2 - [DDX27_HUMAN]	12.81	0.94749	1.03954	507.51	84.5257	89.7792	9.27588
P23919-2	Isoform 2 of Thymidylate kinase OS=Homo sapiens GN=DTYMK - [KTHY_HUMAN]	23.94	0.947491	0.868558	122.556	17.0579	21.051	8.74854
C9J813	Caldesmon (Fragment) OS=Homo sapiens GN=CALD1 PE=1 SV=1 - [C9J813_HUMAN]	11.76	0.948003	1.0493	302.694	30.424	54.1265	5.71924
P38117	Electron transfer flavoprotein subunit beta OS=Homo sapiens GN=ETFB PE=1 SV=3 - [ETFB_HUMAN]	26.27	0.948118	0.916403	67.7894	30.1778	27.8262	8.104
B1AHB1	DNA replication licensing factor MCM5 OS=Homo sapiens GN=MCM5 PE=1 SV=1 - [B1AHB1_HUMAN]	5.35	0.948151	0.954238	77.0794	15.4834	77.5437	8.60205
P14678-2	Isoform SM-B of Small nuclear ribonucleoprotein-associated proteins B and B' OS=Homo sapiens GN=SNRPB - [RSMB_HUMAN]	29.44	0.948182	1.1184	606.221	94.1514	23.6402	10.9019
Q9BT78-2	Isoform 2 of COP9 signalosome complex subunit 4 OS=Homo sapiens GN=COPS4 - [CSN4_HUMAN]	14.77	0.948198	1.00701		16.3517	40.1717	6.94678
O75695	Protein XRP2 OS=Homo sapiens GN=RP2 PE=1 SV=4 - [XRP2_HUMAN]	12.57	0.948386	0.744284	627.081	117.399	39.6155	5.12256
Q9BXW7-2	Isoform 1 of Cat eye syndrome critical region protein 5 OS=Homo sapiens GN=CECR5 - [CECR5_HUMAN]	5.34	0.948691	1.08414		15.481	43.5603	6.90283
Q6PJF5-2	Isoform 2 of Inactive rhomboid protein 2 OS=Homo sapiens GN=RHBDF2 - [RHDF2_HUMAN]	5.68	0.948779	1.06862	237.968	28.5635	93.3194	8.5874
Q96AP7	Endothelial cell-selective adhesion molecule OS=Homo sapiens GN=ESAM PE=1 SV=1 - [ESAM_HUMAN]	12.05	0.948804	1	162.308	26.4507	41.1506	9.31982
P19338	Nucleolin OS=Homo sapiens GN=NCL PE=1 SV=3 - [NUCL_HUMAN]	15.07	0.948929	1.20517	1068.89	162.513	76.5684	4.70361
C9J0K6	Sorcin OS=Homo sapiens GN=SRI PE=1 SV=1 - [C9J0K6_HUMAN]	28.39	0.948999	1.0048	250.246	56.0694	17.5935	5.60498
Q07954	Prolow-density lipoprotein receptor-related protein 1 OS=Homo sapiens GN=LRP1 PE=1 SV=2 - [LRP1_HUMAN]	7.81	0.949079	1.03188	1411.94	175.201	504.276	5.38916
Q14558	Phosphoribosyl pyrophosphate synthase-associated protein 1 OS=Homo sapiens GN=PRPSAP1 PE=1 SV=2 - [KPRA_HUMAN]	7.3	0.949153	1.10152	76.4094	9.52988	39.3686	7.1958
Q14517	Protocadherin Fat 1 OS=Homo sapiens GN=FAT1 PE=1 SV=2 - [FAT1_HUMAN]	1.66	0.949172	0.962462	52.7197	20.5578	505.958	4.99561
P08754	Guanine nucleotide-binding protein G(k) subunit alpha OS=Homo sapiens GN=GNAI3 PE=1 SV=3 - [GNAI3_HUMAN]	27.97	0.949328	0.921812	3604.48	310.347	40.5063	5.69385
Q9BTV4	Transmembrane protein 43 OS=Homo sapiens GN=TMEM43 PE=1 SV=1 - [TMM43_HUMAN]	12.75	0.949367	0.946276	169.978	36.2825	44.8472	8.1333
Q9Y3A2	Probable U3 small nucleolar RNA-associated protein 11 OS=Homo sapiens GN=UTP11L PE=1 SV=2 - [UTP11_HUMAN]	7.11	0.949408	0.919422		6.01301	30.4277	10.1548
P46199	Translation initiation factor IF-2, mitochondrial OS=Homo sapiens GN=MTIF2 PE=1 SV=2 - [IF2M_HUMAN]	3.03	0.949732	1.09759		9.38986	81.2665	7.15186
J3QQY2	Transmembrane and coiled-coil domain-containing protein 1 OS=Homo sapiens GN=TMCO1 PE=1 SV=1 - [J3QQY2_HUMAN]	21.15	0.950063	0.976426	408.136		11.3648	9.65674
E7ENA9	Nicastrin OS=Homo sapiens GN=NCSTN PE=1 SV=2 - [E7ENA9_HUMAN]	13.53	0.950161	0.911747	257.469	69.8341	50.2297	5.64307
O43175	D-3-phosphoglycerate dehydrogenase OS=Homo sapiens GN=PHGDH PE=1 SV=4 - [SERA_HUMAN]	11.26	0.950239	0.981158	380.965	46.6256	56.6144	6.7124
P84090	Enhancer of rudimentary homolog OS=Homo sapiens GN=ERH PE=1 SV=1 - [ERH_HUMAN]	26.92	0.950339	0.898251	94.9889	10.364	12.251	5.92236
Q96QK1	Vacuolar protein sorting-associated protein 35 OS=Homo sapiens GN=VPS35 PE=1 SV=2 - [VPS35_HUMAN]	5.53	0.950487	1.02396	235.661	36.2234	91.6489	5.49072
Q7KYR7-3	Isoform 3 of Butyrophilin subfamily 2 member A1 OS=Homo sapiens GN=BTN2A1 - [BT2A1_HUMAN]	5.6	0.950513	0.860954		22.6948	42.7429	6.46826
P51809-3	Isoform 3 of Vesicle-associated membrane protein 7 OS=Homo sapiens GN=VAMP7 - [VAMP7_HUMAN]	11.17	0.950559	0.982057		9.04595	20.1076	9.29053
P50454	Serpin H1 OS=Homo sapiens GN=SERPINH1 PE=1 SV=2 - [SERPH_HUMAN]	22.49	0.950606	0.965128	1290.56	145.89	46.4112	8.68994
H3BST5	Mitochondrial Rho GTPase 2 (Fragment) OS=Homo sapiens GN=RHOT2 PE=1 SV=2 - [H3BST5_HUMAN]	11.54	0.950714	1.10724		18.9479	23.0718	4.71631
O95630	STAM-binding protein OS=Homo sapiens GN=STAMBP PE=1 SV=1 - [STABP_HUMAN]	5.19	0.950867	0.975513		7.03095	48.0466	6.29053
Q99808	Equilibrative nucleoside transporter 1 OS=Homo sapiens GN=SLC29A1 PE=1 SV=3 - [S29A1_HUMAN]	16.67	0.950934	0.984743	587.169	84.4161	50.1864	8.29443
Q9Y6K0	Choline/ethanolaminephosphotransferase 1 OS=Homo sapiens GN=CEPT1 PE=1 SV=1 - [CEPT1_HUMAN]	4.81	0.95095	0.958209		9.31882	46.5227	8.20654
Q9BZG1-4	Isoform 4 of Ras-related protein Rab-34 OS=Homo sapiens GN=RAB34 - [RAB34_HUMAN]	26.16	0.951483	0.91672	309.765	47.3919	26.6555	6.99072
J3QKW2	28S ribosomal protein S7, mitochondrial OS=Homo sapiens GN=MRPS7 PE=1 SV=1 - [J3QKW2_HUMAN]	13.66	0.951524	1.18094		7.81844	20.825	9.5542
Q8WUF5	RelA-associated inhibitor OS=Homo sapiens GN=PPP1R13L PE=1 SV=4 - [IASPP_HUMAN]	3.99	0.952085	1.25979		8.81758	89.0357	6.81494
P35250-2	Isoform 2 of Replication factor C subunit 2 OS=Homo sapiens GN=RFC2 - [RFC2_HUMAN]	15.31	0.952182	0.974793	104.979	16.661	35.2209	5.5415
P14735	Insulin-degrading enzyme OS=Homo sapiens GN=IDE PE=1 SV=4 - [IDE_HUMAN]	3.53	0.952284	0.960946		11.6085	117.893	6.60986
Q05655	Protein kinase C delta type OS=Homo sapiens GN=PRKCD PE=1 SV=2 - [KPCD_HUMAN]	7.99	0.952545	0.88033	159.571	17.8445	77.4549	7.75244
Q01085	Nucleolysin TIAR OS=Homo sapiens GN=TIAL1 PE=1 SV=1 - [TIAR_HUMAN]	6.13	0.952558	1.01665		10.488	41.5641	7.73779
P05187	Alkaline phosphatase, placental type OS=Homo sapiens GN=ALPP PE=1 SV=2 - [PPB1_HUMAN]	14.95	0.952619	0.879645	508.105	77.3386	57.9173	6.29053
Q9P265	Disco-interacting protein 2 homolog B OS=Homo sapiens GN=DIP2B PE=1 SV=3 - [DIP2B_HUMAN]	4.7	0.952634	1.04254	144.438	40.2047	171.382	8.08936
Q13637	Ras-related protein Rab-32 OS=Homo sapiens GN=RAB32 PE=1 SV=3 - [RAB32_HUMAN]	29.78	0.952763	0.989856	417.963	39.3629	24.9817	6.53662
P16949	Stathmin OS=Homo sapiens GN=STMN1 PE=1 SV=3 - [STMN1_HUMAN]	29.53	0.952779	0.906443	343.036	63.8645	17.292	5.97314
O15460-2	Isoform IIa of Prolyl 4-hydroxylase subunit alpha-2 OS=Homo sapiens GN=P4HA2 - [P4HA2_HUMAN]	4.13	0.952904	1.01565		15.6901	60.5946	5.70654
Q9UQB8-3	Isoform 3 of Brain-specific angiogenesis inhibitor 1-associated protein 2 OS=Homo sapiens GN=BAIAP2 - [BAIP2_HUMAN]	14.65	0.953171	0.869188	206.308	31.2198	56.5905	8.96826
O15118	Niemann-Pick C1 protein OS=Homo sapiens GN=NPC1 PE=1 SV=2 - [NPC1_HUMAN]	5.71	0.953309	0.835696	258.469	50.6616	142.074	5.36377
Q9UH65	Switch-associated protein 70 OS=Homo sapiens GN=SWAP70 PE=1 SV=1 - [SWP70_HUMAN]	4.96	0.953337	1.00856		17.3646	68.9545	5.87158
P07204	Thrombomodulin OS=Homo sapiens GN=THBD PE=1 SV=2 - [TRBM_HUMAN]	3.83	0.953381	0.94012		10.1146	60.2892	4.91943
Q8NCG7-2	Isoform 2 of Sn1-specific diacylglycerol lipase beta OS=Homo sapiens GN=DAGLB - [DGLB_HUMAN]	9.97	0.953405	0.997552	85.0994	9.04786	43.1639	6.82959
P34897-3	Isoform 3 of Serine hydroxymethyltransferase, mitochondrial OS=Homo sapiens GN=SHMT2 - [GLYM_HUMAN]	17.39	0.953549	0.972125	581.744	71.2687	53.4214	8.14795
P11169	Solute carrier family 2, facilitated glucose transporter member 3 OS=Homo sapiens GN=SLC2A3 PE=1 SV=1 - [GTR3_HUMAN]	4.44	0.953589	1.04364		32.8498	53.8893	7.1958
X6RDA4	Paraspeckle component 1 (Fragment) OS=Homo sapiens GN=PSPC1 PE=4 SV=1 - [X6RDA4_HUMAN]	8.06	0.953844	0.970151		6.07233	27.2572	5.45264
J3KNI6	Integrin beta (Fragment) OS=Homo sapiens GN=ITGB2 PE=3 SV=1 - [J3KNI6_HUMAN]	6.21	0.953847	1.07511		18.3357	35.6777	6.53662
Q9BRX2	Protein pelota homolog OS=Homo sapiens GN=PELO PE=1 SV=2 - [PELO_HUMAN]	5.71	0.953874	0.86226		12.237	43.332	6.34131
Q4LDE5	Sushi, von Willebrand factor type A, EGF and pentraxin domain-containing protein 1 OS=Homo sapiens GN=SVEP1 PE=1 SV=3 - [SVEP1_HUMAN]	0.7	0.953895	0.949613		5.91509	389.912	5.50342
K7ES92	Minor histocompatibility antigen HA-1 OS=Homo sapiens GN=HMHA1 PE=1 SV=1 - [K7ES92_HUMAN]	6.36	0.954054	0.977474	164.218	18.0225	84.57	5.88428
Q96LD4	Tripartite motif-containing protein 47 OS=Homo sapiens GN=TRIM47 PE=1 SV=2 - [TRI47_HUMAN]	6.43	0.954315	1.29428		27.739	69.4879	6.44287
P27348	14-3-3 protein theta OS=Homo sapiens GN=YWHAQ PE=1 SV=1 - [1433T_HUMAN]	37.55	0.954413	0.954078	2407.78	263.369	27.7468	4.77979
P62330	ADP-ribosylation factor 6 OS=Homo sapiens GN=ARF6 PE=1 SV=2 - [ARF6_HUMAN]	15.43	0.954496	0.847246	456.71	28.5329	20.0694	8.95361
P50895	Basal cell adhesion molecule OS=Homo sapiens GN=BCAM PE=1 SV=2 - [BCAM_HUMAN]	4.14	0.954503	1.00458		5.56188	67.3626	5.80811
P37802	Transgelin-2 OS=Homo sapiens GN=TAGLN2 PE=1 SV=3 - [TAGL2_HUMAN]	40.2	0.954527	0.989394	953.075	129.726	22.3772	8.25049
F5H648	Antigen peptide transporter 1 OS=Homo sapiens GN=TAP1 PE=1 SV=1 - [F5H648_HUMAN]	7.5	0.954559	0.910448	72.7694	17.8627	59.9621	5.59229
Q86UX7-2	Isoform 2 of Fermitin family homolog 3 OS=Homo sapiens GN=FERMT3 - [URP2_HUMAN]	11.46	0.95462	0.985562	430.528	121.242	75.3827	6.771
B1AKC9	Ephrin type-B receptor 2 OS=Homo sapiens GN=EPHB2 PE=1 SV=1 - [B1AKC9_HUMAN]	4.76	0.954891	0.832412	332.326	45.5411	105.492	5.42725
P18206-2	Isoform 1 of Vinculin OS=Homo sapiens GN=VCL - [VINC_HUMAN]	34.99	0.955018	1.04368	3952.8	481.768	116.649	6.0874
P08123	Collagen alpha-2(I) chain OS=Homo sapiens GN=COL1A2 PE=1 SV=7 - [CO1A2_HUMAN]	1.61	0.955093	1.05174	156.128	9.80933	129.235	8.95361
P00441	Superoxide dismutase [Cu-Zn] OS=Homo sapiens GN=SOD1 PE=1 SV=2 - [SODC_HUMAN]	23.38	0.955263	0.953721	116.429	29.935	15.9259	6.12549
Q9HAC8	Ubiquitin domain-containing protein 1 OS=Homo sapiens GN=UBTD1 PE=1 SV=1 - [UBTD1_HUMAN]	14.1	0.955298	0.856912	90.8789	9.9263	25.9223	7.82568
P41250	Glycine--tRNA ligase OS=Homo sapiens GN=GARS PE=1 SV=3 - [SYG_HUMAN]	5.14	0.955427	0.906798	207.011	24.3042	83.1126	7.03467
P30519-2	Isoform 2 of Heme oxygenase 2 OS=Homo sapiens GN=HMOX2 - [HMOX2_HUMAN]	25.09	0.955451	0.964721	185.125	46.964	32.8164	5.90967
Q01433-2	Isoform Ex1A-2-3 of AMP deaminase 2 OS=Homo sapiens GN=AMPD2 - [AMPD2_HUMAN]	4.01	0.955484	1.11188	119.272	14.9923	92.0123	6.27783
Q08209-2	Isoform 2 of Serine/threonine-protein phosphatase 2B catalytic subunit alpha isoform OS=Homo sapiens GN=PPP3CA - [PP2BA_HUMAN]	13.11	0.955512	1.10035		32.6541	57.6218	6.30322
D6RB59	Exocyst complex component 3 OS=Homo sapiens GN=EXOC3 PE=1 SV=1 - [D6RB59_HUMAN]	4.55	0.955521	1.26093		5.98619	53.2076	7.75244
K7EQ91	Zinc transporter ZIP6 (Fragment) OS=Homo sapiens GN=SLC39A6 PE=1 SV=1 - [K7EQ91_HUMAN]	8.42	0.955596	0.820953		6.97025	30.8931	6.32861
P41743	Protein kinase C iota type OS=Homo sapiens GN=PRKCI PE=1 SV=2 - [KPCI_HUMAN]	4.19	0.955634	0.977356		6.56738	68.2183	5.84619
P26572	Alpha-1,3-mannosyl-glycoprotein 2-beta-N-acetylglucosaminyltransferase OS=Homo sapiens GN=MGAT1 PE=2 SV=2 - [MGAT1_HUMAN]	6.29	0.955658	0.951166		21.9548	50.8464	9.15869
G3XAL9	Solute carrier family 12 (Sodium/potassium/chloride transporters), member 2, isoform CRA_a OS=Homo sapiens GN=SLC12A2 PE=1 SV=1 - [G3XAL9_HUMAN]	8	0.955866	0.939949	112.326	33.2404	124.513	6.0874
C9JZ87	Transmembrane protein 106B (Fragment) OS=Homo sapiens GN=TMEM106B PE=1 SV=1 - [C9JZ87_HUMAN]	50.91	0.955951	0.903956	125.149	11.0223	12.193	7.34229
H0YH81	ATP synthase subunit beta (Fragment) OS=Homo sapiens GN=ATP5B PE=1 SV=1 - [H0YH81_HUMAN]	37.02	0.955997	1.09438	1988.12	253.024	38.2249	5.5542
Q9BZ67-2	Isoform 2 of FERM domain-containing protein 8 OS=Homo sapiens GN=FRMD8 - [FRMD8_HUMAN]	10.78	0.956001	0.937429	151.822	14.8603	45.1059	6.80029
P09543-2	Isoform CNPI of 2',3'-cyclic-nucleotide 3'-phosphodiesterase OS=Homo sapiens GN=CNP - [CN37_HUMAN]	33.67	0.956028	0.930055	1154.87	167.074	45.0703	8.52881
Q9UBG0	C-type mannose receptor 2 OS=Homo sapiens GN=MRC2 PE=1 SV=2 - [MRC2_HUMAN]	1.89	0.956122	1.08635	85.8894	26.3488	166.568	5.8335
Q14644	Ras GTPase-activating protein 3 OS=Homo sapiens GN=RASA3 PE=1 SV=3 - [RASA3_HUMAN]	8.39	0.956171	0.983504	134.488	39.2827	95.6382	7.15186
P83111	Serine beta-lactamase-like protein LACTB, mitochondrial OS=Homo sapiens GN=LACTB PE=1 SV=2 - [LACTB_HUMAN]	4.57	0.956177	1.15097	108.208	10.1187	60.655	8.52881
Q56VL3	OCIA domain-containing protein 2 OS=Homo sapiens GN=OCIAD2 PE=1 SV=1 - [OCAD2_HUMAN]	29.87	0.956292	0.987096	92.9422	21.6812	16.9426	9.02686
A6NGW1	Protein YIF1A OS=Homo sapiens GN=YIF1A PE=1 SV=1 - [A6NGW1_HUMAN]	8.71	0.956391	1.00778	230.416		26.3605	9.30518
Q13308-3	Isoform 3 of Inactive tyrosine-protein kinase 7 OS=Homo sapiens GN=PTK7 - [PTK7_HUMAN]	3.09	0.956558	0.99297	171.169	23.5531	103.515	7.09326
G3V4T7	FERM domain-containing protein 6 OS=Homo sapiens GN=FRMD6 PE=1 SV=1 - [G3V4T7_HUMAN]	5.69	0.956879	1.0273	87.1386	6.34565	62.8134	7.31299
Q4KMP7	TBC1 domain family member 10B OS=Homo sapiens GN=TBC1D10B PE=1 SV=3 - [TB10B_HUMAN]	3.71	0.956913	0.890046	78.1894		87.1447	9.18799
P01892	HLA class I histocompatibility antigen, A-2 alpha chain OS=Homo sapiens GN=HLA-A PE=1 SV=1 - [1A02_HUMAN]	40.27	0.957002	0.88351	942.797	287.821	40.8962	6.99072
C9JVY5	A-kinase anchor protein 2 (Fragment) OS=Homo sapiens GN=AKAP2 PE=1 SV=1 - [C9JVY5_HUMAN]	3.98	0.957013	1.15242		6.59637	85.231	4.95752
Q9H9A6	Leucine-rich repeat-containing protein 40 OS=Homo sapiens GN=LRRC40 PE=1 SV=1 - [LRC40_HUMAN]	3.32	0.957079	0.938065		5.89954	68.2071	6.43018
P23229-5	Isoform Alpha-6X2B of Integrin alpha-6 OS=Homo sapiens GN=ITGA6 - [ITA6_HUMAN]	19.06	0.957145	0.86637	2266.17	276.116	121.589	7.35693
Q96Q45-2	Isoform 2 of Transmembrane protein 237 OS=Homo sapiens GN=TMEM237 - [TM237_HUMAN]	7.75	0.957325	1.24319		17.7968	44.5714	6.96143
P62847-2	Isoform 2 of 40S ribosomal protein S24 OS=Homo sapiens GN=RPS24 - [RS24_HUMAN]	20	0.957353	1.07986	342.758	77.0113	15.0592	10.8872
Q9H7D7-2	Isoform 2 of WD repeat-containing protein 26 OS=Homo sapiens GN=WDR26 - [WDR26_HUMAN]	2.95	0.957406	1.0366		5.62023	70.4157	6.15088
Q9BTU6	Phosphatidylinositol 4-kinase type 2-alpha OS=Homo sapiens GN=PI4K2A PE=1 SV=1 - [P4K2A_HUMAN]	8.98	0.957533	1.02331	82.6794	19.21	53.9886	8.29443
O15320-9	Isoform 10 of cTAGE family member 5 OS=Homo sapiens GN=CTAGE5 - [CTGE5_HUMAN]	5.65	0.957644	0.969171		8.97938	76.8318	5.49072
Q9NS00-2	Isoform 2 of Glycoprotein-N-acetylgalactosamine 3-beta-galactosyltransferase 1 OS=Homo sapiens GN=C1GALT1 - [C1GLT_HUMAN]	6.8	0.957776	0.864515	79.9701		35.9117	6.40479
Q08752	Peptidyl-prolyl cis-trans isomerase D OS=Homo sapiens GN=PPID PE=1 SV=3 - [PPID_HUMAN]	4.86	0.957936	1.09056		6.63877	40.7379	7.21045
Q9Y2W1	Thyroid hormone receptor-associated protein 3 OS=Homo sapiens GN=THRAP3 PE=1 SV=2 - [TR150_HUMAN]	11.73	0.958051	1.06646	1266.65	119.776	108.601	10.1548
Q92878-3	Isoform 3 of DNA repair protein RAD50 OS=Homo sapiens GN=RAD50 - [RAD50_HUMAN]	2.05	0.958057	0.966497	66.9494	14.3417	138.346	6.55127
P35659	Protein DEK OS=Homo sapiens GN=DEK PE=1 SV=1 - [DEK_HUMAN]	22.67	0.958105	1.0754	1057.98	125.721	42.6479	8.55811
P19367-4	Isoform 4 of Hexokinase-1 OS=Homo sapiens GN=HK1 - [HXK1_HUMAN]	10.28	0.958186	1.06132	278.487	61.3509	101.02	6.90283
Q70UQ0	Inhibitor of nuclear factor kappa-B kinase-interacting protein OS=Homo sapiens GN=IKBIP PE=1 SV=1 - [IKIP_HUMAN]	22.57	0.958319	0.931196	636.046	89.976	39.285	9.17334
Q93052	Lipoma-preferred partner OS=Homo sapiens GN=LPP PE=1 SV=1 - [LPP_HUMAN]	5.23	0.958328	0.973241	173.428	26.4596	65.7038	7.37158
P08727	Keratin, type I cytoskeletal 19 OS=Homo sapiens GN=KRT19 PE=1 SV=4 - [K1C19_HUMAN]	46	0.958428	0.900526	2318.36	330.62	44.0791	5.13525
Q9C0C2	182 kDa tankyrase-1-binding protein OS=Homo sapiens GN=TNKS1BP1 PE=1 SV=4 - [TB182_HUMAN]	2.78	0.958493	1.00478	94.6689	13.8369	181.685	4.85596
Q9H936	Mitochondrial glutamate carrier 1 OS=Homo sapiens GN=SLC25A22 PE=1 SV=1 - [GHC1_HUMAN]	11.15	0.958586	1.13049	249.995	18.7272	34.4483	9.29053
O60664-4	Isoform 4 of Perilipin-3 OS=Homo sapiens GN=PLIN3 - [PLIN3_HUMAN]	16.59	0.958627	0.932982	166.249	21.9463	45.7752	5.42725
I3L0N3	Vesicle-fusing ATPase OS=Homo sapiens GN=NSF PE=1 SV=1 - [I3L0N3_HUMAN]	15.29	0.958643	1.04814	398.584	64.8224	82.0398	6.81494
B1AK87	Capping protein (Actin filament) muscle Z-line, beta, isoform CRA_a OS=Homo sapiens GN=CAPZB PE=1 SV=1 - [B1AK87_HUMAN]	46.54	0.958813	0.983547	823.604	82.8589	29.2768	6.91748
P46087-3	Isoform 3 of Putative ribosomal RNA methyltransferase NOP2 OS=Homo sapiens GN=NOP2 - [NOP2_HUMAN]	9.71	0.958814	1.05257	190.266	41.8509	69.5716	6.58057
P00367	Glutamate dehydrogenase 1, mitochondrial OS=Homo sapiens GN=GLUD1 PE=1 SV=2 - [DHE3_HUMAN]	20.43	0.958905	1.10363	480.04	69.7472	61.3592	7.79639
Q13838	Spliceosome RNA helicase DDX39B OS=Homo sapiens GN=DDX39B PE=1 SV=1 - [DX39B_HUMAN]	14.72	0.959003	0.976731		27.3311	48.9599	5.66846
Q13740-2	Isoform 2 of CD166 antigen OS=Homo sapiens GN=ALCAM - [CD166_HUMAN]	14.04	0.959114	0.864207	959.803	114.295	63.6245	7.29834
Q9Y2S0	DNA-directed RNA polymerases I and III subunit RPAC2 OS=Homo sapiens GN=POLR1D PE=1 SV=1 - [RPAC2_HUMAN]	18.05	0.959151	1.03422		10.0985	15.2274	5.79541
Q8WWI5	Choline transporter-like protein 1 OS=Homo sapiens GN=SLC44A1 PE=1 SV=1 - [CTL1_HUMAN]	3.5	0.959202	1.13159		13.0754	73.2533	8.60205
P42224-2	Isoform Beta of Signal transducer and activator of transcription 1-alpha/beta OS=Homo sapiens GN=STAT1 - [STAT1_HUMAN]	10.39	0.959449	1.03291	82.4394	23.3806	82.9905	6.41748
Q9UJZ1	Stomatin-like protein 2, mitochondrial OS=Homo sapiens GN=STOML2 PE=1 SV=1 - [STML2_HUMAN]	23.03	0.959564	1.05446	677.99	84.4063	38.5102	7.38623
P39748	Flap endonuclease 1 OS=Homo sapiens GN=FEN1 PE=1 SV=1 - [FEN1_HUMAN]	8.95	0.959602	1.08704	128.489	27.5175	42.5661	8.6167
Q8TAA9-2	Isoform 2 of Vang-like protein 1 OS=Homo sapiens GN=VANGL1 - [VANG1_HUMAN]	7.66	0.959737	0.834039	189.978	14.6569	59.7101	8.80713
Q99848	Probable rRNA-processing protein EBP2 OS=Homo sapiens GN=EBNA1BP2 PE=1 SV=2 - [EBP2_HUMAN]	25.49	0.960021	1.27805	211.691	34.4761	34.8304	10.0962
Q9HB71-3	Isoform 3 of Calcyclin-binding protein OS=Homo sapiens GN=CACYBP - [CYBP_HUMAN]	14.59	0.96013	0.884545	117.818	30.8424	21.2149	7.89893
P63151	Serine/threonine-protein phosphatase 2A 55 kDa regulatory subunit B alpha isoform OS=Homo sapiens GN=PPP2R2A PE=1 SV=1 - [2ABA_HUMAN]	12.3	0.960179	1.00264		27.0069	51.6595	6.20166
Q9NY12-2	Isoform 2 of H/ACA ribonucleoprotein complex subunit 1 OS=Homo sapiens GN=GAR1 - [GAR1_HUMAN]	19.1	0.960201	0.8992	166.988	18.577	20.8214	10.4331
P84095	Rho-related GTP-binding protein RhoG OS=Homo sapiens GN=RHOG PE=1 SV=1 - [RHOG_HUMAN]	23.56	0.96045	0.857932	837.04	87.1662	21.2949	8.11865
V9GYC3	GTP-binding protein Rit1 (Fragment) OS=Homo sapiens GN=RIT1 PE=4 SV=1 - [V9GYC3_HUMAN]	17.22	0.960479	1.02112		5.37422	16.9965	6.34131
Q99798	Aconitate hydratase, mitochondrial OS=Homo sapiens GN=ACO2 PE=1 SV=2 - [ACON_HUMAN]	7.69	0.960484	1.15035	555.793	72.2759	85.3719	7.60596
F5GXX5	Dolichyl-diphosphooligosaccharide--protein glycosyltransferase subunit DAD1 OS=Homo sapiens GN=DAD1 PE=1 SV=1 - [F5GXX5_HUMAN]	37.65	0.960572	1.06737	291.155	37.3635	9.5481	7.18115
P16152	Carbonyl reductase [NADPH] 1 OS=Homo sapiens GN=CBR1 PE=1 SV=3 - [CBR1_HUMAN]	10.11	0.96058	0.982714		11.6277	30.3559	8.32373
B1ALA9	Ribose-phosphate pyrophosphokinase 1 OS=Homo sapiens GN=PRPS1 PE=1 SV=1 - [B1ALA9_HUMAN]	11.47	0.960616	0.875834		21.0631	24.0685	7.69385
Q9Y230	RuvB-like 2 OS=Homo sapiens GN=RUVBL2 PE=1 SV=3 - [RUVB2_HUMAN]	20.95	0.96099	0.901404	896.965	98.3164	51.1246	5.64307
M0R088	Serine/arginine repetitive matrix protein 1 (Fragment) OS=Homo sapiens GN=SRRM1 PE=1 SV=1 - [M0R088_HUMAN]	4.11	0.961022	0.949426	217.288	30.6154	78.093	12.0591
P48740-2	Isoform 2 of Mannan-binding lectin serine protease 1 OS=Homo sapiens GN=MASP1 - [MASP1_HUMAN]	6.04	0.961023	1.12605	606.095	57.4193	81.8076	5.12256
Q9HBH0	Rho-related GTP-binding protein RhoF OS=Homo sapiens GN=RHOF PE=1 SV=1 - [RHOF_HUMAN]	25.59	0.961035	0.928676	61.7578	12.4598	23.6102	8.646
P09960-4	Isoform 4 of Leukotriene A-4 hydrolase OS=Homo sapiens GN=LTA4H - [LKHA4_HUMAN]	8.35	0.961055	0.984926	103.464	12.3948	66.8093	6.69775
O60443	Non-syndromic hearing impairment protein 5 OS=Homo sapiens GN=DFNA5 PE=1 SV=2 - [DFNA5_HUMAN]	8.27	0.961209	0.911342	75.6394	9.53442	54.5204	5.17334
P16070-18	Isoform 18 of CD44 antigen OS=Homo sapiens GN=CD44 - [CD44_HUMAN]	33.53	0.96132	0.903286	7722.28	810.812	37.2542	5.51611
Q9BQ39	ATP-dependent RNA helicase DDX50 OS=Homo sapiens GN=DDX50 PE=1 SV=1 - [DDX50_HUMAN]	10.85	0.961622	0.948881	234.827	47.4285	82.5141	9.17334
O75044	SLIT-ROBO Rho GTPase-activating protein 2 OS=Homo sapiens GN=SRGAP2 PE=1 SV=2 - [SRGP2_HUMAN]	2.43	0.961648	1.00925	64.7997	8.70703	120.805	6.69775
Q96PU5-2	Isoform 2 of E3 ubiquitin-protein ligase NEDD4-like OS=Homo sapiens GN=NEDD4L - [NED4L_HUMAN]	8.23	0.961652	0.961018	110.522	24.5601	104.856	5.57959
Q9BRR6-2	Isoform 2 of ADP-dependent glucokinase OS=Homo sapiens GN=ADPGK - [ADPGK_HUMAN]	8.27	0.961928	0.989043	146.846	13.4052	53.9266	6.20166
O00116	Alkyldihydroxyacetonephosphate synthase, peroxisomal OS=Homo sapiens GN=AGPS PE=1 SV=1 - [ADAS_HUMAN]	13.37	0.962015	0.986092	205.364	44.6711	72.8658	7.34229
P11387	DNA topoisomerase 1 OS=Homo sapiens GN=TOP1 PE=1 SV=2 - [TOP1_HUMAN]	28.24	0.962202	1.04977	1788.8	288.237	90.6689	9.30518
O75691	Small subunit processome component 20 homolog OS=Homo sapiens GN=UTP20 PE=1 SV=3 - [UTP20_HUMAN]	1.69	0.962228	0.926327	185.311	16.2784	318.182	7.38623
Q9NR30-2	Isoform 2 of Nucleolar RNA helicase 2 OS=Homo sapiens GN=DDX21 - [DDX21_HUMAN]	26.71	0.962244	1.06519	875.277	185.161	79.6074	9.37842
P42166	Lamina-associated polypeptide 2, isoform alpha OS=Homo sapiens GN=TMPO PE=1 SV=2 - [LAP2A_HUMAN]	26.51	0.962309	1.07056	1152.64	203.375	75.4456	7.66455
B4DDF4	Calponin-2 OS=Homo sapiens GN=CNN2 PE=1 SV=1 - [B4DDF4_HUMAN]	17.79	0.962582	1.01723	123.305	17.2883	32.5956	6.97607
O95573	Long-chain-fatty-acid--CoA ligase 3 OS=Homo sapiens GN=ACSL3 PE=1 SV=3 - [ACSL3_HUMAN]	17.92	0.962599	0.977119	566.656	129.616	80.3683	8.38232
Q9BX10-2	Isoform 2 of GTP-binding protein 2 OS=Homo sapiens GN=GTPBP2 - [GTPB2_HUMAN]	7.2	0.962622	0.97968	64.2873	9.5148	56.5765	6.97607
P08582	Melanotransferrin OS=Homo sapiens GN=MFI2 PE=1 SV=2 - [TRFM_HUMAN]	19.92	0.962664	0.865145	1119.73	149.649	80.1633	5.93506
P49406	39S ribosomal protein L19, mitochondrial OS=Homo sapiens GN=MRPL19 PE=1 SV=2 - [RM19_HUMAN]	6.51	0.96273	1.10189		6.63103	33.5136	9.49561
Q9Y5P6	Mannose-1-phosphate guanyltransferase beta OS=Homo sapiens GN=GMPPB PE=1 SV=2 - [GMPPB_HUMAN]	6.11	0.962864	0.983541	95.2989	10.1255	39.8086	6.60986
O15533-2	Isoform 2 of Tapasin OS=Homo sapiens GN=TAPBP - [TPSN_HUMAN]	4.61	0.963069	0.876572		27.272	43.8576	6.99072
P54727	UV excision repair protein RAD23 homolog B OS=Homo sapiens GN=RAD23B PE=1 SV=1 - [RD23B_HUMAN]	8.07	0.963128	1.05066	203.673	24.7885	43.1446	4.84326
P51149	Ras-related protein Rab-7a OS=Homo sapiens GN=RAB7A PE=1 SV=1 - [RAB7A_HUMAN]	57.97	0.963146	0.90312	1811.82	239.415	23.4748	6.69775
Q5VZR0	Golgi-associated plant pathogenesis-related protein 1 OS=Homo sapiens GN=GLIPR2 PE=4 SV=1 - [Q5VZR0_HUMAN]	20.31	0.963218	1.12001	1043.46	88.9101	14.2041	9.51025
F5H3P3	Rho GDP-dissociation inhibitor 2 (Fragment) OS=Homo sapiens GN=ARHGDIB PE=1 SV=2 - [F5H3P3_HUMAN]	43.04	0.963334	0.989342	247.789	31.3549	17.8262	5.19873
O60841	Eukaryotic translation initiation factor 5B OS=Homo sapiens GN=EIF5B PE=1 SV=4 - [IF2P_HUMAN]	5	0.963467	1.34697	431.727	52.6051	138.742	5.49072
F5H801	2-oxoglutarate dehydrogenase, mitochondrial OS=Homo sapiens GN=OGDH PE=1 SV=1 - [F5H801_HUMAN]	8.42	0.96356	1.19251	133.928	36.5538	110.541	6.84424
C9JZT5	Butyrophilin subfamily 3 member A3 (Fragment) OS=Homo sapiens GN=BTN3A3 PE=4 SV=1 - [C9JZT5_HUMAN]	11.43	0.963638	0.913029	86.3334	6.51337	24.21	5.90967
Q9UJS0	Calcium-binding mitochondrial carrier protein Aralar2 OS=Homo sapiens GN=SLC25A13 PE=1 SV=2 - [CMC2_HUMAN]	10.96	0.96371	0.933266	126.931	17.2721	74.1286	8.6167
P25705	ATP synthase subunit alpha, mitochondrial OS=Homo sapiens GN=ATP5A1 PE=1 SV=1 - [ATPA_HUMAN]	25.5	0.963787	1.12249	2008.88	213.208	59.7136	9.12939
J3KP22	Receptor-type tyrosine-protein phosphatase OS=Homo sapiens GN=PTPRA PE=1 SV=1 - [J3KP22_HUMAN]	8.66	0.96385	1.00796	106.178	33.7081	75.8382	7.72314
P20340	Ras-related protein Rab-6A OS=Homo sapiens GN=RAB6A PE=1 SV=3 - [RAB6A_HUMAN]	27.4	0.963863	1.03497	694.532	98.7375	23.5779	5.5415
A6NKB8	Aminopeptidase B OS=Homo sapiens GN=RNPEP PE=1 SV=1 - [A6NKB8_HUMAN]	6.87	0.963921	1.09061		12.2021	68.1253	6.01123
P62316	Small nuclear ribonucleoprotein Sm D2 OS=Homo sapiens GN=SNRPD2 PE=1 SV=1 - [SMD2_HUMAN]	61.86	0.964161	1.11247	911.797	134.934	13.5182	9.90576
Q15907	Ras-related protein Rab-11B OS=Homo sapiens GN=RAB11B PE=1 SV=4 - [RB11B_HUMAN]	35.78	0.964208	1.06826	813.337	118.688	24.4735	5.93506
H0Y2Y8	Zyxin (Fragment) OS=Homo sapiens GN=ZYX PE=1 SV=1 - [H0Y2Y8_HUMAN]	11.85	0.964444	0.924191	277.82	48.3957	57.6063	6.87354
P11021	78 kDa glucose-regulated protein OS=Homo sapiens GN=HSPA5 PE=1 SV=2 - [GRP78_HUMAN]	38.84	0.964527	1.0153	4258.39	666.771	72.2884	5.16064
O75844	CAAX prenyl protease 1 homolog OS=Homo sapiens GN=ZMPSTE24 PE=1 SV=2 - [FACE1_HUMAN]	9.05	0.964604	0.87257	542.312	53.982	54.7775	7.48877
Q5JWQ6	Neuropilin-1 OS=Homo sapiens GN=NRP1 PE=4 SV=1 - [Q5JWQ6_HUMAN]	6.8	0.964718	0.916256	303.854	30.2613	81.9383	5.97314
P31150	Rab GDP dissociation inhibitor alpha OS=Homo sapiens GN=GDI1 PE=1 SV=2 - [GDIA_HUMAN]	21.03	0.964838	0.895114	797.789	98.8013	50.5501	5.13525
Q16401-2	Isoform 2 of 26S proteasome non-ATPase regulatory subunit 5 OS=Homo sapiens GN=PSMD5 - [PSMD5_HUMAN]	6.29	0.964927	0.942355		24.8679	51.2798	5.43994
P30049	ATP synthase subunit delta, mitochondrial OS=Homo sapiens GN=ATP5D PE=1 SV=2 - [ATPD_HUMAN]	13.69	0.965086	1.02131	235.335	33.9662	17.4792	5.49072
C9JEN3	Protein lifeguard 3 (Fragment) OS=Homo sapiens GN=TMBIM1 PE=1 SV=1 - [C9JEN3_HUMAN]	14.15	0.965098	0.926344	91.2694	8.66818	11.5274	6.52197
O75663-2	Isoform 2 of TIP41-like protein OS=Homo sapiens GN=TIPRL - [TIPRL_HUMAN]	11.8	0.965264	1.03882		5.51387	20.2009	5.87158
B4DR80	Serine/threonine-protein kinase 24 12 kDa subunit OS=Homo sapiens GN=STK24 PE=1 SV=1 - [B4DR80_HUMAN]	4.61	0.965321	0.79759		11.5721	45.8074	5.57959
Q9Y3B3-2	Isoform 2 of Transmembrane emp24 domain-containing protein 7 OS=Homo sapiens GN=TMED7 - [TMED7_HUMAN]	11.7	0.965785	0.937803	385.226	43.4618	21.2194	6.20166
Q15642-2	Isoform 2 of Cdc42-interacting protein 4 OS=Homo sapiens GN=TRIP10 - [CIP4_HUMAN]	6.24	0.9658	0.977582		11.4398	62.553	5.32568
P08670	Vimentin OS=Homo sapiens GN=VIM PE=1 SV=4 - [VIME_HUMAN]	48.07	0.965971	0.881146	2999.14	428.734	53.6191	5.12256
P55196-1	Isoform 2 of Afadin OS=Homo sapiens GN=MLLT4 - [AFAD_HUMAN]	3.3	0.965979	1.205		14.1473	205.478	6.771
F5H875	Charged multivesicular body protein 1a OS=Homo sapiens GN=CHMP1A PE=1 SV=2 - [F5H875_HUMAN]	12.88	0.966189	1.02147	76.8894	6.24736	14.3041	4.81787
P43121	Cell surface glycoprotein MUC18 OS=Homo sapiens GN=MCAM PE=1 SV=2 - [MUC18_HUMAN]	17.8	0.96627	0.927139	728.337	105.045	71.5626	5.75732
O60313	Dynamin-like 120 kDa protein, mitochondrial OS=Homo sapiens GN=OPA1 PE=1 SV=3 - [OPA1_HUMAN]	5.73	0.966273	1.06537	282.528	24.3449	111.561	7.86963
P06737-2	Isoform 2 of Glycogen phosphorylase, liver form OS=Homo sapiens GN=PYGL - [PYGL_HUMAN]	14.02	0.966302	0.940782	481.3	74.6219	93.0751	7.29834
Q9BUF5	Tubulin beta-6 chain OS=Homo sapiens GN=TUBB6 PE=1 SV=1 - [TBB6_HUMAN]	35.43	0.966626	0.972417	2409.69	357.652	49.825	4.88135
O43615	Mitochondrial import inner membrane translocase subunit TIM44 OS=Homo sapiens GN=TIMM44 PE=1 SV=2 - [TIM44_HUMAN]	4.65	0.966657	1.06961	79.9994		51.3235	8.32373
P49591	Serine--tRNA ligase, cytoplasmic OS=Homo sapiens GN=SARS PE=1 SV=3 - [SYSC_HUMAN]	6.42	0.966735	0.905909	410.337	44.4799	58.7401	6.43018
J3QLI9	Small nuclear ribonucleoprotein Sm D1 OS=Homo sapiens GN=SNRPD1 PE=1 SV=1 - [J3QLI9_HUMAN]	17.33	0.966845	1.11545		37.5253	8.38771	11.8394
P50281	Matrix metalloproteinase-14 OS=Homo sapiens GN=MMP14 PE=1 SV=3 - [MMP14_HUMAN]	8.42	0.966891	0.885846	157.398	30.554	65.852	7.76709
Q5SWC8	Heterochromatin protein 1-binding protein 3 (Fragment) OS=Homo sapiens GN=HP1BP3 PE=1 SV=1 - [Q5SWC8_HUMAN]	11.15	0.967088	1.02668	76.9894	21.3767	31.4516	9.51025
P31939	Bifunctional purine biosynthesis protein PURH OS=Homo sapiens GN=ATIC PE=1 SV=3 - [PUR9_HUMAN]	24.16	0.967101	0.94397	825.896	92.492	64.5753	6.7124
Q14344	Guanine nucleotide-binding protein subunit alpha-13 OS=Homo sapiens GN=GNA13 PE=1 SV=2 - [GNA13_HUMAN]	22.81	0.967437	1.06317	2159.64	194.436	44.0217	8.00146
P51571	Translocon-associated protein subunit delta OS=Homo sapiens GN=SSR4 PE=1 SV=1 - [SSRD_HUMAN]	13.87	0.967498	0.894927		39.1941	18.9866	6.15088
Q9Y4L1	Hypoxia up-regulated protein 1 OS=Homo sapiens GN=HYOU1 PE=1 SV=1 - [HYOU1_HUMAN]	24.92	0.967512	1.01026	940.183	212.291	111.266	5.22412
H0Y6Z7	Receptor-type tyrosine-protein phosphatase F (Fragment) OS=Homo sapiens GN=PTPRF PE=1 SV=1 - [H0Y6Z7_HUMAN]	2.51	0.967517	1.12527		15.9628	174.838	6.59521
Q658P3-3	Isoform 3 of Metalloreductase STEAP3 OS=Homo sapiens GN=STEAP3 - [STEA3_HUMAN]	6.78	0.967596	0.816571		12.3393	54.4367	8.71924
Q7Z4V5-2	Isoform 2 of Hepatoma-derived growth factor-related protein 2 OS=Homo sapiens GN=HDGFRP2 - [HDGR2_HUMAN]	3.58	0.967637	1.1576	68.4794	7.77062	74.1852	7.48877
P13674	Prolyl 4-hydroxylase subunit alpha-1 OS=Homo sapiens GN=P4HA1 PE=1 SV=2 - [P4HA1_HUMAN]	14.79	0.96764	0.967298	386.063	42.7678	61.011	6.01123
P08574	Cytochrome c1, heme protein, mitochondrial OS=Homo sapiens GN=CYC1 PE=1 SV=3 - [CY1_HUMAN]	8.92	0.967725	1.17781	194.128	34.6546	35.399	8.99756
P11279	Lysosome-associated membrane glycoprotein 1 OS=Homo sapiens GN=LAMP1 PE=1 SV=3 - [LAMP1_HUMAN]	6.71	0.967744	0.879348	430.04	65.1772	44.8538	8.74854
P19174	1-phosphatidylinositol 4,5-bisphosphate phosphodiesterase gamma-1 OS=Homo sapiens GN=PLCG1 PE=1 SV=1 - [PLCG1_HUMAN]	2.79	0.967787	0.949992	65.0994	5.71011	148.438	6.04932
P06899	Histone H2B type 1-J OS=Homo sapiens GN=HIST1H2BJ PE=1 SV=3 - [H2B1J_HUMAN]	35.71	0.967789	0.962445	9261.92	862.512	13.8956	10.3159
Q9H4B7	Tubulin beta-1 chain OS=Homo sapiens GN=TUBB1 PE=1 SV=1 - [TBB1_HUMAN]	16.85	0.967891	1.17319	1137.83	318.787	50.2946	5.17334
E9PJK1	CD81 antigen OS=Homo sapiens GN=CD81 PE=1 SV=1 - [E9PJK1_HUMAN]	26.67	0.967894	0.874808	703.602	51.5752	17.9509	4.99561
Q9H223	EH domain-containing protein 4 OS=Homo sapiens GN=EHD4 PE=1 SV=1 - [EHD4_HUMAN]	19.59	0.96797	0.935035	731.389	84.1616	61.1365	6.75635
O96019-2	Isoform 2 of Actin-like protein 6A OS=Homo sapiens GN=ACTL6A - [ACL6A_HUMAN]	9.56	0.967973	0.888755	74.2894	12.4944	43.2084	6.13818
Q13884-2	Isoform 2 of Beta-1-syntrophin OS=Homo sapiens GN=SNTB1 - [SNTB1_HUMAN]	5.76	0.968177	1.14805		5.98998	40.7803	9.08545
Q29RF7	Sister chromatid cohesion protein PDS5 homolog A OS=Homo sapiens GN=PDS5A PE=1 SV=1 - [PDS5A_HUMAN]	7.63	0.968582	1.05062	289.947	35.2208	150.734	7.91357
G8JLA8	Transforming growth factor-beta-induced protein ig-h3 OS=Homo sapiens GN=TGFBI PE=4 SV=1 - [G8JLA8_HUMAN]	8.78	0.968611	1.05054	191.259	14.4043	74.6469	7.25439
P60520	Gamma-aminobutyric acid receptor-associated protein-like 2 OS=Homo sapiens GN=GABARAPL2 PE=1 SV=1 - [GBRL2_HUMAN]	22.22	0.968714	1.06927		7.98693	13.6581	8.104
P51884	Lumican OS=Homo sapiens GN=LUM PE=1 SV=2 - [LUM_HUMAN]	8.88	0.969104	1.04106	1193.8	192.229	38.4048	6.60986
K7EIJ0	WW domain-binding protein 2 (Fragment) OS=Homo sapiens GN=WBP2 PE=1 SV=1 - [K7EIJ0_HUMAN]	15.57	0.969153	1.08374	123.041	6.10243	18.2117	7.89893
Q9Y320-2	Isoform 2 of Thioredoxin-related transmembrane protein 2 OS=Homo sapiens GN=TMX2 - [TMX2_HUMAN]	8.53	0.969196	0.979197		16.9082	29.6232	8.646
I3L2Q1	Ethanolamine-phosphate cytidylyltransferase (Fragment) OS=Homo sapiens GN=PCYT2 PE=1 SV=2 - [I3L2Q1_HUMAN]	8.04	0.969235	1.07498		6.29356	32.011	7.57666
P06727	Apolipoprotein A-IV OS=Homo sapiens GN=APOA4 PE=1 SV=3 - [APOA4_HUMAN]	5.56	0.969271	1.15312		23.6771	45.3715	5.37646
Q06323-3	Isoform 3 of Proteasome activator complex subunit 1 OS=Homo sapiens GN=PSME1 - [PSME1_HUMAN]	33.91	0.969318	0.837673	260.76	41.3936	26.8529	5.78271
M0R1L7	Charged multivesicular body protein 2a (Fragment) OS=Homo sapiens GN=CHMP2A PE=1 SV=1 - [M0R1L7_HUMAN]	10.06	0.969356	0.938723		5.69382	18.7266	9.48096
P61981	14-3-3 protein gamma OS=Homo sapiens GN=YWHAG PE=1 SV=2 - [1433G_HUMAN]	23.89	0.96936	0.880496		209.118	28.2849	4.89404
P07199	Major centromere autoantigen B OS=Homo sapiens GN=CENPB PE=1 SV=2 - [CENPB_HUMAN]	5.68	0.969395	1.0868	137.68	21.2929	65.1316	4.55127
E7EUT8	Splicing factor 3A subunit 3 OS=Homo sapiens GN=SF3A3 PE=1 SV=1 - [E7EUT8_HUMAN]	7.59	0.969399	1.03765		12.7158	52.4221	5.2749
Q16222-2	Isoform AGX1 of UDP-N-acetylhexosamine pyrophosphorylase OS=Homo sapiens GN=UAP1 - [UAP1_HUMAN]	6.73	0.969434	0.970683		18.8649	56.992	6.37939
X6RFL8	Ras-related protein Rab-14 (Fragment) OS=Homo sapiens GN=RAB14 PE=3 SV=1 - [X6RFL8_HUMAN]	54.14	0.969611	0.948381	1452.41	195.81	20.3963	6.32861
G3V555	Heterogeneous nuclear ribonucleoproteins C1/C2 (Fragment) OS=Homo sapiens GN=HNRNPC PE=1 SV=1 - [G3V555_HUMAN]	24	0.96978	1.0515	298.715	22.8884	19.1658	9.94971
Q86X55-1	Isoform 1 of Histone-arginine methyltransferase CARM1 OS=Homo sapiens GN=CARM1 - [CARM1_HUMAN]	9.57	0.969824	0.959348	128.265	19.6052	63.4192	6.56592
P02786	Transferrin receptor protein 1 OS=Homo sapiens GN=TFRC PE=1 SV=2 - [TFR1_HUMAN]	23.42	0.969826	1.0132	2932.71	324.244	84.8179	6.60986
Q99961-3	Isoform 3 of Endophilin-A2 OS=Homo sapiens GN=SH3GL1 - [SH3G1_HUMAN]	13.82	0.969972	0.991574	184.858	40.3241	34.4976	5.8208
O00154-2	Isoform 2 of Cytosolic acyl coenzyme A thioester hydrolase OS=Homo sapiens GN=ACOT7 - [BACH_HUMAN]	15.85	0.970043	1.01747	85.6494	16.1169	27.0237	6.99072
O94804	Serine/threonine-protein kinase 10 OS=Homo sapiens GN=STK10 PE=1 SV=1 - [STK10_HUMAN]	8.47	0.970064	0.969595	480.675	60.9286	112.065	6.94678
P26038	Moesin OS=Homo sapiens GN=MSN PE=1 SV=3 - [MOES_HUMAN]	38.99	0.970593	0.884967	3193.46	507.268	67.7778	6.40479
E5RJU9	Protein LYRIC OS=Homo sapiens GN=MTDH PE=1 SV=1 - [E5RJU9_HUMAN]	7.79	0.970632	1.07122	194.664	22.4876	57.4869	9.53955
F5H658	ATP-dependent RNA helicase DHX8 OS=Homo sapiens GN=DHX8 PE=1 SV=1 - [F5H658_HUMAN]	7.45	0.970707	1.10944	369.376	41.7475	133.917	7.69385
E9PGM4	1,4-alpha-glucan-branching enzyme OS=Homo sapiens GN=GBE1 PE=1 SV=1 - [E9PGM4_HUMAN]	3.93	0.970882	1.05354	133.902	11.4167	75.9114	6.58057
O15484	Calpain-5 OS=Homo sapiens GN=CAPN5 PE=1 SV=2 - [CAN5_HUMAN]	8.28	0.97104	1.11567	238.627	40.3958	73.1227	7.63525
J3KTF8	Rho GDP-dissociation inhibitor 1 (Fragment) OS=Homo sapiens GN=ARHGDIA PE=1 SV=2 - [J3KTF8_HUMAN]	18.65	0.971068	0.961725	382.753	49.6452	21.504	5.49072
Q9H6S3	Epidermal growth factor receptor kinase substrate 8-like protein 2 OS=Homo sapiens GN=EPS8L2 PE=1 SV=2 - [ES8L2_HUMAN]	8.95	0.971133	0.998503	170.718	39.6777	80.5701	6.84424
O15226	NF-kappa-B-repressing factor OS=Homo sapiens GN=NKRF PE=1 SV=2 - [NKRF_HUMAN]	4.78	0.971139	1.10293		12.4651	77.6242	8.79248
B4DN45	S-adenosylmethionine synthase OS=Homo sapiens GN=MAT2A PE=1 SV=1 - [B4DN45_HUMAN]	22.41	0.971264	1.0932	120.51	20.9117	32.9441	7.25439
O00151	PDZ and LIM domain protein 1 OS=Homo sapiens GN=PDLIM1 PE=1 SV=4 - [PDLI1_HUMAN]	14.59	0.971594	0.92479	196.254	29.4693	36.049	7.02002
O60493-2	Isoform 2 of Sorting nexin-3 OS=Homo sapiens GN=SNX3 - [SNX3_HUMAN]	24.62	0.971602	1.00829	217.512	13.3268	14.7566	7.44482
Q86VP6	Cullin-associated NEDD8-dissociated protein 1 OS=Homo sapiens GN=CAND1 PE=1 SV=2 - [CAND1_HUMAN]	10.33	0.971654	0.907362	295.889	46.6223	136.289	5.78271
Q00325-2	Isoform B of Phosphate carrier protein, mitochondrial OS=Homo sapiens GN=SLC25A3 - [MPCP_HUMAN]	21.05	0.971688	1.03067	429.208	109.236	39.9326	9.36377
P01130-3	Isoform 3 of Low-density lipoprotein receptor OS=Homo sapiens GN=LDLR - [LDLR_HUMAN]	9.25	0.971761	0.959782	467.094	27.2581	76.8062	5.45264
P00966	Argininosuccinate synthase OS=Homo sapiens GN=ASS1 PE=1 SV=2 - [ASSY_HUMAN]	6.31	0.971866	1.10605	172.568	35.5282	46.501	8.01611
Q8NI36	WD repeat-containing protein 36 OS=Homo sapiens GN=WDR36 PE=1 SV=1 - [WDR36_HUMAN]	4.73	0.972334	0.846523	174.228	20.6569	105.255	7.53271
P36551	Oxygen-dependent coproporphyrinogen-III oxidase, mitochondrial OS=Homo sapiens GN=CPOX PE=1 SV=3 - [HEM6_HUMAN]	7.27	0.972483	0.968323		13.4398	50.12	8.25049
Q99747	Gamma-soluble NSF attachment protein OS=Homo sapiens GN=NAPG PE=1 SV=1 - [SNAG_HUMAN]	17.31	0.972541	1.04361		19.446	34.7243	5.41455
Q15006	ER membrane protein complex subunit 2 OS=Homo sapiens GN=EMC2 PE=1 SV=1 - [EMC2_HUMAN]	11.78	0.972743	0.980585	201.608	25.202	34.8114	6.56592
Q06210-2	Isoform 2 of Glutamine--fructose-6-phosphate aminotransferase [isomerizing] 1 OS=Homo sapiens GN=GFPT1 - [GFPT1_HUMAN]	23.94	0.972831	0.956764	1220.41	151.348	76.7103	6.84424
Q96KK5	Histone H2A type 1-H OS=Homo sapiens GN=HIST1H2AH PE=1 SV=3 - [H2A1H_HUMAN]	32.03	0.972864	1.05238	1736	674.224	13.8978	10.8872
K7ELW0	Protein DJ-1 OS=Homo sapiens GN=PARK7 PE=1 SV=1 - [K7ELW0_HUMAN]	31.95	0.972881	0.996842	251.911	30.1358	17.8985	7.86963
P32004-3	Isoform 3 of Neural cell adhesion molecule L1 OS=Homo sapiens GN=L1CAM - [L1CAM_HUMAN]	5.45	0.972911	0.903971	469.589	44.8103	138.821	6.21436
E9PIE4	Mitochondrial carrier homolog 2 (Fragment) OS=Homo sapiens GN=MTCH2 PE=1 SV=2 - [E9PIE4_HUMAN]	15.65	0.973028	1.09754	89.1655	9.47706	28.5305	7.60596
P84157-2	Isoform 2 of Matrix-remodeling-associated protein 7 OS=Homo sapiens GN=MXRA7 - [MXRA7_HUMAN]	12.94	0.973062	0.803137	163.933		17.4824	4.14502
P49768-7	Isoform 7 of Presenilin-1 OS=Homo sapiens GN=PSEN1 - [PSN1_HUMAN]	8.06	0.973086	0.83569	84.0194	7.47653	48.9662	5.36377
P35658-2	Isoform 2 of Nuclear pore complex protein Nup214 OS=Homo sapiens GN=NUP214 - [NU214_HUMAN]	1.35	0.973145	1.13836		8.94207	212.441	7.37158
O00264	Membrane-associated progesterone receptor component 1 OS=Homo sapiens GN=PGRMC1 PE=1 SV=3 - [PGRC1_HUMAN]	45.64	0.973324	1.01873	759.697	86.0294	21.6578	4.70361
E9PH70	Kinase D-interacting substrate of 220 kDa (Fragment) OS=Homo sapiens GN=KIDINS220 PE=1 SV=1 - [E9PH70_HUMAN]	6.59	0.97336	1.10956	59.1528	22.9515	145.381	7.41553
Q13724-2	Isoform 2 of Mannosyl-oligosaccharide glucosidase OS=Homo sapiens GN=MOGS - [MOGS_HUMAN]	8.34	0.973398	0.953764		47.3038	80.6526	7.10791
H3BQZ7	HCG2044799 OS=Homo sapiens GN=HNRNPUL2-BSCL2 PE=4 SV=1 - [H3BQZ7_HUMAN]	12.06	0.973437	1.05759	198.004	42.6623	84.6392	4.93213
Q9UHX3-5	Isoform 5 of EGF-like module-containing mucin-like hormone receptor-like 2 OS=Homo sapiens GN=EMR2 - [EMR2_HUMAN]	3.52	0.973448	0.920227		13.6832	74.8869	7.00537
O15355	Protein phosphatase 1G OS=Homo sapiens GN=PPM1G PE=1 SV=1 - [PPM1G_HUMAN]	13.55	0.973486	0.975181	267.576	35.4053	59.2347	4.36084
Q96KP4	Cytosolic non-specific dipeptidase OS=Homo sapiens GN=CNDP2 PE=1 SV=2 - [CNDP2_HUMAN]	13.05	0.973528	0.98798	118.016	34.7519	52.8449	5.97314
Q14807	Kinesin-like protein KIF22 OS=Homo sapiens GN=KIF22 PE=1 SV=5 - [KIF22_HUMAN]	5.11	0.973583	1.09354		6.35522	73.2167	9.45166
Q5T985	Inter-alpha-trypsin inhibitor heavy chain H2 OS=Homo sapiens GN=ITIH2 PE=1 SV=1 - [Q5T985_HUMAN]	4.81	0.973703	0.860987	1911.16	247.907	105.15	7.03467
P53396	ATP-citrate synthase OS=Homo sapiens GN=ACLY PE=1 SV=3 - [ACLY_HUMAN]	24.34	0.973707	0.912014	1112.95	163.37	120.762	7.32764
Q12904	Aminoacyl tRNA synthase complex-interacting multifunctional protein 1 OS=Homo sapiens GN=AIMP1 PE=1 SV=2 - [AIMP1_HUMAN]	9.29	0.973732	1.0153		10.977	34.3311	8.42627
Q9UQ88-5	Isoform SV7 of Cyclin-dependent kinase 11A OS=Homo sapiens GN=CDK11A - [CD11A_HUMAN]	7.56	0.973879	1.06892	200.337	23.4888	45.2005	9.24658
P61158	Actin-related protein 3 OS=Homo sapiens GN=ACTR3 PE=1 SV=3 - [ARP3_HUMAN]	19.14	0.97405	1.01839	385.197	77.644	47.341	5.88428
Q8N766-4	Isoform 4 of ER membrane protein complex subunit 1 OS=Homo sapiens GN=EMC1 - [EMC1_HUMAN]	4.63	0.974248	1.01749	453.664	65.3549	109.352	7.92822
P07900	Heat shock protein HSP 90-alpha OS=Homo sapiens GN=HSP90AA1 PE=1 SV=5 - [HS90A_HUMAN]	31.28	0.974291	0.936712	7404.35	863.425	84.6067	5.021
G3XAM7	Catenin (Cadherin-associated protein), alpha 1, 102kDa, isoform CRA_a OS=Homo sapiens GN=CTNNA1 PE=1 SV=1 - [G3XAM7_HUMAN]	17.48	0.974676	0.899302	700.299	115.905	92.6634	5.51611
Q13418	Integrin-linked protein kinase OS=Homo sapiens GN=ILK PE=1 SV=2 - [ILK_HUMAN]	19.25	0.97472	1.08254	596.203	38.9736	51.3859	8.07471
B4DJP7	Small nuclear ribonucleoprotein Sm D3 OS=Homo sapiens GN=SNRPD3 PE=1 SV=1 - [B4DJP7_HUMAN]	15.83	0.97472	1.15203	235.631	40.6881	13.2829	8.90967
B4DDM3	Sorting nexin 17, isoform CRA_a OS=Homo sapiens GN=SNX17 PE=1 SV=1 - [B4DDM3_HUMAN]	11.33	0.974735	0.924656	207.664	17.8365	28.4877	9.5249
F5GY37	Prohibitin-2 OS=Homo sapiens GN=PHB2 PE=1 SV=1 - [F5GY37_HUMAN]	43.07	0.974784	0.999687	1223.56	162.542	29.705	9.87646
P07195	L-lactate dehydrogenase B chain OS=Homo sapiens GN=LDHB PE=1 SV=2 - [LDHB_HUMAN]	27.25	0.974844	0.915652	1133.67	121.717	36.6151	6.04932
Q15208	Serine/threonine-protein kinase 38 OS=Homo sapiens GN=STK38 PE=1 SV=1 - [STK38_HUMAN]	9.68	0.975014	0.952581		15.5814	54.1554	7.15186
B4DR94	Synaptobrevin homolog YKT6 OS=Homo sapiens GN=YKT6 PE=1 SV=1 - [B4DR94_HUMAN]	23.78	0.975045	0.976101	322.884	26.5096	18.5685	7.32764
F6SBX2	Isoleucine--tRNA ligase, mitochondrial OS=Homo sapiens GN=IARS2 PE=1 SV=1 - [F6SBX2_HUMAN]	8.4	0.97522	1.02169	285.456	44.0302	105.972	6.48096
P16989	Y-box-binding protein 3 OS=Homo sapiens GN=YBX3 PE=1 SV=4 - [YBOX3_HUMAN]	28.49	0.975289	1.43788	861.833	91.1993	40.066	9.77393
Q9BWM7	Sideroflexin-3 OS=Homo sapiens GN=SFXN3 PE=1 SV=2 - [SFXN3_HUMAN]	18.15	0.975306	1.06756	579.289	77.2817	35.9557	9.08545
B7WP74	Pre-mRNA-splicing factor CWC22 homolog (Fragment) OS=Homo sapiens GN=CWC22 PE=1 SV=1 - [B7WP74_HUMAN]	2.42	0.975315	0.972909		8.89596	85.5238	5.70654
Q96KG9-5	Isoform 5 of N-terminal kinase-like protein OS=Homo sapiens GN=SCYL1 - [NTKL_HUMAN]	2.88	0.97533	0.980068	50.2197		69.1937	8.67529
P61088	Ubiquitin-conjugating enzyme E2 N OS=Homo sapiens GN=UBE2N PE=1 SV=1 - [UBE2N_HUMAN]	18.42	0.975423	0.964896		55.6097	17.127	6.56592
O75131	Copine-3 OS=Homo sapiens GN=CPNE3 PE=1 SV=1 - [CPNE3_HUMAN]	20.48	0.975572	0.89684	928.43	151.637	60.0921	5.84619
F5GXC8	Succinyl-CoA ligase [ADP-forming] subunit beta, mitochondrial OS=Homo sapiens GN=SUCLA2 PE=1 SV=1 - [F5GXC8_HUMAN]	14.32	0.975631	0.942592		23.8198	43.8139	5.87158
Q9NZB2	Constitutive coactivator of PPAR-gamma-like protein 1 OS=Homo sapiens GN=FAM120A PE=1 SV=2 - [F120A_HUMAN]	18.69	0.975726	1.02565	725.337	116.914	121.811	8.88037
Q96FN4	Copine-2 OS=Homo sapiens GN=CPNE2 PE=1 SV=3 - [CPNE2_HUMAN]	5.66	0.975757	1.01241		51.5493	61.1506	6.07471
Q86XP3-2	Isoform 2 of ATP-dependent RNA helicase DDX42 OS=Homo sapiens GN=DDX42 - [DDX42_HUMAN]	2.93	0.975777	1.37408		9.34521	90.0128	7.75244
P60709	Actin, cytoplasmic 1 OS=Homo sapiens GN=ACTB PE=1 SV=1 - [ACTB_HUMAN]	41.33	0.975797	0.918233	14890.1	2015.48	41.7097	5.47803
P05023	Sodium/potassium-transporting ATPase subunit alpha-1 OS=Homo sapiens GN=ATP1A1 PE=1 SV=1 - [AT1A1_HUMAN]	36.85	0.97581	0.855257	12343	1412.34	112.824	5.49072
Q8NE71-2	Isoform 2 of ATP-binding cassette sub-family F member 1 OS=Homo sapiens GN=ABCF1 - [ABCF1_HUMAN]	17.22	0.976027	1.16568	1019.99	160.946	91.6235	7.6792
P02545	Prelamin-A/C OS=Homo sapiens GN=LMNA PE=1 SV=1 - [LMNA_HUMAN]	39.16	0.976143	1.11634	2856.23	360.772	74.0947	7.02002
H7BZW6	Histone deacetylase complex subunit SAP18 (Fragment) OS=Homo sapiens GN=SAP18 PE=1 SV=2 - [H7BZW6_HUMAN]	9.09	0.976171	0.917824		7.95051	16.0261	9.12939
O75923-14	Isoform 14 of Dysferlin OS=Homo sapiens GN=DYSF - [DYSF_HUMAN]	11.1	0.976298	0.998429	618.146	115.427	237.23	5.79541
B4DJ81	NADH-ubiquinone oxidoreductase 75 kDa subunit, mitochondrial OS=Homo sapiens GN=NDUFS1 PE=1 SV=1 - [B4DJ81_HUMAN]	8.67	0.976461	1.09762	141.459	24.722	66.879	5.37646
B9A067	Mitochondrial inner membrane protein OS=Homo sapiens GN=IMMT PE=1 SV=2 - [B9A067_HUMAN]	16.17	0.976786	1.03882	996.396	132.166	78.925	7.06396
Q9NR31	GTP-binding protein SAR1a OS=Homo sapiens GN=SAR1A PE=1 SV=1 - [SAR1A_HUMAN]	17.17	0.976842	0.847521		60.9315	22.3525	6.68311
Q9Y4W2-2	Isoform 2 of Ribosomal biogenesis protein LAS1L OS=Homo sapiens GN=LAS1L - [LAS1L_HUMAN]	9.76	0.976886	0.883398	431.947	48.1152	81.1919	4.69092
Q9NTK5	Obg-like ATPase 1 OS=Homo sapiens GN=OLA1 PE=1 SV=2 - [OLA1_HUMAN]	10.61	0.976937	1.08852	115.65	19.9352	44.7153	7.81104
O00567	Nucleolar protein 56 OS=Homo sapiens GN=NOP56 PE=1 SV=4 - [NOP56_HUMAN]	15.49	0.977038	0.988831	917.31	110.235	66.0087	9.18799
O00487	26S proteasome non-ATPase regulatory subunit 14 OS=Homo sapiens GN=PSMD14 PE=1 SV=1 - [PSDE_HUMAN]	11.61	0.977146	0.929174		26.2495	34.5546	6.52197
Q9NV70-2	Isoform 2 of Exocyst complex component 1 OS=Homo sapiens GN=EXOC1 - [EXOC1_HUMAN]	3.19	0.977197	0.994246		12.8422	100.219	6.59521
B4E3H6	Transforming acidic coiled-coil-containing protein 1 OS=Homo sapiens GN=TACC1 PE=2 SV=1 - [B4E3H6_HUMAN]	8.26	0.9772	0.997875		5.61922	27.5561	5.10986
M0R026	Acetolactate synthase-like protein OS=Homo sapiens GN=ILVBL PE=1 SV=1 - [M0R026_HUMAN]	4.95	0.977248	1.05779		5.66684	56.6967	7.88428
K7EQ48	Glucose-6-phosphate isomerase OS=Homo sapiens GN=GPI PE=1 SV=2 - [K7EQ48_HUMAN]	13.5	0.97727	0.912154	382.982	49.117	53.3682	8.67529
P05091-2	Isoform 2 of Aldehyde dehydrogenase, mitochondrial OS=Homo sapiens GN=ALDH2 - [ALDH2_HUMAN]	7.02	0.977338	1.01323	257.475	30.3519	50.9568	6.20166
K7EID2	Chitobiosyldiphosphodolichol beta-mannosyltransferase (Fragment) OS=Homo sapiens GN=ALG1 PE=1 SV=2 - [K7EID2_HUMAN]	11.38	0.977577	1.0172		6.20815	19.2518	8.47021
Q92598-2	Isoform Beta of Heat shock protein 105 kDa OS=Homo sapiens GN=HSPH1 - [HS105_HUMAN]	18.55	0.977645	0.960035	773.421	108.37	92.0574	5.5542
Q12860-2	Isoform 2 of Contactin-1 OS=Homo sapiens GN=CNTN1 - [CNTN1_HUMAN]	4.27	0.977804	1.11219	82.3138	14.4667	111.796	5.77002
F5H315	Pre-mRNA-splicing factor SYF1 OS=Homo sapiens GN=XAB2 PE=1 SV=1 - [F5H315_HUMAN]	6.81	0.97781	0.99083	187.095	21.7423	99.6173	6.22705
Q9NRV9	Heme-binding protein 1 OS=Homo sapiens GN=HEBP1 PE=1 SV=1 - [HEBP1_HUMAN]	19.58	0.977959	1.06761		9.28197	21.0835	5.79541
P13667	Protein disulfide-isomerase A4 OS=Homo sapiens GN=PDIA4 PE=1 SV=2 - [PDIA4_HUMAN]	33.18	0.977976	1.03693	1075.76	149.792	72.887	5.07178
Q9Y5M8	Signal recognition particle receptor subunit beta OS=Homo sapiens GN=SRPRB PE=1 SV=3 - [SRPRB_HUMAN]	33.21	0.978188	0.871628	387.426	42.0225	29.6838	9.0415
P29590-4	Isoform PML-6 of Protein PML OS=Homo sapiens GN=PML - [PML_HUMAN]	11.96	0.978307	1.10899	194.467	47.8111	61.9675	6.41748
P56199	Integrin alpha-1 OS=Homo sapiens GN=ITGA1 PE=1 SV=2 - [ITA1_HUMAN]	4.58	0.978348	1.08406		15.4515	130.765	6.29053
F5GYC4	Ribosomal protein S6 kinase alpha-3 OS=Homo sapiens GN=RPS6KA3 PE=1 SV=1 - [F5GYC4_HUMAN]	10.7	0.978356	1.03585	126.518	33.9544	80.5717	8.27979
Q9H3N1	Thioredoxin-related transmembrane protein 1 OS=Homo sapiens GN=TMX1 PE=1 SV=1 - [TMX1_HUMAN]	11.07	0.978394	0.90039	399.568	52.9067	31.7708	4.98291
P23381-2	Isoform 2 of Tryptophan--tRNA ligase, cytoplasmic OS=Homo sapiens GN=WARS - [SYWC_HUMAN]	5.81	0.978515	1.00441	78.0071	12.2957	48.8204	6.48096
P00492	Hypoxanthine-guanine phosphoribosyltransferase OS=Homo sapiens GN=HPRT1 PE=1 SV=2 - [HPRT_HUMAN]	22.02	0.978528	0.966596	130.358	21.1612	24.5636	6.68311
Q13428-2	Isoform 2 of Treacle protein OS=Homo sapiens GN=TCOF1 - [TCOF_HUMAN]	11.13	0.978568	1.17944	477.07	81.7352	144.228	9.0415
P49411	Elongation factor Tu, mitochondrial OS=Homo sapiens GN=TUFM PE=1 SV=2 - [EFTU_HUMAN]	12.83	0.978614	1.14067	626.938	69.5365	49.5102	7.60596
Q5QPL9	RNA-binding protein Raly (Fragment) OS=Homo sapiens GN=RALY PE=1 SV=1 - [Q5QPL9_HUMAN]	25.32	0.978652	1.07665	304.327	34.2296	24.6503	10.4917
Q9BYC5	Alpha-(1,6)-fucosyltransferase OS=Homo sapiens GN=FUT8 PE=1 SV=2 - [FUT8_HUMAN]	8.52	0.978977	0.988574	180.838	45.3376	66.474	7.66455
Q9UJW0-2	Isoform 2 of Dynactin subunit 4 OS=Homo sapiens GN=DCTN4 - [DCTN4_HUMAN]	5.96	0.979003	1.00692	72.6294		45.7274	7.59131
Q03701	CCAAT/enhancer-binding protein zeta OS=Homo sapiens GN=CEBPZ PE=1 SV=3 - [CEBPZ_HUMAN]	7.5	0.979111	0.895875	370.705	44.8897	120.898	5.93506
O00159-2	Isoform 2 of Unconventional myosin-Ic OS=Homo sapiens GN=MYO1C - [MYO1C_HUMAN]	25.1	0.979129	0.917999	1930.37	269.121	117.834	9.40771
E9PB90	Hexokinase-2 OS=Homo sapiens GN=HK2 PE=1 SV=1 - [E9PB90_HUMAN]	9.22	0.979365	1.07137	349.215	43.3508	98.9088	6.03662
O43852-10	Isoform 10 of Calumenin OS=Homo sapiens GN=CALU - [CALU_HUMAN]	15.18	0.979444	0.989345	377.111	28.7259	26.3095	4.66553
P55145	Mesencephalic astrocyte-derived neurotrophic factor OS=Homo sapiens GN=MANF PE=1 SV=3 - [MANF_HUMAN]	10.44	0.979483	0.954108		7.80001	20.6868	8.68994
Q96EY1-2	Isoform 2 of DnaJ homolog subfamily A member 3, mitochondrial OS=Homo sapiens GN=DNAJA3 - [DNJA3_HUMAN]	5.3	0.979535	1.03817		9.9454	49.5802	9.39307
Q9Y2A7	Nck-associated protein 1 OS=Homo sapiens GN=NCKAP1 PE=1 SV=1 - [NCKP1_HUMAN]	10.2	0.979836	0.948803	240.803	57.9926	128.707	6.62451
P42167-2	Isoform Gamma of Lamina-associated polypeptide 2, isoforms beta/gamma OS=Homo sapiens GN=TMPO - [LAP2B_HUMAN]	30.14	0.979976	1.042	699.489	105.445	38.7143	9.15869
P10606	Cytochrome c oxidase subunit 5B, mitochondrial OS=Homo sapiens GN=COX5B PE=1 SV=2 - [COX5B_HUMAN]	34.88	0.980042	0.98419	307.398	88.4052	13.6869	8.80713
H0YDD4	Acetyltransferase component of pyruvate dehydrogenase complex (Fragment) OS=Homo sapiens GN=DLAT PE=1 SV=1 - [H0YDD4_HUMAN]	15.24	0.980053	1.02936	338.573	44.8379	51.1691	8.51416
P02458-1	Isoform 1 of Collagen alpha-1(II) chain OS=Homo sapiens GN=COL2A1 - [CO2A1_HUMAN]	2.33	0.980249	1.10315		26.3652	134.307	8.55811
Q9NVP1	ATP-dependent RNA helicase DDX18 OS=Homo sapiens GN=DDX18 PE=1 SV=2 - [DDX18_HUMAN]	11.79	0.980289	1.06819	299.041	48.1993	75.3594	9.49561
B4E0R6	Importin-5 OS=Homo sapiens GN=IPO5 PE=1 SV=1 - [B4E0R6_HUMAN]	5.56	0.980536	0.879777	212.103	38.2139	109.288	4.88135
O94906	Pre-mRNA-processing factor 6 OS=Homo sapiens GN=PRPF6 PE=1 SV=1 - [PRP6_HUMAN]	11.58	0.980663	0.969282	432.265	64.8316	106.858	8.25049
Q9UHQ9	NADH-cytochrome b5 reductase 1 OS=Homo sapiens GN=CYB5R1 PE=1 SV=1 - [NB5R1_HUMAN]	5.9	0.980728	1.0937		9.05689	34.0732	9.37842
O14763-2	Isoform Short of Tumor necrosis factor receptor superfamily member 10B OS=Homo sapiens GN=TNFRSF10B - [TR10B_HUMAN]	12.65	0.980763	1.05797	154.846	37.4897	45.0544	5.65576
Q9Y3F4	Serine-threonine kinase receptor-associated protein OS=Homo sapiens GN=STRAP PE=1 SV=1 - [STRAP_HUMAN]	18.86	0.980894	0.948484	159.982	28.0082	38.414	5.12256
Q9UKK9	ADP-sugar pyrophosphatase OS=Homo sapiens GN=NUDT5 PE=1 SV=1 - [NUDT5_HUMAN]	10.96	0.980918	1.20854		26.3803	24.3122	4.94482
Q9NP72	Ras-related protein Rab-18 OS=Homo sapiens GN=RAB18 PE=1 SV=1 - [RAB18_HUMAN]	24.27	0.981006	0.96773	147.098	25.7871	22.9626	5.23682
P22413	Ectonucleotide pyrophosphatase/phosphodiesterase family member 1 OS=Homo sapiens GN=ENPP1 PE=1 SV=2 - [ENPP1_HUMAN]	5.08	0.981142	0.987999	170.119	32.0483	104.857	7.13721
Q4G0J3	La-related protein 7 OS=Homo sapiens GN=LARP7 PE=1 SV=1 - [LARP7_HUMAN]	14.43	0.981195	1.2761	412.866	53.6359	66.8574	9.5542
O00391-2	Isoform 2 of Sulfhydryl oxidase 1 OS=Homo sapiens GN=QSOX1 - [QSOX1_HUMAN]	5.13	0.981296	0.98878		25.5817	66.8183	8.55811
Q5QNZ2	ATP synthase F(0) complex subunit B1, mitochondrial OS=Homo sapiens GN=ATP5F1 PE=1 SV=1 - [Q5QNZ2_HUMAN]	23.59	0.981478	0.920767	132.239	27.2317	22.2608	9.26123
P08729	Keratin, type II cytoskeletal 7 OS=Homo sapiens GN=KRT7 PE=1 SV=5 - [K2C7_HUMAN]	30.7	0.981572	0.918266	1287.53	133.004	51.3543	5.47803
Q9ULC5	Long-chain-fatty-acid--CoA ligase 5 OS=Homo sapiens GN=ACSL5 PE=1 SV=1 - [ACSL5_HUMAN]	11.71	0.981682	1.02032	208.043	60.0732	75.9422	6.91748
P23284	Peptidyl-prolyl cis-trans isomerase B OS=Homo sapiens GN=PPIB PE=1 SV=2 - [PPIB_HUMAN]	43.98	0.981761	1.05942	1063.39	129.665	23.7275	9.40771
Q9H8H2-4	Isoform 4 of Probable ATP-dependent RNA helicase DDX31 OS=Homo sapiens GN=DDX31 - [DDX31_HUMAN]	4.1	0.981775	1.21746		5.44791	64.0967	9.87646
C9JAB9	Cytoplasmic protein NCK1 (Fragment) OS=Homo sapiens GN=NCK1 PE=1 SV=1 - [C9JAB9_HUMAN]	12.07	0.981826	1.13562		5.93338	20.056	7.43018
P54709	Sodium/potassium-transporting ATPase subunit beta-3 OS=Homo sapiens GN=ATP1B3 PE=1 SV=1 - [AT1B3_HUMAN]	27.24	0.981878	0.823081	478.659	55.9894	31.4921	8.35303
P50570-2	Isoform 2 of Dynamin-2 OS=Homo sapiens GN=DNM2 - [DYN2_HUMAN]	9.82	0.982108	0.973831	172.156	35.5508	97.5909	7.63525
Q8WVK2	U4/U6.U5 small nuclear ribonucleoprotein 27 kDa protein OS=Homo sapiens GN=SNRNP27 PE=1 SV=1 - [SNR27_HUMAN]	17.42	0.982152	1.43069		11.0938	18.8489	11.6196
Q15599-3	Isoform 3 of Na(+)/H(+) exchange regulatory cofactor NHE-RF2 OS=Homo sapiens GN=SLC9A3R2 - [NHRF2_HUMAN]	15.93	0.98234	0.888108	305.566	34.4641	24.7026	9.36377
E7EQL5	Cytoplasmic dynein 1 intermediate chain 2 (Fragment) OS=Homo sapiens GN=DYNC1I2 PE=1 SV=1 - [E7EQL5_HUMAN]	21.97	0.982538	1.10628	365.456	36.1523	34.8924	5.03369
P62937	Peptidyl-prolyl cis-trans isomerase A OS=Homo sapiens GN=PPIA PE=1 SV=2 - [PPIA_HUMAN]	36.97	0.982672	1.02403	1857.22	241.648	18.0009	7.81104
G3V529	ATP-dependent RNA helicase DDX24 OS=Homo sapiens GN=DDX24 PE=1 SV=1 - [G3V529_HUMAN]	15.93	0.982916	1.06972	291.346	47.3245	91.4239	8.82178
O95864-3	Isoform 3 of Fatty acid desaturase 2 OS=Homo sapiens GN=FADS2 - [FADS2_HUMAN]	8.55	0.983119	0.955295		16.8058	45.4951	7.47412
E9PKT8	Nucleosome assembly protein 1-like 4 (Fragment) OS=Homo sapiens GN=NAP1L4 PE=1 SV=1 - [E9PKT8_HUMAN]	18.34	0.983164	0.967165		22.204	19.1445	5.03369
Q9NTJ5	Phosphatidylinositide phosphatase SAC1 OS=Homo sapiens GN=SACM1L PE=1 SV=2 - [SAC1_HUMAN]	12.78	0.983207	1.06328	304.823	56.0394	66.924	7.12256
B4DQA8	Golgi SNAP receptor complex member 1 OS=Homo sapiens GN=GOSR1 PE=1 SV=1 - [B4DQA8_HUMAN]	12.64	0.983309	0.914603	68.8618	9.33372	20.0329	8.17725
Q9Y570	Protein phosphatase methylesterase 1 OS=Homo sapiens GN=PPME1 PE=1 SV=3 - [PPME1_HUMAN]	15.8	0.983319	0.976273	407.147	53.2796	42.2882	5.97314
J3KP29	Nuclear pore complex protein Nup98-Nup96 OS=Homo sapiens GN=NUP98 PE=1 SV=1 - [J3KP29_HUMAN]	1.89	0.983398	1.03252	115.156	13.8004	177.29	6.45557
P50552	Vasodilator-stimulated phosphoprotein OS=Homo sapiens GN=VASP PE=1 SV=3 - [VASP_HUMAN]	16.32	0.983408	1.02117	125.238	31.6713	39.8051	8.93896
Q12882	Dihydropyrimidine dehydrogenase [NADP(+)] OS=Homo sapiens GN=DPYD PE=1 SV=2 - [DPYD_HUMAN]	1.76	0.983557	1.00442		9.99974	111.329	7.04932
Q15646-3	Isoform 3 of 2'-5'-oligoadenylate synthase-like protein OS=Homo sapiens GN=OASL - [OASL_HUMAN]	6.25	0.983583	1.21323		11.3677	43.9141	9.18799
P24928	DNA-directed RNA polymerase II subunit RPB1 OS=Homo sapiens GN=POLR2A PE=1 SV=2 - [RPB1_HUMAN]	3.3	0.983598	1.14455		30.1566	217.039	7.37158
P78417-2	Isoform 2 of Glutathione S-transferase omega-1 OS=Homo sapiens GN=GSTO1 - [GSTO1_HUMAN]	21.63	0.983628	0.940269	215.282	43.9908	23.6931	7.1665
Q9UJX3-2	Isoform 2 of Anaphase-promoting complex subunit 7 OS=Homo sapiens GN=ANAPC7 - [APC7_HUMAN]	4.1	0.983629	1.02625		15.6592	59.9641	8.41162
P04844-2	Isoform 2 of Dolichyl-diphosphooligosaccharide--protein glycosyltransferase subunit 2 OS=Homo sapiens GN=RPN2 - [RPN2_HUMAN]	16.59	0.983665	0.977863	493.364	75.7162	67.6814	6.06201
B3KTI1	Alpha-amylase OS=Homo sapiens GN=AMY2B PE=2 SV=1 - [B3KTI1_HUMAN]	5.95	0.983763	1.08431		30.1608	41.9945	8.14795
Q07955-3	Isoform ASF-3 of Serine/arginine-rich splicing factor 1 OS=Homo sapiens GN=SRSF1 - [SRSF1_HUMAN]	33.83	0.983775	1.29413	1237.73	246.847	22.446	7.94287
C9JDR0	Sterol-4-alpha-carboxylate 3-dehydrogenase, decarboxylating (Fragment) OS=Homo sapiens GN=NSDHL PE=1 SV=1 - [C9JDR0_HUMAN]	25.59	0.98381	0.930006	219.113	46.0294	28.1284	6.53662
P34896-3	Isoform 3 of Serine hydroxymethyltransferase, cytosolic OS=Homo sapiens GN=SHMT1 - [GLYC_HUMAN]	7.69	0.984059	1.15932		14.6986	44.5235	7.50342
E9PNW4	CD59 glycoprotein OS=Homo sapiens GN=CD59 PE=1 SV=1 - [E9PNW4_HUMAN]	30.56	0.984264	0.811285	640.76	154.353	11.9765	5.74463
Q9Y6D5	Brefeldin A-inhibited guanine nucleotide-exchange protein 2 OS=Homo sapiens GN=ARFGEF2 PE=1 SV=3 - [BIG2_HUMAN]	2.3	0.98446	0.948065	72.0594	15.2329	201.909	6.32861
G3V3U4	Proteasome subunit alpha type OS=Homo sapiens GN=PSMA6 PE=1 SV=1 - [G3V3U4_HUMAN]	38.32	0.984481	0.98507	491.72	42.3088	11.563	9.1001
P47985	Cytochrome b-c1 complex subunit Rieske, mitochondrial OS=Homo sapiens GN=UQCRFS1 PE=1 SV=2 - [UCRI_HUMAN]	8.03	0.984649	1.11205		21.1538	29.6494	8.32373
P20618	Proteasome subunit beta type-1 OS=Homo sapiens GN=PSMB1 PE=1 SV=2 - [PSB1_HUMAN]	15.35	0.984848	1.0073	64.1594	25.3551	26.4724	8.1333
B3KYB7	Phosphatidylinositol transfer protein beta isoform (Fragment) OS=Homo sapiens GN=PITPNB PE=1 SV=2 - [B3KYB7_HUMAN]	24.55	0.98487	0.904828	96.384	19.0536	19.0414	5.14795
P45877	Peptidyl-prolyl cis-trans isomerase C OS=Homo sapiens GN=PPIC PE=1 SV=1 - [PPIC_HUMAN]	9.91	0.984988	0.991067	107.159	12.5912	22.7488	8.39697
C9J4M6	DNA-directed RNA polymerase OS=Homo sapiens GN=POLR2B PE=1 SV=2 - [C9J4M6_HUMAN]	5.37	0.985043	1.01593	187.136	23.8554	125.109	8.29443
Q92896	Golgi apparatus protein 1 OS=Homo sapiens GN=GLG1 PE=1 SV=2 - [GSLG1_HUMAN]	7.04	0.985074	0.940203	184.491	56.8298	134.464	6.90283
H0Y512	Adipocyte plasma membrane-associated protein (Fragment) OS=Homo sapiens GN=APMAP PE=1 SV=1 - [H0Y512_HUMAN]	16.87	0.985094	0.93442	929.988	120.178	45.3761	5.65576
H0YEX5	Splicing factor 3B subunit 2 (Fragment) OS=Homo sapiens GN=SF3B2 PE=1 SV=1 - [H0YEX5_HUMAN]	6.67	0.985241	1.00429		5.94044	34.9861	4.80518
C9J1Z8	ADP-ribosylation factor 5 (Fragment) OS=Homo sapiens GN=ARF5 PE=1 SV=1 - [C9J1Z8_HUMAN]	34	0.985243	0.897232	1687.52	157.256	17.0959	7.34229
O43678	NADH dehydrogenase [ubiquinone] 1 alpha subcomplex subunit 2 OS=Homo sapiens GN=NDUFA2 PE=1 SV=3 - [NDUA2_HUMAN]	10.1	0.98536	1.11034		9.8974	10.9148	9.56885
O60762	Dolichol-phosphate mannosyltransferase subunit 1 OS=Homo sapiens GN=DPM1 PE=1 SV=1 - [DPM1_HUMAN]	15.77	0.98543	0.945034	197.924	41.2482	29.6158	9.56885
P61026	Ras-related protein Rab-10 OS=Homo sapiens GN=RAB10 PE=1 SV=1 - [RAB10_HUMAN]	33	0.985441	1.02416	2062.68	227.07	22.5266	8.38232
B3KXD6	Pescadillo homolog OS=Homo sapiens GN=PES1 PE=1 SV=1 - [B3KXD6_HUMAN]	7.35	0.985502	0.928505		9.4291	51.4319	5.19873
P17812	CTP synthase 1 OS=Homo sapiens GN=CTPS1 PE=1 SV=2 - [PYRG1_HUMAN]	13.03	0.985572	1.08995	73.8494	30.364	66.648	6.45557
P54578-2	Isoform 2 of Ubiquitin carboxyl-terminal hydrolase 14 OS=Homo sapiens GN=USP14 - [UBP14_HUMAN]	17.86	0.985719	1.00402	520.971	63.5235	52.3523	5.78271
D6RF62	Phosphoribosylaminoimidazole carboxylase OS=Homo sapiens GN=PAICS PE=1 SV=1 - [D6RF62_HUMAN]	10.51	0.985754	0.923103	184.74	28.4875	37.0879	6.26514
O60716-21	Isoform 3A of Catenin delta-1 OS=Homo sapiens GN=CTNND1 - [CTND1_HUMAN]	15.99	0.9858	0.985382	410.266	100.052	92.6178	7.15186
P36776-3	Isoform 3 of Lon protease homolog, mitochondrial OS=Homo sapiens GN=LONP1 - [LONM_HUMAN]	12.98	0.985807	1.03673	326.123	40.7486	85.5877	6.03662
Q8TDD1	ATP-dependent RNA helicase DDX54 OS=Homo sapiens GN=DDX54 PE=1 SV=2 - [DDX54_HUMAN]	8.63	0.985875	1.09109	171.215	31.7859	98.5342	10.0229
Q7L1Q6	Basic leucine zipper and W2 domain-containing protein 1 OS=Homo sapiens GN=BZW1 PE=1 SV=1 - [BZW1_HUMAN]	17.18	0.985896	0.956399	204.271	59.1354	48.0127	5.92236
O60306	Intron-binding protein aquarius OS=Homo sapiens GN=AQR PE=1 SV=4 - [AQR_HUMAN]	1.75	0.98598	1.13441		5.60071	171.186	6.3667
Q13501	Sequestosome-1 OS=Homo sapiens GN=SQSTM1 PE=1 SV=1 - [SQSTM_HUMAN]	26.14	0.986004	0.943423	985.724	102.274	47.6569	5.22412
Q8TCT9-5	Isoform 5 of Minor histocompatibility antigen H13 OS=Homo sapiens GN=HM13 - [HM13_HUMAN]	15.82	0.986086	0.897678	1221.71	103.077	36.7901	6.68311
P01266	Thyroglobulin OS=Homo sapiens GN=TG PE=1 SV=5 - [THYG_HUMAN]	0.61	0.986117	1.02917	130.851	14.502	304.594	5.57959
Q9UHR4	Brain-specific angiogenesis inhibitor 1-associated protein 2-like protein 1 OS=Homo sapiens GN=BAIAP2L1 PE=1 SV=2 - [BI2L1_HUMAN]	6.26	0.986161	1.08488		15.7684	56.8471	8.67529
Q13464	Rho-associated protein kinase 1 OS=Homo sapiens GN=ROCK1 PE=1 SV=1 - [ROCK1_HUMAN]	7.02	0.986175	1.02514	120.428	33.3315	158.076	5.89697
Q13177	Serine/threonine-protein kinase PAK 2 OS=Homo sapiens GN=PAK2 PE=1 SV=3 - [PAK2_HUMAN]	20.04	0.986284	0.921121	382.22	37.4001	58.0059	5.96045
P04843	Dolichyl-diphosphooligosaccharide--protein glycosyltransferase subunit 1 OS=Homo sapiens GN=RPN1 PE=1 SV=1 - [RPN1_HUMAN]	25.7	0.986306	0.958513	2220.78	251.363	68.5268	6.37939
Q13586-2	Isoform 2 of Stromal interaction molecule 1 OS=Homo sapiens GN=STIM1 - [STIM1_HUMAN]	12.04	0.986406	1.03064	87.3594	17.2089	62.0945	6.48096
Q9UQ35	Serine/arginine repetitive matrix protein 2 OS=Homo sapiens GN=SRRM2 PE=1 SV=2 - [SRRM2_HUMAN]	10.68	0.986524	1.08433	2298.46	292.841	299.438	12.0591
G3V1Q4	Septin 7, isoform CRA_a OS=Homo sapiens GN=SEPT7 PE=1 SV=1 - [G3V1Q4_HUMAN]	17.71	0.986541	1.02152	742.639	82.3971	44.8141	8.22119
H0YL72	Isocitrate dehydrogenase [NAD] subunit alpha, mitochondrial OS=Homo sapiens GN=IDH3A PE=1 SV=1 - [H0YL72_HUMAN]	12.99	0.986577	1.04682	131.108	37.2923	35.763	6.44287
Q9NYL9	Tropomodulin-3 OS=Homo sapiens GN=TMOD3 PE=1 SV=1 - [TMOD3_HUMAN]	9.66	0.986596	1.07749		9.86931	39.5703	5.18604
O15144	Actin-related protein 2/3 complex subunit 2 OS=Homo sapiens GN=ARPC2 PE=1 SV=1 - [ARPC2_HUMAN]	21.33	0.986671	0.982152	125.67	23.1591	34.3115	7.35693
B1AJQ6	Syntaxin-12 (Fragment) OS=Homo sapiens GN=STX12 PE=1 SV=2 - [B1AJQ6_HUMAN]	13.95	0.986689	1.25041		16.0652	24.5613	5.14795
C9JJV6	Myeloid-associated differentiation marker (Fragment) OS=Homo sapiens GN=MYADM PE=1 SV=2 - [C9JJV6_HUMAN]	22.6	0.986911	0.848408		74.765	15.8531	8.646
P00387-2	Isoform 2 of NADH-cytochrome b5 reductase 3 OS=Homo sapiens GN=CYB5R3 - [NB5R3_HUMAN]	30.82	0.987032	0.885014	498.879	72.4733	31.7394	7.57666
P42704	Leucine-rich PPR motif-containing protein, mitochondrial OS=Homo sapiens GN=LRPPRC PE=1 SV=3 - [LPPRC_HUMAN]	17.36	0.987203	1.00004	1648.85	248.709	157.805	6.12549
C9JAZ1	Metaxin-2 (Fragment) OS=Homo sapiens GN=MTX2 PE=1 SV=1 - [C9JAZ1_HUMAN]	9.17	0.98721	0.89627		5.6331	25.701	5.2749
P61160	Actin-related protein 2 OS=Homo sapiens GN=ACTR2 PE=1 SV=1 - [ARP2_HUMAN]	19.8	0.987295	1.01558	793.549	94.6101	44.7322	6.7417
Q7Z2W4	Zinc finger CCCH-type antiviral protein 1 OS=Homo sapiens GN=ZC3HAV1 PE=1 SV=3 - [ZCCHV_HUMAN]	12.75	0.987317	1.00267	261.091	45.6279	101.367	8.39697
Q8NFH4	Nucleoporin Nup37 OS=Homo sapiens GN=NUP37 PE=1 SV=1 - [NUP37_HUMAN]	8.28	0.98734	1.08124		5.86756	36.684	5.92236
P29992	Guanine nucleotide-binding protein subunit alpha-11 OS=Homo sapiens GN=GNA11 PE=1 SV=2 - [GNA11_HUMAN]	26.74	0.987429	0.81779	1212.8	142.695	42.0965	5.69385
Q9Y6W5	Wiskott-Aldrich syndrome protein family member 2 OS=Homo sapiens GN=WASF2 PE=1 SV=3 - [WASF2_HUMAN]	4.42	0.987434	1.09505		8.41276	54.2504	5.52881
P05026-2	Isoform 2 of Sodium/potassium-transporting ATPase subunit beta-1 OS=Homo sapiens GN=ATP1B1 - [AT1B1_HUMAN]	29.9	0.987481	0.870743	1167.18	173.287	34.8708	8.646
D6RIU2	Claudin domain-containing protein 1 (Fragment) OS=Homo sapiens GN=CLDND1 PE=4 SV=1 - [D6RIU2_HUMAN]	15.22	0.987501	0.918698	323.396	27.4613	16.0387	4.94482
P06733	Alpha-enolase OS=Homo sapiens GN=ENO1 PE=1 SV=2 - [ENOA_HUMAN]	37.33	0.987507	0.9206	2415.72	312.299	47.1393	7.38623
F8VS02	Alpha-aminoadipic semialdehyde dehydrogenase OS=Homo sapiens GN=ALDH7A1 PE=1 SV=1 - [F8VS02_HUMAN]	17.47	0.987589	1.05979	306.061	64.3312	51.3784	7.79639
P36404	ADP-ribosylation factor-like protein 2 OS=Homo sapiens GN=ARL2 PE=1 SV=4 - [ARL2_HUMAN]	10.33	0.987716	1.14713		17.9426	20.8649	6.34131
O43776	Asparagine--tRNA ligase, cytoplasmic OS=Homo sapiens GN=NARS PE=1 SV=1 - [SYNC_HUMAN]	4.2	0.987795	1.06368		16.9756	62.9025	6.25244
B7Z341	Protein NDRG3 OS=Homo sapiens GN=NDRG3 PE=1 SV=1 - [B7Z341_HUMAN]	19.56	0.987798	0.976457	305.116	33.414	29.7019	5.59229
P01344	Insulin-like growth factor II OS=Homo sapiens GN=IGF2 PE=1 SV=1 - [IGF2_HUMAN]	13.89	0.987836	1.06457		14.7131	20.1273	9.31982
M0R2K9	Peptidyl-prolyl cis-trans isomerase (Fragment) OS=Homo sapiens GN=FKBP8 PE=1 SV=2 - [M0R2K9_HUMAN]	11.67	0.988024	1.033	87.7589	18.2052	27.5104	4.2085
Q15075	Early endosome antigen 1 OS=Homo sapiens GN=EEA1 PE=1 SV=2 - [EEA1_HUMAN]	5.67	0.988118	1.02499	84.6303	23.3409	162.367	5.68115
P43686-2	Isoform 2 of 26S protease regulatory subunit 6B OS=Homo sapiens GN=PSMC4 - [PRS6B_HUMAN]	12.66	0.988125	0.942093	253.106	40.2332	43.4805	5.26221
Q8NC56	LEM domain-containing protein 2 OS=Homo sapiens GN=LEMD2 PE=1 SV=1 - [LEMD2_HUMAN]	8.35	0.988217	1.04979	239.947	52.7885	56.9395	8.99756
P28066	Proteasome subunit alpha type-5 OS=Homo sapiens GN=PSMA5 PE=1 SV=3 - [PSA5_HUMAN]	16.6	0.988232	1.09171	179.547	23.4254	26.3942	4.79248
Q12769	Nuclear pore complex protein Nup160 OS=Homo sapiens GN=NUP160 PE=1 SV=3 - [NU160_HUMAN]	3.97	0.988457	1.09091	230.611	36.6759	162.017	5.50342
F5H157	Ras-related protein Rab-35 (Fragment) OS=Homo sapiens GN=RAB35 PE=1 SV=1 - [F5H157_HUMAN]	24.86	0.988683	0.914504	1953.75	199.508	21.2009	8.30908
Q9BXS4	Transmembrane protein 59 OS=Homo sapiens GN=TMEM59 PE=1 SV=1 - [TMM59_HUMAN]	10.84	0.988754	0.96927		22.2515	36.1997	5.09717
P46940	Ras GTPase-activating-like protein IQGAP1 OS=Homo sapiens GN=IQGAP1 PE=1 SV=1 - [IQGA1_HUMAN]	23.17	0.989045	0.967037	3814.33	446.261	189.134	6.48096
P14625	Endoplasmin OS=Homo sapiens GN=HSP90B1 PE=1 SV=1 - [ENPL_HUMAN]	22.42	0.989067	0.954823	3412.03	443.503	92.4113	4.84326
P49407-2	Isoform 1B of Beta-arrestin-1 OS=Homo sapiens GN=ARRB1 - [ARRB1_HUMAN]	13.9	0.989087	1.02908	198.72	24.6989	46.2799	6.34131
Q9NQW6	Actin-binding protein anillin OS=Homo sapiens GN=ANLN PE=1 SV=2 - [ANLN_HUMAN]	12.46	0.989169	1.03552	230.251	70.1885	124.122	8.07471
H7C441	THO complex subunit 5 homolog (Fragment) OS=Homo sapiens GN=THOC5 PE=1 SV=1 - [H7C441_HUMAN]	11.92	0.989177	1.10353	103.372	16.6222	22.6577	6.53662
Q8N2K0	Monoacylglycerol lipase ABHD12 OS=Homo sapiens GN=ABHD12 PE=1 SV=2 - [ABD12_HUMAN]	17.34	0.989277	1.06866	204.614	25	45.0682	8.646
B4DMQ3	Nuclear pore complex protein Nup85 OS=Homo sapiens GN=NUP85 PE=1 SV=1 - [B4DMQ3_HUMAN]	7.87	0.989297	1.06262	207.161	30.2467	69.7546	5.80811
Q13263-2	Isoform 2 of Transcription intermediary factor 1-beta OS=Homo sapiens GN=TRIM28 - [TIF1B_HUMAN]	7.44	0.989321	0.958616	111.672	34.8562	79.4235	5.98584
P35052	Glypican-1 OS=Homo sapiens GN=GPC1 PE=1 SV=2 - [GPC1_HUMAN]	13.26	0.989414	0.771391	429.679	72.4409	61.641	7.29834
E7ETU9	Procollagen-lysine,2-oxoglutarate 5-dioxygenase 2 OS=Homo sapiens GN=PLOD2 PE=1 SV=1 - [E7ETU9_HUMAN]	5.55	0.989568	1.06717	91.3494	9.63968	81.1187	6.65381
P33527-2	Isoform 2 of Multidrug resistance-associated protein 1 OS=Homo sapiens GN=ABCC1 - [MRP1_HUMAN]	7.95	0.989604	0.949932	217.928	44.2147	164.865	7.56201
Q9UIG0-2	Isoform 2 of Tyrosine-protein kinase BAZ1B OS=Homo sapiens GN=BAZ1B - [BAZ1B_HUMAN]	3.04	0.989802	1.1302	80.8694	12.3521	170.34	8.48486
P78509-3	Isoform 3 of Reelin OS=Homo sapiens GN=RELN - [RELN_HUMAN]	1.05	0.989806	0.998382	55.5894	12.1408	383.845	5.70654
K7EK07	Histone H3 (Fragment) OS=Homo sapiens GN=H3F3B PE=1 SV=1 - [K7EK07_HUMAN]	34.85	0.989895	1.14808	1584.81	645.287	14.9053	11.2974
P62736	Actin, aortic smooth muscle OS=Homo sapiens GN=ACTA2 PE=1 SV=1 - [ACTA_HUMAN]	45.36	0.989911	0.888704	9277.46	1445.95	41.9818	5.38916
P69849	Nodal modulator 3 OS=Homo sapiens GN=NOMO3 PE=2 SV=2 - [NOMO3_HUMAN]	6.3	0.989913	0.975015	225.258	51.1261	134.049	5.66846
Q9UBS4	DnaJ homolog subfamily B member 11 OS=Homo sapiens GN=DNAJB11 PE=1 SV=1 - [DJB11_HUMAN]	19.83	0.990019	0.884111	264.265	37.7208	40.4886	6.17627
Q96RT1-7	Isoform 7 of Protein LAP2 OS=Homo sapiens GN=ERBB2IP - [LAP2_HUMAN]	12.37	0.990146	0.967326	254.049	50.9938	145.996	5.2876
O00220	Tumor necrosis factor receptor superfamily member 10A OS=Homo sapiens GN=TNFRSF10A PE=1 SV=3 - [TR10A_HUMAN]	4.91	0.990218	0.936826	166.355	12.9138	50.0567	7.03467
Q96JJ7	Protein disulfide-isomerase TMX3 OS=Homo sapiens GN=TMX3 PE=1 SV=2 - [TMX3_HUMAN]	12.11	0.990318	0.950521	402.866	46.9006	51.8389	4.90674
E9PD43	Negative elongation factor E (Fragment) OS=Homo sapiens GN=NELFE PE=1 SV=1 - [E9PD43_HUMAN]	12.69	0.990552	1.09585	56.1594		30.0463	9.90576
P49773	Histidine triad nucleotide-binding protein 1 OS=Homo sapiens GN=HINT1 PE=1 SV=2 - [HINT1_HUMAN]	18.25	0.990634	0.96245		9.13521	13.7931	6.94678
P48047	ATP synthase subunit O, mitochondrial OS=Homo sapiens GN=ATP5O PE=1 SV=1 - [ATPO_HUMAN]	34.74	0.990636	1.03705	232.004	54.2994	23.2627	9.96436
Q9Y490	Talin-1 OS=Homo sapiens GN=TLN1 PE=1 SV=3 - [TLN1_HUMAN]	32.59	0.990699	1.06275	10109.3	1308.62	269.599	6.07471
P21796	Voltage-dependent anion-selective channel protein 1 OS=Homo sapiens GN=VDAC1 PE=1 SV=2 - [VDAC1_HUMAN]	42.76	0.990759	0.974187	2718.46	267.484	30.7536	8.54346
P11177-2	Isoform 2 of Pyruvate dehydrogenase E1 component subunit beta, mitochondrial OS=Homo sapiens GN=PDHB - [ODPB_HUMAN]	22.58	0.990969	1.04986	526.602	95.9308	37.1759	5.89697
Q9Y277	Voltage-dependent anion-selective channel protein 3 OS=Homo sapiens GN=VDAC3 PE=1 SV=1 - [VDAC3_HUMAN]	28.27	0.990976	0.988308	981.069	84.9396	30.6393	8.66064
P01023	Alpha-2-macroglobulin OS=Homo sapiens GN=A2M PE=1 SV=3 - [A2MG_HUMAN]	6.58	0.991068	0.976063	6737.25	1172.95	163.188	6.45557
B3KQZ9	Tumor necrosis factor receptor type 1-associated DEATH domain protein OS=Homo sapiens GN=TRADD PE=1 SV=1 - [B3KQZ9_HUMAN]	9.52	0.991144	0.92952		15.0444	27.8867	7.6792
P41091	Eukaryotic translation initiation factor 2 subunit 3 OS=Homo sapiens GN=EIF2S3 PE=1 SV=3 - [IF2G_HUMAN]	16.95	0.991173	1.00805	117.082	33.5332	51.0772	8.39697
Q10469	Alpha-1,6-mannosyl-glycoprotein 2-beta-N-acetylglucosaminyltransferase OS=Homo sapiens GN=MGAT2 PE=1 SV=1 - [MGAT2_HUMAN]	12.98	0.991182	1.04091	118.238	28.3778	51.5173	8.76318
E9PN17	ATP synthase subunit g, mitochondrial OS=Homo sapiens GN=ATP5L PE=1 SV=1 - [E9PN17_HUMAN]	52.63	0.991321	0.994809	356.409	49.2537	8.44668	10.2866
Q9NUQ6-2	Isoform 2 of SPATS2-like protein OS=Homo sapiens GN=SPATS2L - [SPS2L_HUMAN]	16.56	0.991353	1.047	264.057	48.2687	54.1448	9.62744
A6NNI4	CD9 antigen OS=Homo sapiens GN=CD9 PE=1 SV=1 - [A6NNI4_HUMAN]	10.69	0.991365	0.849616	488.602	85.4314	17.752	6.29053
P61019	Ras-related protein Rab-2A OS=Homo sapiens GN=RAB2A PE=1 SV=1 - [RAB2A_HUMAN]	46.23	0.991475	0.993384	1174.59	142.052	23.5308	6.53662
O95834	Echinoderm microtubule-associated protein-like 2 OS=Homo sapiens GN=EML2 PE=1 SV=1 - [EMAL2_HUMAN]	6.63	0.991559	1.04652	607.69	66.6584	70.6341	6.31592
P45880-2	Isoform 2 of Voltage-dependent anion-selective channel protein 2 OS=Homo sapiens GN=VDAC2 - [VDAC2_HUMAN]	37.1	0.991566	0.978526	1999.64	185.294	30.393	7.1958
O43865-2	Isoform 2 of Putative adenosylhomocysteinase 2 OS=Homo sapiens GN=AHCYL1 - [SAHH2_HUMAN]	9.32	0.991654	0.973367		21.0967	53.7189	7.44482
Q96T51-2	Isoform 2 of RUN and FYVE domain-containing protein 1 OS=Homo sapiens GN=RUFY1 - [RUFY1_HUMAN]	5.5	0.991681	0.931207		14.8273	69.0341	5.90967
Q9Y3B7	39S ribosomal protein L11, mitochondrial OS=Homo sapiens GN=MRPL11 PE=1 SV=1 - [RM11_HUMAN]	19.79	0.99174	1.08824		12.0859	20.6704	9.90576
Q9Y2X3	Nucleolar protein 58 OS=Homo sapiens GN=NOP58 PE=1 SV=1 - [NOP58_HUMAN]	20.79	0.991742	1.07536	956.22	109.572	59.5405	8.92432
F6T1Q0	2',5'-phosphodiesterase 12 OS=Homo sapiens GN=PDE12 PE=1 SV=1 - [F6T1Q0_HUMAN]	4.66	0.991814	1.14815		10.3602	52.1427	7.84033
Q96S52	GPI transamidase component PIG-S OS=Homo sapiens GN=PIGS PE=1 SV=3 - [PIGS_HUMAN]	8.47	0.991848	0.961851	364.776	21.2566	61.6172	6.49365
Q9H3K6-2	Isoform 2 of BolA-like protein 2 OS=Homo sapiens GN=BOLA2 - [BOLA2_HUMAN]	39.66	0.991933	0.916446	84.7598		6.83743	5.84619
O43707	Alpha-actinin-4 OS=Homo sapiens GN=ACTN4 PE=1 SV=2 - [ACTN4_HUMAN]	34.8	0.992043	0.904461	3388.9	481.934	104.788	5.43994
P63096	Guanine nucleotide-binding protein G(i) subunit alpha-1 OS=Homo sapiens GN=GNAI1 PE=1 SV=2 - [GNAI1_HUMAN]	22.32	0.992096	1.01008	2874.68	236.485	40.3352	5.97314
Q9BZJ0-2	Isoform 2 of Crooked neck-like protein 1 OS=Homo sapiens GN=CRNKL1 - [CRNL1_HUMAN]	12.08	0.992199	0.951371	153.815	33.6255	83.0964	6.75635
P51991-2	Isoform 2 of Heterogeneous nuclear ribonucleoprotein A3 OS=Homo sapiens GN=HNRNPA3 - [ROA3_HUMAN]	7.3	0.99225	1.07536		19.2799	37.0062	8.30908
E9PG39	Acylglycerol kinase, mitochondrial OS=Homo sapiens GN=AGK PE=1 SV=1 - [E9PG39_HUMAN]	9.43	0.992508	1.02743		8.2852	26.9083	9.33447
P62805	Histone H4 OS=Homo sapiens GN=HIST1H4A PE=1 SV=2 - [H4_HUMAN]	53.4	0.992615	1.05851	12511.3	2228.32	11.3604	11.356
P32119	Peroxiredoxin-2 OS=Homo sapiens GN=PRDX2 PE=1 SV=5 - [PRDX2_HUMAN]	24.24	0.992641	0.902086	568.339	118.936	21.8782	5.97314
O76094	Signal recognition particle subunit SRP72 OS=Homo sapiens GN=SRP72 PE=1 SV=3 - [SRP72_HUMAN]	17.59	0.992764	1.06767	691.093	105.335	74.56	9.26123
P07237	Protein disulfide-isomerase OS=Homo sapiens GN=P4HB PE=1 SV=3 - [PDIA1_HUMAN]	31.89	0.992882	0.948059	2362.39	266.842	57.0807	4.86865
P11172-3	Isoform 3 of Uridine 5'-monophosphate synthase OS=Homo sapiens GN=UMPS - [UMPS_HUMAN]	5.41	0.993021	1.02796		15.4545	42.4684	7.04932
Q9BRK5	45 kDa calcium-binding protein OS=Homo sapiens GN=SDF4 PE=1 SV=1 - [CAB45_HUMAN]	9.39	0.993067	1.04049		19.397	41.7805	4.85596
F8W7I9	Ran GTPase-activating protein 1 OS=Homo sapiens GN=RANGAP1 PE=1 SV=1 - [F8W7I9_HUMAN]	8.83	0.993202	0.992283	237.732	28.792	57.7381	4.52588
P30084	Enoyl-CoA hydratase, mitochondrial OS=Homo sapiens GN=ECHS1 PE=1 SV=4 - [ECHM_HUMAN]	28.62	0.993383	1.01927	160.527	30.9474	31.3671	8.07471
B4DJV2	Citrate synthase OS=Homo sapiens GN=CS PE=1 SV=1 - [B4DJV2_HUMAN]	12.58	0.993391	1.11977	294.837	51.7318	50.3997	7.89893
O60749-2	Isoform 2 of Sorting nexin-2 OS=Homo sapiens GN=SNX2 - [SNX2_HUMAN]	18.16	0.993464	0.958084	278.091	34.0252	46.0687	7.23975
P23142	Fibulin-1 OS=Homo sapiens GN=FBLN1 PE=1 SV=4 - [FBLN1_HUMAN]	8.11	0.993817	0.944112	249.062	64.643	77.1624	5.22412
P30041	Peroxiredoxin-6 OS=Homo sapiens GN=PRDX6 PE=1 SV=3 - [PRDX6_HUMAN]	35.27	0.99387	0.980174	485.308	82.1856	25.0192	6.37939
Q6PIU2	Neutral cholesterol ester hydrolase 1 OS=Homo sapiens GN=NCEH1 PE=1 SV=3 - [NCEH1_HUMAN]	17.65	0.993874	0.971242	370.591	78.1177	45.7787	7.2251
Q9BXJ8-2	Isoform 2 of Transmembrane protein 120A OS=Homo sapiens GN=TMEM120A - [T120A_HUMAN]	6.52	0.993991	1.12635		5.56926	35.893	8.42627
Q9NV96-3	Isoform 3 of Cell cycle control protein 50A OS=Homo sapiens GN=TMEM30A - [CC50A_HUMAN]	21.9	0.994056	1.16042	153.198	26.7823	27.7112	9.33447
Q5VW32-2	Isoform 2 of BRO1 domain-containing protein BROX OS=Homo sapiens GN=BROX - [BROX_HUMAN]	4.75	0.994094	0.894783	78.6582		42.8448	7.6499
P55769	NHP2-like protein 1 OS=Homo sapiens GN=NHP2L1 PE=1 SV=3 - [NH2L1_HUMAN]	17.97	0.994178	1.0334		18.9019	14.1646	8.45557
O95478	Ribosome biogenesis protein NSA2 homolog OS=Homo sapiens GN=NSA2 PE=1 SV=1 - [NSA2_HUMAN]	8.85	0.994185	1.09797		25.7173	30.0465	10.272
P05141	ADP/ATP translocase 2 OS=Homo sapiens GN=SLC25A5 PE=1 SV=7 - [ADT2_HUMAN]	25.5	0.994267	0.968214	1084.95	172.016	32.8312	9.68604
P49915-2	Isoform 2 of GMP synthase [glutamine-hydrolyzing] OS=Homo sapiens GN=GMPS - [GUAA_HUMAN]	5.39	0.994497	1.09128		15.6917	65.8875	7.47412
Q96PY5	Formin-like protein 2 OS=Homo sapiens GN=FMNL2 PE=1 SV=3 - [FMNL2_HUMAN]	7.37	0.994587	0.961978	74.9151	23.0032	123.243	7.40088
F8VSA6	NEDD8 OS=Homo sapiens GN=NEDD8 PE=4 SV=1 - [F8VSA6_HUMAN]	28	0.994592	0.92669		7.20621	5.8632	6.69775
F5GX09	Protein FAM76B OS=Homo sapiens GN=FAM76B PE=1 SV=1 - [F5GX09_HUMAN]	9.17	0.994682	1.14744		12.4914	38.5963	9.24658
F5H4L7	Vacuolar protein sorting-associated protein 26A OS=Homo sapiens GN=VPS26A PE=1 SV=1 - [F5H4L7_HUMAN]	21.94	0.99479	0.977437	155.523	25.4113	36.5639	6.88818
H7C3P9	COP9 signalosome complex subunit 3 OS=Homo sapiens GN=COPS3 PE=1 SV=2 - [H7C3P9_HUMAN]	5.51	0.994817	1.08298		15.6386	39.0105	5.92236
Q53GQ0	Estradiol 17-beta-dehydrogenase 12 OS=Homo sapiens GN=HSD17B12 PE=1 SV=2 - [DHB12_HUMAN]	13.46	0.994909	1.04427	170.27	100.065	34.3022	9.31982
Q9BR76	Coronin-1B OS=Homo sapiens GN=CORO1B PE=1 SV=1 - [COR1B_HUMAN]	9	0.99497	1.01758	149.326	41.7709	54.2003	5.88428
Q9Y265-2	Isoform 2 of RuvB-like 1 OS=Homo sapiens GN=RUVBL1 - [RUVB1_HUMAN]	25.39	0.994984	0.980912	505.931	67.0437	42.1	6.37939
Q15393	Splicing factor 3B subunit 3 OS=Homo sapiens GN=SF3B3 PE=1 SV=4 - [SF3B3_HUMAN]	7.97	0.995058	1.04268	341.077	59.216	135.492	5.26221
Q6V0I7-3	Isoform 3 of Protocadherin Fat 4 OS=Homo sapiens GN=FAT4 - [FAT4_HUMAN]	0.94	0.995096	1.09124		17.8884	542.28	4.94482
P02751-5	Isoform 5 of Fibronectin OS=Homo sapiens GN=FN1 - [FINC_HUMAN]	27.09	0.995326	1.07076	11940.8	1603.71	243.182	5.74463
P33176	Kinesin-1 heavy chain OS=Homo sapiens GN=KIF5B PE=1 SV=1 - [KINH_HUMAN]	26.69	0.995566	1.00546	1134.19	192.289	109.617	6.50732
H3BPZ1	Very-long-chain (3R)-3-hydroxyacyl-CoA dehydratase 3 OS=Homo sapiens GN=PTPLAD1 PE=1 SV=1 - [H3BPZ1_HUMAN]	10.68	0.995611	0.958909		37.8125	40.0429	8.96826
Q86UP2	Kinectin OS=Homo sapiens GN=KTN1 PE=1 SV=1 - [KTN1_HUMAN]	2.36	0.995789	0.97047		13.7218	156.179	5.64307
O75340-2	Isoform 2 of Programmed cell death protein 6 OS=Homo sapiens GN=PDCD6 - [PDCD6_HUMAN]	11.64	0.995808	1.07715		5.5007	21.6507	5.40186
I3L397	Eukaryotic translation initiation factor 5A-1 (Fragment) OS=Homo sapiens GN=EIF5A PE=1 SV=2 - [I3L397_HUMAN]	27.4	0.995854	0.811292	104.716	34.7068	16.0089	4.99561
O60701-2	Isoform 2 of UDP-glucose 6-dehydrogenase OS=Homo sapiens GN=UGDH - [UGDH_HUMAN]	11.01	0.996003	1.11668	505.269	59.9296	47.5723	5.92236
M0R208	ATP-dependent Clp protease proteolytic subunit OS=Homo sapiens GN=CLPP PE=1 SV=1 - [M0R208_HUMAN]	18.95	0.99603	1.05149	77.8194	15.1991	20.5554	5.50342
O43765	Small glutamine-rich tetratricopeptide repeat-containing protein alpha OS=Homo sapiens GN=SGTA PE=1 SV=1 - [SGTA_HUMAN]	20.13	0.996232	0.975694	564.109	46.753	34.0417	4.86865
Q6P2Q9	Pre-mRNA-processing-splicing factor 8 OS=Homo sapiens GN=PRPF8 PE=1 SV=2 - [PRP8_HUMAN]	12.46	0.996281	0.893215	1077.81	204.521	273.427	8.83643
O14744-2	Isoform 2 of Protein arginine N-methyltransferase 5 OS=Homo sapiens GN=PRMT5 - [ANM5_HUMAN]	5.97	0.996337	1.13729		8.77159	71.275	6.45557
E7ESM2	Urokinase-type plasminogen activator chain B OS=Homo sapiens GN=PLAU PE=3 SV=2 - [E7ESM2_HUMAN]	8.86	0.996408	1.00938	97.6989	21.8954	44.5521	8.60205
Q9H3S7	Tyrosine-protein phosphatase non-receptor type 23 OS=Homo sapiens GN=PTPN23 PE=1 SV=1 - [PTN23_HUMAN]	3.06	0.996418	0.954228	99.3689	16.6546	178.861	6.91748
K7EP46	Thimet oligopeptidase OS=Homo sapiens GN=THOP1 PE=1 SV=1 - [K7EP46_HUMAN]	2.99	0.996455	1.03015		8.56479	65.0778	6.7417
P53999	Activated RNA polymerase II transcriptional coactivator p15 OS=Homo sapiens GN=SUB1 PE=1 SV=3 - [TCP4_HUMAN]	30.71	0.996689	1.03755	690.016	92.1673	14.3864	9.59814
B4DP57	Nucleoporin NUP53 OS=Homo sapiens GN=NUP35 PE=1 SV=1 - [B4DP57_HUMAN]	13.09	0.996801	0.96347	131.858	17.2828	21.1285	8.96826
G5E9S8	Kinesin light chain 1 OS=Homo sapiens GN=KLC1 PE=4 SV=1 - [G5E9S8_HUMAN]	11.11	0.996926	0.902032		25.4333	62.4676	5.84619
P38646	Stress-70 protein, mitochondrial OS=Homo sapiens GN=HSPA9 PE=1 SV=2 - [GRP75_HUMAN]	30.19	0.996969	1.04926	3214.1	399.922	73.6348	6.16357
H0YK49	Electron transfer flavoprotein subunit alpha, mitochondrial OS=Homo sapiens GN=ETFA PE=1 SV=1 - [H0YK49_HUMAN]	12.23	0.997215	0.925113	103.369	8.12936	24.1448	8.66064
P54886-2	Isoform Short of Delta-1-pyrroline-5-carboxylate synthase OS=Homo sapiens GN=ALDH18A1 - [P5CS_HUMAN]	11.35	0.997291	1.05456	186.634	47.9899	87.0344	7.12256
P02788-2	Isoform DeltaLf of Lactotransferrin OS=Homo sapiens GN=LTF - [TRFL_HUMAN]	6.01	0.997418	1.24581	646.055	70.3456	73.1142	7.85498
O94808	Glutamine--fructose-6-phosphate aminotransferase [isomerizing] 2 OS=Homo sapiens GN=GFPT2 PE=1 SV=3 - [GFPT2_HUMAN]	8.94	0.997454	1.02517	174.847	18.6412	76.8818	7.37158
P22314-2	Isoform 2 of Ubiquitin-like modifier-activating enzyme 1 OS=Homo sapiens GN=UBA1 - [UBA1_HUMAN]	18.86	0.997591	0.955223	1497.1	194.186	113.728	5.60498
Q9UIQ6-3	Isoform 3 of Leucyl-cystinyl aminopeptidase OS=Homo sapiens GN=LNPEP - [LCAP_HUMAN]	11.13	0.997606	0.963147	422.679	66.2594	114.988	5.78271
P20774	Mimecan OS=Homo sapiens GN=OGN PE=1 SV=1 - [MIME_HUMAN]	14.09	0.997729	1.00709	285.791	35.9332	33.9009	5.63037
P14618	Pyruvate kinase PKM OS=Homo sapiens GN=PKM PE=1 SV=4 - [KPYM_HUMAN]	34.65	0.997885	0.911883	4005.85	592.83	57.9	7.84033
F8W6X9	Protein sidekick-1 OS=Homo sapiens GN=SDK1 PE=4 SV=1 - [F8W6X9_HUMAN]	1.14	0.997887	1.14448		9.45169	239.85	6.34131
H0Y4R1	Inosine-5'-monophosphate dehydrogenase 2 (Fragment) OS=Homo sapiens GN=IMPDH2 PE=1 SV=1 - [H0Y4R1_HUMAN]	19.15	0.997896	0.946278	399.644	69.3234	51.0352	8.17725
P51659	Peroxisomal multifunctional enzyme type 2 OS=Homo sapiens GN=HSD17B4 PE=1 SV=3 - [DHB4_HUMAN]	11.96	0.997926	1.04176	411.47	51.3901	79.6363	8.83643
O15212	Prefoldin subunit 6 OS=Homo sapiens GN=PFDN6 PE=1 SV=1 - [PFD6_HUMAN]	15.5	0.997937	0.977066		11.9109	14.5738	8.88037
G5EA52	Protein disulfide-isomerase OS=Homo sapiens GN=PDIA3 PE=1 SV=1 - [G5EA52_HUMAN]	27.22	0.998119	1.02631	2434.19	285.37	54.9289	6.85889
P38919	Eukaryotic initiation factor 4A-III OS=Homo sapiens GN=EIF4A3 PE=1 SV=4 - [IF4A3_HUMAN]	16.06	0.998137	0.993838	432.586	78.1062	46.8412	6.72705
C9JP16	Cartilage-associated protein OS=Homo sapiens GN=CRTAP PE=1 SV=1 - [C9JP16_HUMAN]	9.5	0.998195	0.968494	189.681	19.5676	41.4065	5.87158
P43304	Glycerol-3-phosphate dehydrogenase, mitochondrial OS=Homo sapiens GN=GPD2 PE=1 SV=3 - [GPDM_HUMAN]	19.67	0.998255	1.07988	456.545	98.8825	80.8016	7.69385
Q16473	Putative tenascin-XA OS=Homo sapiens GN=TNXA PE=5 SV=2 - [TENXA_HUMAN]	5.79	0.998315	1.28824		13.948	33.719	5.50342
Q9NWU5	39S ribosomal protein L22, mitochondrial OS=Homo sapiens GN=MRPL22 PE=1 SV=1 - [RM22_HUMAN]	17.48	0.99849	1.15669	193.347	13.8478	23.6256	9.93506
Q969V3-2	Isoform 2 of Nicalin OS=Homo sapiens GN=NCLN - [NCLN_HUMAN]	16.01	0.99861	0.944198	226.218	52.7073	62.8065	6.88818
Q5VT94	Growth hormone-inducible transmembrane protein OS=Homo sapiens GN=GHITM PE=1 SV=1 - [Q5VT94_HUMAN]	6.77	0.998616	0.989281	173.607	9.48725	35.2586	10.1108
Q01518-2	Isoform 2 of Adenylyl cyclase-associated protein 1 OS=Homo sapiens GN=CAP1 - [CAP1_HUMAN]	16.24	0.998637	0.994511	898.569	118.805	51.7977	8.06006
P35241	Radixin OS=Homo sapiens GN=RDX PE=1 SV=1 - [RADI_HUMAN]	22.13	0.998669	0.900936	1241.19	229.492	68.5214	6.3667
Q8TC12-3	Isoform 3 of Retinol dehydrogenase 11 OS=Homo sapiens GN=RDH11 - [RDH11_HUMAN]	14.11	0.998877	1.08755	589.062	48.0502	27.3841	8.04541
P37235	Hippocalcin-like protein 1 OS=Homo sapiens GN=HPCAL1 PE=1 SV=3 - [HPCL1_HUMAN]	37.82	0.99897	0.861895	135.598	27.0732	22.299	5.35107
Q14978	Nucleolar and coiled-body phosphoprotein 1 OS=Homo sapiens GN=NOLC1 PE=1 SV=2 - [NOLC1_HUMAN]	6.15	0.999019	1.26113		19.0012	73.5596	9.46631
Q9BZQ8	Protein Niban OS=Homo sapiens GN=FAM129A PE=1 SV=1 - [NIBAN_HUMAN]	16.7	0.999038	0.990112	279.91	83.457	103.07	4.77979
P11217-2	Isoform 2 of Glycogen phosphorylase, muscle form OS=Homo sapiens GN=PYGM - [PYGM_HUMAN]	6.37	0.999051	1.02021		21.8476	87.262	8.41162
Q9Y3A5	Ribosome maturation protein SBDS OS=Homo sapiens GN=SBDS PE=1 SV=4 - [SBDS_HUMAN]	14.4	0.999056	0.935695	217.179	33.391	28.7453	8.74854
P29692-3	Isoform 3 of Elongation factor 1-delta OS=Homo sapiens GN=EEF1D - [EF1D_HUMAN]	24.51	0.999095	0.967242	428.954	66.4864	28.5404	4.91943
Q02978-2	Isoform 2 of Mitochondrial 2-oxoglutarate/malate carrier protein OS=Homo sapiens GN=SLC25A11 - [M2OM_HUMAN]	14.45	0.999207	0.950289	219.987	24.2615	28.4759	9.89111
K7ES89	Dual-specificity protein phosphatase 3 (Fragment) OS=Homo sapiens GN=DUSP3 PE=1 SV=1 - [K7ES89_HUMAN]	16.67	0.999231	1.13205		13.0883	14.3474	9.40771
O15400-2	Isoform 2 of Syntaxin-7 OS=Homo sapiens GN=STX7 - [STX7_HUMAN]	27.2	0.999325	1.05055	600.491	81.0622	27.3837	5.12256
Q9P0K7-4	Isoform 4 of Ankycorbin OS=Homo sapiens GN=RAI14 - [RAI14_HUMAN]	2.73	0.99937	1.0572		6.41314	106.839	5.97314
P53990-2	Isoform 2 of IST1 homolog OS=Homo sapiens GN=IST1 - [IST1_HUMAN]	21.79	0.99945	1.02496	250.972	48.4834	36.599	5.43994
B5MD87	Pyrroline-5-carboxylate reductase 3 OS=Homo sapiens GN=PYCRL PE=1 SV=2 - [B5MD87_HUMAN]	17.52	0.999862	0.99656		6.71298	14.3322	7.47412
O76031	ATP-dependent Clp protease ATP-binding subunit clpX-like, mitochondrial OS=Homo sapiens GN=CLPX PE=1 SV=2 - [CLPX_HUMAN]	4.42	0.99996	1.05634		9.68397	69.1807	7.57666
Q7L9L4	MOB kinase activator 1B OS=Homo sapiens GN=MOB1B PE=1 SV=3 - [MOB1B_HUMAN]	16.67	0.999972	0.872878		15.4618	25.0746	6.72705
Q12797-10	Isoform 10 of Aspartyl/asparaginyl beta-hydroxylase OS=Homo sapiens GN=ASPH - [ASPH_HUMAN]	7	1.00008	1.08842	208.111	29.4009	83.2162	4.91943
P30479	HLA class I histocompatibility antigen, B-41 alpha chain OS=Homo sapiens GN=HLA-B PE=1 SV=1 - [1B41_HUMAN]	33.98	1.00008	0.965401	1414.84	277.307	40.5141	6.53662
P22626	Heterogeneous nuclear ribonucleoproteins A2/B1 OS=Homo sapiens GN=HNRNPA2B1 PE=1 SV=2 - [ROA2_HUMAN]	28.05	1.00009	0.986154	1016.8	112.493	37.4067	8.95361
Q9Y6Z7	Collectin-10 OS=Homo sapiens GN=COLEC10 PE=2 SV=2 - [COL10_HUMAN]	6.14	1.00019	0.98939	61.2607	21.6507	30.6853	7.32764
Q92599-2	Isoform 2 of Septin-8 OS=Homo sapiens GN=SEPT8 - [SEPT8_HUMAN]	6.76	1.00024	1.0668		40.4969	49.7833	6.11279
E9PSI1	Transmembrane 9 superfamily member 1 OS=Homo sapiens GN=TM9SF1 PE=4 SV=1 - [E9PSI1_HUMAN]	5.52	1.00048	0.959931	127.848	22.3813	92.3284	6.22705
P13693	Translationally-controlled tumor protein OS=Homo sapiens GN=TPT1 PE=1 SV=1 - [TCTP_HUMAN]	15.7	1.00051	0.861194		16.5165	19.5826	4.93213
Q8TEM1	Nuclear pore membrane glycoprotein 210 OS=Homo sapiens GN=NUP210 PE=1 SV=3 - [PO210_HUMAN]	1.91	1.00051	1.14019		8.76192	204.983	6.81494
P39656	Dolichyl-diphosphooligosaccharide--protein glycosyltransferase 48 kDa subunit OS=Homo sapiens GN=DDOST PE=1 SV=4 - [OST48_HUMAN]	20.83	1.00051	0.928116	718.482	134.493	50.769	6.55127
U3KPW6	Vacuolar protein sorting-associated protein 11 homolog OS=Homo sapiens GN=VPS11 PE=1 SV=1 - [U3KPW6_HUMAN]	4.26	1.00057	0.943416	83.2594	12.3977	107.627	7.04932
A0AVT1	Ubiquitin-like modifier-activating enzyme 6 OS=Homo sapiens GN=UBA6 PE=1 SV=1 - [UBA6_HUMAN]	5.51	1.00059	0.934247	135.316	21.4017	117.895	6.13818
P10643	Complement component C7 OS=Homo sapiens GN=C7 PE=1 SV=2 - [CO7_HUMAN]	3.2	1.00062	0.872686	141.819	15.0583	93.4573	6.48096
Q02790	Peptidyl-prolyl cis-trans isomerase FKBP4 OS=Homo sapiens GN=FKBP4 PE=1 SV=3 - [FKBP4_HUMAN]	12.85	1.00095	1.04862	287.543	23.2565	51.7721	5.42725
Q99615-2	Isoform 2 of DnaJ homolog subfamily C member 7 OS=Homo sapiens GN=DNAJC7 - [DNJC7_HUMAN]	11.42	1.00106	1.0218	79.2166	21.8346	50.0648	8.11865
D6REM6	Matrin-3 OS=Homo sapiens GN=MATR3 PE=1 SV=1 - [D6REM6_HUMAN]	6.3	1.00107	0.95737	383.886	54.4047	88.3045	5.75732
M0QZD9	Bromodomain-containing protein 4 (Fragment) OS=Homo sapiens GN=BRD4 PE=1 SV=1 - [M0QZD9_HUMAN]	7.69	1.00109	1.14491		12.2512	63.7306	8.86572
P31689	DnaJ homolog subfamily A member 1 OS=Homo sapiens GN=DNAJA1 PE=1 SV=2 - [DNJA1_HUMAN]	15.62	1.00114	0.920979	402.491	42.4632	44.8395	7.07861
Q9UHD8-7	Isoform 7 of Septin-9 OS=Homo sapiens GN=SEPT9 - [SEPT9_HUMAN]	16.93	1.00116	1.02335	445.056	70.9729	63.4628	8.66064
P42345	Serine/threonine-protein kinase mTOR OS=Homo sapiens GN=MTOR PE=1 SV=1 - [MTOR_HUMAN]	2.28	1.00117	0.951622	71.6194	19.82	288.707	7.1665
Q9H0S4-2	Isoform 2 of Probable ATP-dependent RNA helicase DDX47 OS=Homo sapiens GN=DDX47 - [DDX47_HUMAN]	17.24	1.00118	1.07702	118.452	27.7907	45.141	9.24658
B4DZI8	Coatomer protein complex, subunit beta 2 (Beta prime), isoform CRA_b OS=Homo sapiens GN=COPB2 PE=1 SV=1 - [B4DZI8_HUMAN]	14.14	1.00122	0.968517	539.029	91.2496	98.9836	5.16064
Q9BXF6	Rab11 family-interacting protein 5 OS=Homo sapiens GN=RAB11FIP5 PE=1 SV=1 - [RFIP5_HUMAN]	6.74	1.00125	1.06941	63.2794	12.2461	70.372	9.23193
O60884	DnaJ homolog subfamily A member 2 OS=Homo sapiens GN=DNAJA2 PE=1 SV=1 - [DNJA2_HUMAN]	7.04	1.00131	0.943861		27.4516	45.7166	6.48096
Q13641	Trophoblast glycoprotein OS=Homo sapiens GN=TPBG PE=1 SV=1 - [TPBG_HUMAN]	6.9	1.0015	0.88363		30.4294	46.0028	6.82959
Q13620-3	Isoform 3 of Cullin-4B OS=Homo sapiens GN=CUL4B - [CUL4B_HUMAN]	4.18	1.00154	1.00342		9.12934	83.9636	6.78564
O75891-2	Isoform 2 of Cytosolic 10-formyltetrahydrofolate dehydrogenase OS=Homo sapiens GN=ALDH1L1 - [AL1L1_HUMAN]	11.99	1.00173	1.10939	355.441	55.0639	87.5459	6.27783
O15173	Membrane-associated progesterone receptor component 2 OS=Homo sapiens GN=PGRMC2 PE=1 SV=1 - [PGRC2_HUMAN]	29.15	1.0019	0.999125	1075.57	112.693	23.8037	4.88135
Q9BZ29-3	Isoform 3 of Dedicator of cytokinesis protein 9 OS=Homo sapiens GN=DOCK9 - [DOCK9_HUMAN]	2.04	1.00192	0.968984	73.7988	9.23615	235.212	7.47412
E9PK09	Bcl-2-associated transcription factor 1 (Fragment) OS=Homo sapiens GN=BCLAF1 PE=1 SV=2 - [E9PK09_HUMAN]	10.07	1.00199	1.03857	321.038	64.4689	83.0857	10.1401
Q96N66-2	Isoform 2 of Lysophospholipid acyltransferase 7 OS=Homo sapiens GN=MBOAT7 - [MBOA7_HUMAN]	16.29	1.00211	0.947285	1137.67	151.734	44.7036	8.86572
Q13442	28 kDa heat- and acid-stable phosphoprotein OS=Homo sapiens GN=PDAP1 PE=1 SV=1 - [HAP28_HUMAN]	13.26	1.00214	1.14594	149.508	16.3197	20.6176	8.86572
Q6NZI2	Polymerase I and transcript release factor OS=Homo sapiens GN=PTRF PE=1 SV=1 - [PTRF_HUMAN]	19.49	1.00214	1.00803	463.348	76.2526	43.4498	5.60498
Q9NY33-4	Isoform 4 of Dipeptidyl peptidase 3 OS=Homo sapiens GN=DPP3 - [DPP3_HUMAN]	5.23	1.00215	0.976345	132.169	24.2817	79.2582	5.03369
Q5SQ17	Chloride intracellular channel protein 3 (Fragment) OS=Homo sapiens GN=CLIC3 PE=4 SV=1 - [Q5SQ17_HUMAN]	29.34	1.00221	0.966055	250.211	28.5359	18.7998	5.59229
O75533	Splicing factor 3B subunit 1 OS=Homo sapiens GN=SF3B1 PE=1 SV=3 - [SF3B1_HUMAN]	6.44	1.00223	0.934691	194.499	57.8417	145.738	7.09326
C9JYN0	Synaptophysin-like protein 1 OS=Homo sapiens GN=SYPL1 PE=1 SV=1 - [C9JYN0_HUMAN]	11.61	1.00228	0.940106	481.198	78.3119	24.7677	7.13721
Q9UL25	Ras-related protein Rab-21 OS=Homo sapiens GN=RAB21 PE=1 SV=3 - [RAB21_HUMAN]	15.11	1.00236	0.987636	213.488	23.6718	24.3323	7.94287
P07437	Tubulin beta chain OS=Homo sapiens GN=TUBB PE=1 SV=2 - [TBB5_HUMAN]	37.61	1.00253	0.810074	8572.73	994.932	49.639	4.89404
Q15397	Pumilio domain-containing protein KIAA0020 OS=Homo sapiens GN=KIAA0020 PE=1 SV=3 - [K0020_HUMAN]	3.86	1.00259	0.99206	89.7782	12.9824	73.5383	9.64209
Q9BQE3	Tubulin alpha-1C chain OS=Homo sapiens GN=TUBA1C PE=1 SV=1 - [TBA1C_HUMAN]	43.43	1.00262	0.927415	4195.7	569.138	49.8635	5.09717
J3QL05	Serine/arginine-rich-splicing factor 2 (Fragment) OS=Homo sapiens GN=SRSF2 PE=1 SV=1 - [J3QL05_HUMAN]	19.23	1.00262	1.2704	2964.49	178.334	15.1466	10.9604
F5GWV7	Lysosomal acid phosphatase OS=Homo sapiens GN=ACP2 PE=4 SV=1 - [F5GWV7_HUMAN]	8.05	1.00268	0.958116		8.54671	26.5874	5.37646
P21589-2	Isoform 2 of 5'-nucleotidase OS=Homo sapiens GN=NT5E - [5NTD_HUMAN]	29.39	1.0027	0.819599	2746.56	344.613	57.9117	6.97607
Q15836	Vesicle-associated membrane protein 3 OS=Homo sapiens GN=VAMP3 PE=1 SV=3 - [VAMP3_HUMAN]	33	1.00271	1.02236	472.015	39.6905	11.302	8.79248
P19105	Myosin regulatory light chain 12A OS=Homo sapiens GN=MYL12A PE=1 SV=2 - [ML12A_HUMAN]	32.16	1.00273	0.969655	624.783	75.3668	19.7815	4.80518
P55263-3	Isoform 3 of Adenosine kinase OS=Homo sapiens GN=ADK - [ADK_HUMAN]	10.82	1.00285	0.947973	137.004	23.612	34.0624	6.72705
O43795-2	Isoform 2 of Unconventional myosin-Ib OS=Homo sapiens GN=MYO1B - [MYO1B_HUMAN]	22.36	1.00299	0.903358	1337.1	167.478	124.872	9.20264
P61011-2	Isoform 2 of Signal recognition particle 54 kDa protein OS=Homo sapiens GN=SRP54 - [SRP54_HUMAN]	7.91	1.003	1.05499	86.7794	12.6078	50.3363	8.93896
Q9H0B6	Kinesin light chain 2 OS=Homo sapiens GN=KLC2 PE=1 SV=1 - [KLC2_HUMAN]	13.34	1.00303	0.964836		38.3558	68.8923	7.15186
C9JFM5	Syntaxin-4 (Fragment) OS=Homo sapiens GN=STX4 PE=1 SV=1 - [C9JFM5_HUMAN]	23.43	1.00305	0.936601	182.908	53.612	19.7704	8.41162
P11142	Heat shock cognate 71 kDa protein OS=Homo sapiens GN=HSPA8 PE=1 SV=1 - [HSP7C_HUMAN]	37.62	1.00307	0.967212	6268.7	930.117	70.8542	5.51611
Q16555-2	Isoform 2 of Dihydropyrimidinase-related protein 2 OS=Homo sapiens GN=DPYSL2 - [DPYL2_HUMAN]	25.37	1.00343	1.04752	648.224	94.8578	58.1264	6.15088
O75083	WD repeat-containing protein 1 OS=Homo sapiens GN=WDR1 PE=1 SV=4 - [WDR1_HUMAN]	18.48	1.00362	0.911404	685.005	90.1771	66.1519	6.65381
Q92520	Protein FAM3C OS=Homo sapiens GN=FAM3C PE=1 SV=1 - [FAM3C_HUMAN]	36.12	1.00371	0.842301	716.277	100.742	24.6646	8.29443
Q9UBF2-2	Isoform 2 of Coatomer subunit gamma-2 OS=Homo sapiens GN=COPG2 - [COPG2_HUMAN]	3.99	1.00371	0.939156		14.9741	81.4306	6.58057
F8VQE1	LIM domain and actin-binding protein 1 OS=Homo sapiens GN=LIMA1 PE=1 SV=1 - [F8VQE1_HUMAN]	14.05	1.00372	1.04355	141.996	41.3808	66.95	5.79541
O94826	Mitochondrial import receptor subunit TOM70 OS=Homo sapiens GN=TOMM70A PE=1 SV=1 - [TOM70_HUMAN]	11.68	1.00378	1.12399	201.898	26.6304	67.412	7.12256
P53701	Cytochrome c-type heme lyase OS=Homo sapiens GN=HCCS PE=1 SV=1 - [CCHL_HUMAN]	8.21	1.00381	1.05355		6.87142	30.5818	6.68311
Q14192	Four and a half LIM domains protein 2 OS=Homo sapiens GN=FHL2 PE=1 SV=3 - [FHL2_HUMAN]	7.17	1.0039	1.02705		5.57084	32.1706	7.54736
Q13243-3	Isoform SRP40-4 of Serine/arginine-rich splicing factor 5 OS=Homo sapiens GN=SRSF5 - [SRSF5_HUMAN]	8.55	1.0039	1.20606		13.7477	30.8401	11.6636
Q7Z3U7-2	Isoform 2 of Protein MON2 homolog OS=Homo sapiens GN=MON2 - [MON2_HUMAN]	3.64	1.00399	1.04133	85.9564	14.0536	185.736	6.17627
O75165	DnaJ homolog subfamily C member 13 OS=Homo sapiens GN=DNAJC13 PE=1 SV=5 - [DJC13_HUMAN]	1.6	1.00403	1.2855		20.213	254.252	6.7417
Q8IXB1-2	Isoform 2 of DnaJ homolog subfamily C member 10 OS=Homo sapiens GN=DNAJC10 - [DJC10_HUMAN]	2.68	1.00415	1.21213		6.19759	86.0809	7.38623
Q14254	Flotillin-2 OS=Homo sapiens GN=FLOT2 PE=1 SV=2 - [FLOT2_HUMAN]	32.71	1.0042	1.03828	1097.99	152.07	47.0347	5.24951
Q8N1G4	Leucine-rich repeat-containing protein 47 OS=Homo sapiens GN=LRRC47 PE=1 SV=1 - [LRC47_HUMAN]	6.35	1.00433	1.09493		15.6778	63.4337	8.27979
Q70J99	Protein unc-13 homolog D OS=Homo sapiens GN=UNC13D PE=1 SV=1 - [UN13D_HUMAN]	6.15	1.00437	1.05348	301.913	51.8276	123.205	6.65381
Q8IVF2-3	Isoform 3 of Protein AHNAK2 OS=Homo sapiens GN=AHNAK2 - [AHNK2_HUMAN]	6.37	1.00437	0.893668	122.718	12.9022	605.268	5.36377
F2Z2V0	Copine-1 (Fragment) OS=Homo sapiens GN=CPNE1 PE=1 SV=1 - [F2Z2V0_HUMAN]	13.32	1.00439	0.947423	225.881	56.0289	58.5973	5.8335
P78371-2	Isoform 2 of T-complex protein 1 subunit beta OS=Homo sapiens GN=CCT2 - [TCPB_HUMAN]	28.28	1.00462	0.875767	1916.11	203.767	52.6846	6.44287
Q15029-2	Isoform 2 of 116 kDa U5 small nuclear ribonucleoprotein component OS=Homo sapiens GN=EFTUD2 - [U5S1_HUMAN]	19.32	1.0048	0.878185	1004.43	141.431	105.317	5.22412
F5H442	Tumor susceptibility gene 101 protein OS=Homo sapiens GN=TSG101 PE=1 SV=1 - [F5H442_HUMAN]	19.73	1.00484	0.983531	279.282	52.0211	40.8917	5.30029
Q5JRX3-3	Isoform 3 of Presequence protease, mitochondrial OS=Homo sapiens GN=PITRM1 - [PREP_HUMAN]	4.47	1.00484	1.02077		14.4619	105.998	6.88818
Q9UN37	Vacuolar protein sorting-associated protein 4A OS=Homo sapiens GN=VPS4A PE=1 SV=1 - [VPS4A_HUMAN]	10.53	1.00516	0.966116	308.162	44.2671	48.867	7.79639
P33993	DNA replication licensing factor MCM7 OS=Homo sapiens GN=MCM7 PE=1 SV=4 - [MCM7_HUMAN]	17.39	1.00526	1.04587	195.118	56.4703	81.2566	6.45557
P62750	60S ribosomal protein L23a OS=Homo sapiens GN=RPL23A PE=1 SV=1 - [RL23A_HUMAN]	39.74	1.00536	1.32587	2844.51	282.423	17.6841	10.4478
B7Z1R5	V-type proton ATPase catalytic subunit A OS=Homo sapiens GN=ATP6V1A PE=1 SV=1 - [B7Z1R5_HUMAN]	17.47	1.00541	1.0048	310.558	64.8195	64.6948	5.65576
P09525	Annexin A4 OS=Homo sapiens GN=ANXA4 PE=1 SV=4 - [ANXA4_HUMAN]	39.81	1.00549	1.11287	2051.18	267.393	35.8601	6.12549
P11586	C-1-tetrahydrofolate synthase, cytoplasmic OS=Homo sapiens GN=MTHFD1 PE=1 SV=3 - [C1TC_HUMAN]	19.25	1.00553	0.948481	1483.87	189.924	101.495	7.29834
O75477	Erlin-1 OS=Homo sapiens GN=ERLIN1 PE=1 SV=1 - [ERLN1_HUMAN]	18.21	1.00569	0.939938	516.142	64.328	38.9014	7.86963
F5GWS8	Heat shock 70 kDa protein 13 OS=Homo sapiens GN=HSPA13 PE=1 SV=1 - [F5GWS8_HUMAN]	9.13	1.00583	1.0854	304.196	23.5986	29.3734	6.53662
E7EP00	Protein transport protein Sec24C OS=Homo sapiens GN=SEC24C PE=1 SV=2 - [E7EP00_HUMAN]	4.1	1.00585	1.02343	285.111	48.6799	106.556	6.96143
P08238	Heat shock protein HSP 90-beta OS=Homo sapiens GN=HSP90AB1 PE=1 SV=4 - [HS90B_HUMAN]	32.04	1.00593	0.91918	8543.13	995.195	83.2121	5.03369
G3V1A4	Cofilin 1 (Non-muscle), isoform CRA_a OS=Homo sapiens GN=CFL1 PE=1 SV=1 - [G3V1A4_HUMAN]	55.7	1.00597	0.903858	1949.01	250.22	16.8008	8.35303
Q96BI3-2	Isoform 2 of Gamma-secretase subunit APH-1A OS=Homo sapiens GN=APH1A - [APH1A_HUMAN]	5.67	1.00598	1.08698		6.97344	26.8223	7.89893
B7Z7A9	Phosphoglycerate kinase OS=Homo sapiens GN=PGK1 PE=1 SV=1 - [B7Z7A9_HUMAN]	37.53	1.00616	0.885311	1581.18	161.815	41.4024	7.32764
O43493-4	Isoform 4 of Trans-Golgi network integral membrane protein 2 OS=Homo sapiens GN=TGOLN2 - [TGON2_HUMAN]	15.3	1.00627	0.930786	908.66	88.5292	39.5393	5.59229
E9PSD3	Acidic fibroblast growth factor intracellular-binding protein OS=Homo sapiens GN=FIBP PE=1 SV=1 - [E9PSD3_HUMAN]	4.31	1.00627	0.922901		5.5263	39.2886	7.81104
F5H4X1	General vesicular transport factor p115 OS=Homo sapiens GN=USO1 PE=1 SV=1 - [F5H4X1_HUMAN]	11.19	1.00629	0.997958	481.476	68.6332	106.053	4.93213
M0QZR4	Rho guanine nucleotide exchange factor 1 OS=Homo sapiens GN=ARHGEF1 PE=1 SV=1 - [M0QZR4_HUMAN]	10.74	1.00641	1.03274	282.577	37.9764	108.257	6.15088
O60832	H/ACA ribonucleoprotein complex subunit 4 OS=Homo sapiens GN=DKC1 PE=1 SV=3 - [DKC1_HUMAN]	15.76	1.00652	1.10006	733.425	96.5021	57.6378	9.42236
Q07157-2	Isoform Short of Tight junction protein ZO-1 OS=Homo sapiens GN=TJP1 - [ZO1_HUMAN]	1.62	1.00673	1.01983		9.43066	186.852	6.78564
Q9NYU2-2	Isoform 2 of UDP-glucose:glycoprotein glucosyltransferase 1 OS=Homo sapiens GN=UGGT1 - [UGGG1_HUMAN]	2.16	1.00683	0.947645	69.1794	8.79749	174.867	5.60498
P11413	Glucose-6-phosphate 1-dehydrogenase OS=Homo sapiens GN=G6PD PE=1 SV=4 - [G6PD_HUMAN]	12.23	1.00689	0.947838	411.161	49.8952	59.219	6.84424
B7ZC39	Endophilin-B2 OS=Homo sapiens GN=SH3GLB2 PE=1 SV=1 - [B7ZC39_HUMAN]	10.7	1.00712	0.986967	231.555	25.3122	41.6425	5.97314
O14964-2	Isoform 2 of Hepatocyte growth factor-regulated tyrosine kinase substrate OS=Homo sapiens GN=HGS - [HGS_HUMAN]	7.39	1.00716	0.941135	249.359	37.2576	76.3276	5.85889
P35590	Tyrosine-protein kinase receptor Tie-1 OS=Homo sapiens GN=TIE1 PE=1 SV=1 - [TIE1_HUMAN]	2.37	1.00718	0.94531	146.186	12.5076	125.01	7.03467
P62826	GTP-binding nuclear protein Ran OS=Homo sapiens GN=RAN PE=1 SV=3 - [RAN_HUMAN]	20.83	1.00722	1.03851	766.426	82.8534	24.4076	7.48877
P07384	Calpain-1 catalytic subunit OS=Homo sapiens GN=CAPN1 PE=1 SV=1 - [CAN1_HUMAN]	4.2	1.00722	1.04748	282.537	33.2772	81.8382	5.66846
P28074	Proteasome subunit beta type-5 OS=Homo sapiens GN=PSMB5 PE=1 SV=3 - [PSB5_HUMAN]	17.87	1.00727	1.03525	125.142	15.7269	28.4622	6.91748
P04233-2	Isoform 2 of HLA class II histocompatibility antigen gamma chain OS=Homo sapiens GN=CD74 - [HG2A_HUMAN]	18.97	1.0074	1.00611	651.097	54.8511	26.3814	9.14404
P22531	Small proline-rich protein 2E OS=Homo sapiens GN=SPRR2E PE=2 SV=2 - [SPR2E_HUMAN]	61.11	1.00765	0.9073	210.187	29.7884	7.84959	8.30908
F8W785	Golgi integral membrane protein 4 OS=Homo sapiens GN=GOLIM4 PE=1 SV=1 - [F8W785_HUMAN]	6.89	1.00772	0.94454		21.1364	78.7127	4.7417
F5GY99	Polypeptide N-acetylgalactosaminyltransferase 1 soluble form OS=Homo sapiens GN=GALNT1 PE=1 SV=1 - [F5GY99_HUMAN]	4.61	1.00775	0.855132	169.966	12.9351	57.3429	7.91357
Q13523	Serine/threonine-protein kinase PRP4 homolog OS=Homo sapiens GN=PRPF4B PE=1 SV=3 - [PRP4B_HUMAN]	9.83	1.00778	1.01916	727.928	100.468	116.916	10.2573
Q96J84	Kin of IRRE-like protein 1 OS=Homo sapiens GN=KIRREL PE=1 SV=2 - [KIRR1_HUMAN]	5.15	1.0078	1.12579	208.847	20.5954	83.4838	5.73193
Q9H4L5-8	Isoform 2d of Oxysterol-binding protein-related protein 3 OS=Homo sapiens GN=OSBPL3 - [OSBL3_HUMAN]	8.17	1.00791	1.12429		12.319	64.7349	6.49365
P21912	Succinate dehydrogenase [ubiquinone] iron-sulfur subunit, mitochondrial OS=Homo sapiens GN=SDHB PE=1 SV=3 - [SDHB_HUMAN]	10.71	1.00838	1.01263		20.9019	31.6088	8.76318
E7ETA6	Pericentriolar material 1 protein OS=Homo sapiens GN=PCM1 PE=1 SV=1 - [E7ETA6_HUMAN]	3.92	1.00848	1.11405	151.892	35.7472	227.591	5.03369
Q6NUM9-2	Isoform 2 of All-trans-retinol 13,14-reductase OS=Homo sapiens GN=RETSAT - [RETST_HUMAN]	6.86	1.00852	0.963142		9.11271	52.4052	7.94287
P13073	Cytochrome c oxidase subunit 4 isoform 1, mitochondrial OS=Homo sapiens GN=COX4I1 PE=1 SV=1 - [COX41_HUMAN]	20.12	1.00861	1.04064	526.425	43.4972	19.564	9.51025
Q9UDY2-6	Isoform 6 of Tight junction protein ZO-2 OS=Homo sapiens GN=TJP2 - [ZO2_HUMAN]	5.7	1.00876	1.09041	155.046	20.1408	130.367	7.56201
Q9P2X0	Dolichol-phosphate mannosyltransferase subunit 3 OS=Homo sapiens GN=DPM3 PE=1 SV=2 - [DPM3_HUMAN]	23.91	1.00881	0.949582	236.325	38.3688	10.0872	5.93506
P15170-2	Isoform 2 of Eukaryotic peptide chain release factor GTP-binding subunit ERF3A OS=Homo sapiens GN=GSPT1 - [ERF3A_HUMAN]	7.39	1.00882	0.878267	137.265	18.9387	68.5571	5.32568
Q9NXF1-2	Isoform 2 of Testis-expressed sequence 10 protein OS=Homo sapiens GN=TEX10 - [TEX10_HUMAN]	6.68	1.00883	0.895136	241.494	46.2302	103.85	9.36377
Q5T3Q7	HEAT repeat-containing protein 1 OS=Homo sapiens GN=HEATR1 PE=1 SV=1 - [Q5T3Q7_HUMAN]	1.5	1.00887	1.02767		14.5237	233.127	6.59521
O00592-2	Isoform 2 of Podocalyxin OS=Homo sapiens GN=PODXL - [PODXL_HUMAN]	11.03	1.00904	0.885548	1546.5	134.614	55.3514	5.57959
F5H827	Protein O-linked-mannose beta-1,2-N-acetylglucosaminyltransferase 1 OS=Homo sapiens GN=POMGNT1 PE=4 SV=1 - [F5H827_HUMAN]	2.98	1.0092	1.14166		5.34037	72.4327	6.25244
R4GN98	Protein S100-A6 (Fragment) OS=Homo sapiens GN=S100A6 PE=1 SV=1 - [R4GN98_HUMAN]	28.24	1.00934	0.779529	347.037	30.1741	9.67506	5.45264
P24752	Acetyl-CoA acetyltransferase, mitochondrial OS=Homo sapiens GN=ACAT1 PE=1 SV=1 - [THIL_HUMAN]	21.55	1.00942	1.01737	929.562	122.572	45.1706	8.85107
G3V3C7	DNA-(apurinic or apyrimidinic site) lyase (Fragment) OS=Homo sapiens GN=APEX1 PE=1 SV=1 - [G3V3C7_HUMAN]	24.71	1.00955	1.03309		14.8297	19.0446	5.33838
Q9BV40	Vesicle-associated membrane protein 8 OS=Homo sapiens GN=VAMP8 PE=1 SV=1 - [VAMP8_HUMAN]	31	1.00956	0.89062	93.7822	28.1877	11.431	7.34229
Q9BTX1-4	Isoform 4 of Nucleoporin NDC1 OS=Homo sapiens GN=NDC1 - [NDC1_HUMAN]	7.56	1.00959	1.10525	72.2893	9.43359	60.9693	8.85107
P46977	Dolichyl-diphosphooligosaccharide--protein glycosyltransferase subunit STT3A OS=Homo sapiens GN=STT3A PE=1 SV=2 - [STT3A_HUMAN]	8.79	1.00966	0.951635	594.272	87.7131	80.4768	8.07471
P52294	Importin subunit alpha-5 OS=Homo sapiens GN=KPNA1 PE=1 SV=3 - [IMA5_HUMAN]	12.27	1.00967	1.04483	207.838	15.992	60.1836	5.0083
P54920	Alpha-soluble NSF attachment protein OS=Homo sapiens GN=NAPA PE=1 SV=3 - [SNAA_HUMAN]	41.36	1.0097	1.01897	468.192	86.0237	33.2113	5.36377
E9PM12	V-type proton ATPase 116 kDa subunit a isoform 3 (Fragment) OS=Homo sapiens GN=TCIRG1 PE=4 SV=2 - [E9PM12_HUMAN]	12.44	1.00996	1.02241		10.5532	24.3258	7.1665
Q6IAN0	Dehydrogenase/reductase SDR family member 7B OS=Homo sapiens GN=DHRS7B PE=1 SV=2 - [DRS7B_HUMAN]	9.23	1.00998	0.952331	212.118	20.4822	35.0966	9.5542
P23526	Adenosylhomocysteinase OS=Homo sapiens GN=AHCY PE=1 SV=4 - [SAHH_HUMAN]	25	1.01002	1.02938	1726.17	205.89	47.6852	6.34131
Q9Y266	Nuclear migration protein nudC OS=Homo sapiens GN=NUDC PE=1 SV=1 - [NUDC_HUMAN]	13.6	1.01009	0.977986	170.589	14.3088	38.2191	5.37646
Q16739	Ceramide glucosyltransferase OS=Homo sapiens GN=UGCG PE=1 SV=1 - [CEGT_HUMAN]	6.35	1.0102	0.939788		6.75162	44.8239	7.78174
Q13823	Nucleolar GTP-binding protein 2 OS=Homo sapiens GN=GNL2 PE=1 SV=1 - [NOG2_HUMAN]	8.76	1.01025	1.02934	159.278	19.406	83.6034	9.24658
P54577	Tyrosine--tRNA ligase, cytoplasmic OS=Homo sapiens GN=YARS PE=1 SV=4 - [SYYC_HUMAN]	8.52	1.01027	1.01946	90.8022	27.0036	59.1061	7.04932
P04075	Fructose-bisphosphate aldolase A OS=Homo sapiens GN=ALDOA PE=1 SV=2 - [ALDOA_HUMAN]	28.3	1.01033	0.95162	1734.32	172.97	39.3953	8.08936
Q9UID3-2	Isoform 2 of Vacuolar protein sorting-associated protein 51 homolog OS=Homo sapiens GN=VPS51 - [VPS51_HUMAN]	4.1	1.01035	1.05478	89.6125		72.6097	7.13721
Q8NFX7	Syntaxin-binding protein 6 OS=Homo sapiens GN=STXBP6 PE=1 SV=2 - [STXB6_HUMAN]	10	1.01043	1.19011		8.36452	23.5389	9.0415
Q8N163	Cell cycle and apoptosis regulator protein 2 OS=Homo sapiens GN=CCAR2 PE=1 SV=2 - [CCAR2_HUMAN]	4.88	1.01045	0.909556	70.2994	12.7134	102.838	5.22412
P67870	Casein kinase II subunit beta OS=Homo sapiens GN=CSNK2B PE=1 SV=1 - [CSK2B_HUMAN]	19.07	1.01045	0.827867	522.746	71.0347	24.926	5.5542
Q16706	Alpha-mannosidase 2 OS=Homo sapiens GN=MAN2A1 PE=1 SV=2 - [MA2A1_HUMAN]	5.16	1.0105	0.840337	140.868	34.3726	131.057	7.57666
O43395	U4/U6 small nuclear ribonucleoprotein Prp3 OS=Homo sapiens GN=PRPF3 PE=1 SV=2 - [PRPF3_HUMAN]	14.06	1.01059	1.22846	224.387	55.5527	77.4809	9.49561
Q9BPX5	Actin-related protein 2/3 complex subunit 5-like protein OS=Homo sapiens GN=ARPC5L PE=1 SV=1 - [ARP5L_HUMAN]	21.57	1.01062	0.992097	121.431	12.441	16.9308	6.59521
Q5VSL9-2	Isoform 2 of Striatin-interacting protein 1 OS=Homo sapiens GN=STRIP1 - [STRP1_HUMAN]	3.1	1.01071	1.01585		9.50889	85.3958	6.7417
Q15555-4	Isoform 4 of Microtubule-associated protein RP/EB family member 2 OS=Homo sapiens GN=MAPRE2 - [MARE2_HUMAN]	11.31	1.01078	0.989235	114.011	15.607	30.6721	5.80811
Q9Y4W6	AFG3-like protein 2 OS=Homo sapiens GN=AFG3L2 PE=1 SV=2 - [AFG32_HUMAN]	7.9	1.01079	1.1141	98.167	28.516	88.5282	8.66064
Q15042-4	Isoform 3 of Rab3 GTPase-activating protein catalytic subunit OS=Homo sapiens GN=RAB3GAP1 - [RB3GP_HUMAN]	3.53	1.01097	1.04599		11.6773	105.229	5.8208
Q14697	Neutral alpha-glucosidase AB OS=Homo sapiens GN=GANAB PE=1 SV=3 - [GANAB_HUMAN]	17.37	1.01117	1.02144	1055.15	162.486	106.807	6.13818
Q9Y2Z0	Suppressor of G2 allele of SKP1 homolog OS=Homo sapiens GN=SUGT1 PE=1 SV=3 - [SUGT1_HUMAN]	15.89	1.01127	0.907116		16.6053	40.9985	5.16064
I3L1L3	Myb-binding protein 1A (Fragment) OS=Homo sapiens GN=MYBBP1A PE=1 SV=1 - [I3L1L3_HUMAN]	3.35	1.0113	1.05015	123.578	29.7848	140.154	9.26123
P37173	TGF-beta receptor type-2 OS=Homo sapiens GN=TGFBR2 PE=1 SV=2 - [TGFR2_HUMAN]	6.7	1.01136	1.0292		11.6676	64.5259	5.89697
P68366-2	Isoform 2 of Tubulin alpha-4A chain OS=Homo sapiens GN=TUBA4A - [TBA4A_HUMAN]	37.18	1.0114	1.01839	2732.79	422.221	48.2976	5.0083
H0YLF3	Beta-2-microglobulin form pI 5.3 (Fragment) OS=Homo sapiens GN=B2M PE=1 SV=1 - [H0YLF3_HUMAN]	28.17	1.01141	0.900637	378.302	75.4444	8.49315	5.14795
H7C0E5	Zinc finger protein ZPR1 (Fragment) OS=Homo sapiens GN=ZPR1 PE=1 SV=1 - [H7C0E5_HUMAN]	4.92	1.01141	0.973977		6.78697	42.6259	4.729
O00231	26S proteasome non-ATPase regulatory subunit 11 OS=Homo sapiens GN=PSMD11 PE=1 SV=3 - [PSD11_HUMAN]	15.64	1.01145	0.999246	378.175	58.4289	47.434	6.48096
P11498	Pyruvate carboxylase, mitochondrial OS=Homo sapiens GN=PC PE=1 SV=2 - [PYC_HUMAN]	9.34	1.01156	1.10314	470.454	66.298	129.551	6.84424
Q9BUQ8	Probable ATP-dependent RNA helicase DDX23 OS=Homo sapiens GN=DDX23 PE=1 SV=3 - [DDX23_HUMAN]	24.02	1.01161	1.11079	625.166	125.581	95.5239	9.5542
O95340	Bifunctional 3'-phosphoadenosine 5'-phosphosulfate synthase 2 OS=Homo sapiens GN=PAPSS2 PE=1 SV=2 - [PAPS2_HUMAN]	13.36	1.01161	1.02497	213.597	30.4179	69.4566	8.03076
E7ERZ4	Mitochondrial-processing peptidase subunit beta OS=Homo sapiens GN=PMPCB PE=1 SV=1 - [E7ERZ4_HUMAN]	7.2	1.01166	1.14308	110.386	17.677	45.404	6.7124
Q9NVI7-2	Isoform 2 of ATPase family AAA domain-containing protein 3A OS=Homo sapiens GN=ATAD3A - [ATD3A_HUMAN]	16.04	1.01191	1.13557	392.295	92.8679	66.1772	9.24658
Q9HD20-2	Isoform B of Manganese-transporting ATPase 13A1 OS=Homo sapiens GN=ATP13A1 - [AT131_HUMAN]	5.25	1.01196	1.02649	200.127	27.7342	121.032	7.75244
F8VWZ8	Rho GTPase-activating protein 29 OS=Homo sapiens GN=ARHGAP29 PE=1 SV=1 - [F8VWZ8_HUMAN]	3.29	1.012	1.16242		9.34666	117.351	6.63916
F8WF48	Translocation protein SEC62 OS=Homo sapiens GN=SEC62 PE=1 SV=1 - [F8WF48_HUMAN]	57.65	1.01201	1.03595	355.835	49.9487	9.86401	9.48096
H7C3A1	Serrate RNA effector molecule homolog (Fragment) OS=Homo sapiens GN=SRRT PE=1 SV=1 - [H7C3A1_HUMAN]	11.42	1.01207	1.02161	166.438	38.8644	56.698	6.30322
P14373-2	Isoform Beta of Zinc finger protein RFP OS=Homo sapiens GN=TRIM27 - [TRI27_HUMAN]	6.42	1.01214	1.01497		5.53848	41.4126	5.8208
Q6P2E9	Enhancer of mRNA-decapping protein 4 OS=Homo sapiens GN=EDC4 PE=1 SV=1 - [EDC4_HUMAN]	7.49	1.01216	1.03087	299.116	56.1955	151.567	5.85889
Q9NQS3	Nectin-3 OS=Homo sapiens GN=PVRL3 PE=1 SV=1 - [PVRL3_HUMAN]	3.46	1.01236	0.936268	65.7894	9.09828	60.9642	6.18896
Q08722	Leukocyte surface antigen CD47 OS=Homo sapiens GN=CD47 PE=1 SV=1 - [CD47_HUMAN]	11.76	1.01236	0.813647	713.541	89.3929	35.1907	7.21045
B7Z5R6	Next to BRCA1 gene 1 protein OS=Homo sapiens GN=NBR1 PE=1 SV=1 - [B7Z5R6_HUMAN]	4.18	1.01237	1.092		8.71812	92.8903	4.97021
Q04760-2	Isoform 2 of Lactoylglutathione lyase OS=Homo sapiens GN=GLO1 - [LGUL_HUMAN]	15.98	1.01246	0.938585	165.362	21.1715	19.0306	6.04932
Q5VU81	Ubiquitin-associated protein 2-like (Fragment) OS=Homo sapiens GN=UBAP2L PE=1 SV=1 - [Q5VU81_HUMAN]	14.29	1.01247	1.02116	69.6886		20.2209	9.75928
P35367	Histamine H1 receptor OS=Homo sapiens GN=HRH1 PE=1 SV=1 - [HRH1_HUMAN]	5.34	1.01247	0.859466		7.49972	55.7476	9.21729
B7Z9I1	Medium-chain-specific acyl-CoA dehydrogenase, mitochondrial OS=Homo sapiens GN=ACADM PE=1 SV=1 - [B7Z9I1_HUMAN]	20	1.01257	1.13832	110.192	46.972	42.3995	6.43018
Q9NVN8	Guanine nucleotide-binding protein-like 3-like protein OS=Homo sapiens GN=GNL3L PE=1 SV=1 - [GNL3L_HUMAN]	9.97	1.01286	1.03918		22.9574	65.5316	8.44092
F8WBH3	Aldehyde dehydrogenase family 16 member A1 OS=Homo sapiens GN=ALDH16A1 PE=1 SV=1 - [F8WBH3_HUMAN]	6.91	1.01289	1.15481		18.4509	66.8535	6.84424
Q14739	Lamin-B receptor OS=Homo sapiens GN=LBR PE=1 SV=2 - [LBR_HUMAN]	4.88	1.01293	1.1206		24.8285	70.658	9.36377
Q92945	Far upstream element-binding protein 2 OS=Homo sapiens GN=KHSRP PE=1 SV=4 - [FUBP2_HUMAN]	18.42	1.01298	1.12907	571.147	76.8396	73.07	7.29834
H0Y9H2	Alpha-adducin (Fragment) OS=Homo sapiens GN=ADD1 PE=1 SV=1 - [H0Y9H2_HUMAN]	7.88	1.01329	1.02204		9.13618	48.488	5.021
P17480-2	Isoform UBF2 of Nucleolar transcription factor 1 OS=Homo sapiens GN=UBTF - [UBF1_HUMAN]	3.85	1.01339	1.07367		21.385	84.8838	5.5542
B5MED8	VPS10 domain-containing receptor SorCS2 OS=Homo sapiens GN=SORCS2 PE=4 SV=3 - [B5MED8_HUMAN]	1.9	1.01347	0.989192		5.75476	112.215	5.97314
P04181	Ornithine aminotransferase, mitochondrial OS=Homo sapiens GN=OAT PE=1 SV=1 - [OAT_HUMAN]	13.21	1.01353	1.05806	334.602	52.4808	48.5042	7.03467
P50990-2	Isoform 2 of T-complex protein 1 subunit theta OS=Homo sapiens GN=CCT8 - [TCPQ_HUMAN]	41.78	1.01355	0.927386	1860.33	293.158	57.6084	5.38916
P12931	Proto-oncogene tyrosine-protein kinase Src OS=Homo sapiens GN=SRC PE=1 SV=3 - [SRC_HUMAN]	11.38	1.01366	1.04412		44.8829	59.797	7.41553
P57105	Synaptojanin-2-binding protein OS=Homo sapiens GN=SYNJ2BP PE=1 SV=2 - [SYJ2B_HUMAN]	15.86	1.01374	1.05004		7.00243	15.9182	6.30322
Q15056-2	Isoform Short of Eukaryotic translation initiation factor 4H OS=Homo sapiens GN=EIF4H - [IF4H_HUMAN]	15.35	1.01378	1.07154		41.8717	25.1845	8.08936
O00443	Phosphatidylinositol 4-phosphate 3-kinase C2 domain-containing subunit alpha OS=Homo sapiens GN=PIK3C2A PE=1 SV=2 - [P3C2A_HUMAN]	3.74	1.01406	1.06502	92.3294	20.8451	190.559	8.01611
Q70UQ0-4	Isoform 4 of Inhibitor of nuclear factor kappa-B kinase-interacting protein OS=Homo sapiens GN=IKBIP - [IKIP_HUMAN]	24.67	1.01407	0.955837	641.595	113.553	43.0565	4.91943
P01031	Complement C5 OS=Homo sapiens GN=C5 PE=1 SV=4 - [CO5_HUMAN]	1.43	1.01415	1.05268	66.5394	20.0138	188.186	6.52197
P14324-2	Isoform 2 of Farnesyl pyrophosphate synthase OS=Homo sapiens GN=FDPS - [FPPS_HUMAN]	5.67	1.01415	0.985819		16.4065	40.5066	5.17334
Q96DZ1-2	Isoform 2 of Endoplasmic reticulum lectin 1 OS=Homo sapiens GN=ERLEC1 - [ERLEC_HUMAN]	5.13	1.01432	0.990463		6.27009	48.8512	6.25244
Q9P2E9-2	Isoform 1 of Ribosome-binding protein 1 OS=Homo sapiens GN=RRBP1 - [RRBP1_HUMAN]	13.57	1.0144	1.05722	793.164	110.811	152.098	8.66064
Q13423	NAD(P) transhydrogenase, mitochondrial OS=Homo sapiens GN=NNT PE=1 SV=3 - [NNTM_HUMAN]	15.56	1.01456	1.09736	960.17	155.412	113.823	8.08936
P30048-2	Isoform 2 of Thioredoxin-dependent peroxide reductase, mitochondrial OS=Homo sapiens GN=PRDX3 - [PRDX3_HUMAN]	23.11	1.01471	1.00889	311.115	61.51	25.8223	7.45947
P27144	Adenylate kinase 4, mitochondrial OS=Homo sapiens GN=AK4 PE=1 SV=1 - [KAD4_HUMAN]	22.87	1.01484	1.01106	159.818	28.844	25.2522	8.39697
P17252	Protein kinase C alpha type OS=Homo sapiens GN=PRKCA PE=1 SV=4 - [KPCA_HUMAN]	13.99	1.01486	0.973833	317.782	62.6597	76.7001	7.04932
O15127	Secretory carrier-associated membrane protein 2 OS=Homo sapiens GN=SCAMP2 PE=1 SV=2 - [SCAM2_HUMAN]	7.6	1.01488	1.09449	194.658	18.7788	36.6253	6.1001
Q9HD45	Transmembrane 9 superfamily member 3 OS=Homo sapiens GN=TM9SF3 PE=1 SV=2 - [TM9S3_HUMAN]	10.02	1.01499	0.833381	377.171	87.6868	67.8431	7.21045
Q9Y3I0	tRNA-splicing ligase RtcB homolog OS=Homo sapiens GN=RTCB PE=1 SV=1 - [RTCB_HUMAN]	18.22	1.015	0.996781	366.341	48.2178	55.1749	7.2251
P50416-2	Isoform 2 of Carnitine O-palmitoyltransferase 1, liver isoform OS=Homo sapiens GN=CPT1A - [CPT1A_HUMAN]	6.48	1.0152	1.02823	309.714	31.5695	86.1836	8.44092
P35637-2	Isoform Short of RNA-binding protein FUS OS=Homo sapiens GN=FUS - [FUS_HUMAN]	7.81	1.01538	0.926776	305.486	53.3998	53.3228	9.36377
P62333	26S protease regulatory subunit 10B OS=Homo sapiens GN=PSMC6 PE=1 SV=1 - [PRS10_HUMAN]	27.25	1.01548	1.01236	371.441	72.3179	44.1451	7.48877
P40939	Trifunctional enzyme subunit alpha, mitochondrial OS=Homo sapiens GN=HADHA PE=1 SV=2 - [ECHA_HUMAN]	25.29	1.01556	1.05141	1290.96	175.794	82.9469	9.0415
P43246-2	Isoform 2 of DNA mismatch repair protein Msh2 OS=Homo sapiens GN=MSH2 - [MSH2_HUMAN]	4.49	1.0158	1.04397	88.0688	8.05199	97.2609	5.75732
G3V2V6	V-type proton ATPase subunit D OS=Homo sapiens GN=ATP6V1D PE=1 SV=1 - [G3V2V6_HUMAN]	13.51	1.01586	1.14349		16.8642	17.4116	9.5249
Q14137	Ribosome biogenesis protein BOP1 OS=Homo sapiens GN=BOP1 PE=1 SV=2 - [BOP1_HUMAN]	6.57	1.01592	0.901996	480.149	46.4628	83.5772	6.18896
Q9NZN3	EH domain-containing protein 3 OS=Homo sapiens GN=EHD3 PE=1 SV=2 - [EHD3_HUMAN]	20.56	1.01595	1.24558	1185.47	152.336	60.8487	6.56592
P26447	Protein S100-A4 OS=Homo sapiens GN=S100A4 PE=1 SV=1 - [S10A4_HUMAN]	27.72	1.016	0.768532	296.245	20.6346	11.7207	6.11279
O95164	Ubiquitin-like protein 3 OS=Homo sapiens GN=UBL3 PE=1 SV=1 - [UBL3_HUMAN]	29.06	1.01613	0.911111	65.1474	9.12609	13.1487	6.771
P07305-2	Isoform 2 of Histone H1.0 OS=Homo sapiens GN=H1F0 - [H10_HUMAN]	17.51	1.0162	1.10359	152.758	27.565	19.1553	10.8286
Q9BVP2-2	Isoform 2 of Guanine nucleotide-binding protein-like 3 OS=Homo sapiens GN=GNL3 - [GNL3_HUMAN]	16.01	1.01637	0.915706	456.063	52.5691	60.5025	8.79248
Q12805-2	Isoform 2 of EGF-containing fibulin-like extracellular matrix protein 1 OS=Homo sapiens GN=EFEMP1 - [FBLN3_HUMAN]	9.48	1.01641	0.930696	65.7994	12.8686	53.6867	5.021
O95347-2	Isoform 2 of Structural maintenance of chromosomes protein 2 OS=Homo sapiens GN=SMC2 - [SMC2_HUMAN]	15.92	1.01643	0.978688	914.572	126.421	124.849	8.25049
O14578-4	Isoform 4 of Citron Rho-interacting kinase OS=Homo sapiens GN=CIT - [CTRO_HUMAN]	2.75	1.01643	1.09987		19.991	236.459	6.66846
Q99459	Cell division cycle 5-like protein OS=Homo sapiens GN=CDC5L PE=1 SV=2 - [CDC5L_HUMAN]	3.87	1.01649	1.01655	63.3094	11.9482	92.1937	8.17725
Q6NYC8	Phostensin OS=Homo sapiens GN=PPP1R18 PE=1 SV=1 - [PPR18_HUMAN]	6.53	1.0165	0.949056	53.668	11.4317	67.9015	5.40186
Q13616	Cullin-1 OS=Homo sapiens GN=CUL1 PE=1 SV=2 - [CUL1_HUMAN]	3.61	1.01671	0.968434	76.2994	6.26004	89.622	8.00146
D6RCD0	Estradiol 17-beta-dehydrogenase 11 OS=Homo sapiens GN=HSD17B11 PE=1 SV=1 - [D6RCD0_HUMAN]	20.31	1.01682	0.954675	336.869	35.2284	28.0562	9.46631
P51532-5	Isoform 5 of Transcription activator BRG1 OS=Homo sapiens GN=SMARCA4 - [SMCA4_HUMAN]	2.98	1.01684	1.04847	119.111	15.8481	181.147	7.98682
P10644	cAMP-dependent protein kinase type I-alpha regulatory subunit OS=Homo sapiens GN=PRKAR1A PE=1 SV=1 - [KAP0_HUMAN]	17.32	1.01686	1.03512	443.072	50.2517	42.955	5.35107
O43505	N-acetyllactosaminide beta-1,3-N-acetylglucosaminyltransferase OS=Homo sapiens GN=B3GNT1 PE=1 SV=1 - [B3GN1_HUMAN]	8.19	1.01698	1.06761	521.993	52.5127	47.0889	7.1958
P45974-2	Isoform Short of Ubiquitin carboxyl-terminal hydrolase 5 OS=Homo sapiens GN=USP5 - [UBP5_HUMAN]	8.02	1.01711	1.04135	99.0894	16.1281	93.2484	5.08447
C9IZ01	Elongation factor G, mitochondrial OS=Homo sapiens GN=GFM1 PE=1 SV=1 - [C9IZ01_HUMAN]	5.41	1.01721	1.13776		8.45716	65.9928	8.06006
C9J5D1	N-alpha-acetyltransferase 50 OS=Homo sapiens GN=NAA50 PE=1 SV=1 - [C9J5D1_HUMAN]	16.28	1.01724	1.19039		6.05841	14.8768	8.55811
Q12788	Transducin beta-like protein 3 OS=Homo sapiens GN=TBL3 PE=1 SV=2 - [TBL3_HUMAN]	11.26	1.01732	0.981829	335.462	50.9181	88.9785	6.90283
Q92905	COP9 signalosome complex subunit 5 OS=Homo sapiens GN=COPS5 PE=1 SV=4 - [CSN5_HUMAN]	5.69	1.01748	0.987386		5.63294	37.5547	6.53662
Q8IYI6	Exocyst complex component 8 OS=Homo sapiens GN=EXOC8 PE=1 SV=2 - [EXOC8_HUMAN]	3.72	1.01781	0.985568	133.079	8.65941	81.7474	5.49072
P00338	L-lactate dehydrogenase A chain OS=Homo sapiens GN=LDHA PE=1 SV=2 - [LDHA_HUMAN]	25.6	1.01784	0.868359	1892.21	230.061	36.6654	8.26514
O95336	6-phosphogluconolactonase OS=Homo sapiens GN=PGLS PE=1 SV=2 - [6PGL_HUMAN]	13.57	1.0179	0.867598	217.245	23.0286	27.5296	6.04932
F6WYE2	TRIO and F-actin-binding protein (Fragment) OS=Homo sapiens GN=TRIOBP PE=1 SV=1 - [F6WYE2_HUMAN]	8.98	1.0179	1.10007		6.66855	28.9396	5.8335
Q96N67-4	Isoform 4 of Dedicator of cytokinesis protein 7 OS=Homo sapiens GN=DOCK7 - [DOCK7_HUMAN]	6.67	1.01793	1.01233	191.051	62.5333	238.123	6.82959
Q96I25	Splicing factor 45 OS=Homo sapiens GN=RBM17 PE=1 SV=1 - [SPF45_HUMAN]	14.96	1.01805	1.09176	203.012	31.9814	44.9339	5.97314
P08621-2	Isoform 2 of U1 small nuclear ribonucleoprotein 70 kDa OS=Homo sapiens GN=SNRNP70 - [RU17_HUMAN]	31.31	1.01817	1.0218	2066.99	266.174	50.5873	9.89111
P09471-2	Isoform Alpha-2 of Guanine nucleotide-binding protein G(o) subunit alpha OS=Homo sapiens GN=GNAO1 - [GNAO_HUMAN]	21.19	1.01822	1.0474	2675.67	208.457	40.0611	5.89697
O60264	SWI/SNF-related matrix-associated actin-dependent regulator of chromatin subfamily A member 5 OS=Homo sapiens GN=SMARCA5 PE=1 SV=1 - [SMCA5_HUMAN]	10.17	1.01831	1.08383	284.163	39.6773	121.828	8.08936
P57088	Transmembrane protein 33 OS=Homo sapiens GN=TMEM33 PE=1 SV=2 - [TMM33_HUMAN]	14.57	1.01844	0.868292	178.562	39.8193	27.9598	9.70068
E7ET33	Inter-alpha-trypsin inhibitor heavy chain H3 OS=Homo sapiens GN=ITIH3 PE=4 SV=1 - [E7ET33_HUMAN]	3.58	1.01857	0.834635	251.821	47.9453	78.0807	6.37939
P50991	T-complex protein 1 subunit delta OS=Homo sapiens GN=CCT4 PE=1 SV=4 - [TCPD_HUMAN]	30.43	1.01874	0.962488	847.513	131.894	57.8878	7.82568
P09382	Galectin-1 OS=Homo sapiens GN=LGALS1 PE=1 SV=2 - [LEG1_HUMAN]	31.85	1.01891	0.881952	489.752	69.5979	14.7062	5.50342
B4DDV1	Interferon-induced protein with tetratricopeptide repeats 5 OS=Homo sapiens GN=IFIT5 PE=1 SV=1 - [B4DDV1_HUMAN]	5.53	1.01896	1.09583		11.4594	50.4879	7.75244
Q9Y5A9-2	Isoform 2 of YTH domain-containing family protein 2 OS=Homo sapiens GN=YTHDF2 - [YTHD2_HUMAN]	3.21	1.01897	1.01059		12.3515	56.8421	8.93896
Q5T4S7-3	Isoform 3 of E3 ubiquitin-protein ligase UBR4 OS=Homo sapiens GN=UBR4 - [UBR4_HUMAN]	3.97	1.01914	0.99029	307.205	107.978	571.489	6.03662
Q9UEY8-2	Isoform 1 of Gamma-adducin OS=Homo sapiens GN=ADD3 - [ADDG_HUMAN]	2.97	1.01915	1.06971		7.99354	75.6235	6.81494
O60506-4	Isoform 4 of Heterogeneous nuclear ribonucleoprotein Q OS=Homo sapiens GN=SYNCRIP - [HNRPQ_HUMAN]	25.81	1.01918	1.10308	1335.39	220.919	58.6993	7.56201
Q14690	Protein RRP5 homolog OS=Homo sapiens GN=PDCD11 PE=1 SV=3 - [RRP5_HUMAN]	3.05	1.01918	0.951697	134.932	14.4045	208.57	8.86572
C9J2C3	Polypeptide N-acetylgalactosaminyltransferase 3 (Fragment) OS=Homo sapiens GN=GALNT3 PE=1 SV=1 - [C9J2C3_HUMAN]	5.39	1.01925	0.910101		10.0291	53.3412	8.07471
P12236	ADP/ATP translocase 3 OS=Homo sapiens GN=SLC25A6 PE=1 SV=4 - [ADT3_HUMAN]	32.55	1.01928	1.01667	1215.14	155.615	32.8452	9.74463
P84022-2	Isoform 2 of Mothers against decapentaplegic homolog 3 OS=Homo sapiens GN=SMAD3 - [SMAD3_HUMAN]	8.66	1.0193	0.994354	103.942	24.7491	43.209	6.96143
Q07666-2	Isoform 2 of KH domain-containing, RNA-binding, signal transduction-associated protein 1 OS=Homo sapiens GN=KHDRBS1 - [KHDR1_HUMAN]	2.87	1.01932	1.08448	64.7119		45.832	7.57666
P16615-2	Isoform 2 of Sarcoplasmic/endoplasmic reticulum calcium ATPase 2 OS=Homo sapiens GN=ATP2A2 - [AT2A2_HUMAN]	25.48	1.01943	0.979201	2692.88	356.035	109.62	5.36377
Q13247-3	Isoform SRP55-3 of Serine/arginine-rich splicing factor 6 OS=Homo sapiens GN=SRSF6 - [SRSF6_HUMAN]	17.31	1.01947	1.12631	673.269	100.409	38.3956	11.0044
B4DS13	Eukaryotic translation initiation factor 4B OS=Homo sapiens GN=EIF4B PE=1 SV=1 - [B4DS13_HUMAN]	2.45	1.01954	0.956554		5.87478	64.7671	6.12549
Q16629-3	Isoform 3 of Serine/arginine-rich splicing factor 7 OS=Homo sapiens GN=SRSF7 - [SRSF7_HUMAN]	38.64	1.01962	1.0719	335.085	84.2377	15.2475	9.62744
P48507	Glutamate--cysteine ligase regulatory subunit OS=Homo sapiens GN=GCLM PE=1 SV=1 - [GSH0_HUMAN]	11.68	1.01964	1.15955		9.3838	30.7078	6.02393
Q00839-2	Isoform Short of Heterogeneous nuclear ribonucleoprotein U OS=Homo sapiens GN=HNRNPU - [HNRPU_HUMAN]	25.06	1.01965	1.14163	3576.63	425.837	88.9242	5.78271
P35232	Prohibitin OS=Homo sapiens GN=PHB PE=1 SV=1 - [PHB_HUMAN]	38.24	1.0197	1.03636	1178.2	132.298	29.7859	5.75732
Q9BUB1	PRKAR2A protein OS=Homo sapiens GN=PRKAR2A PE=1 SV=1 - [Q9BUB1_HUMAN]	21.73	1.01971	1.0167	365.383	60.2668	43.0397	5.08447
Q9H0A0	N-acetyltransferase 10 OS=Homo sapiens GN=NAT10 PE=1 SV=2 - [NAT10_HUMAN]	14.34	1.01987	0.904179	904.379	107.355	115.657	8.26514
Q9NZ01	Very-long-chain enoyl-CoA reductase OS=Homo sapiens GN=TECR PE=1 SV=1 - [TECR_HUMAN]	18.83	1.02004	0.99169	264.541	28.0654	36.0108	9.45166
P62263	40S ribosomal protein S14 OS=Homo sapiens GN=RPS14 PE=1 SV=3 - [RS14_HUMAN]	39.07	1.02008	1.1534	783.815	88.2476	16.2625	10.0522
Q00341	Vigilin OS=Homo sapiens GN=HDLBP PE=1 SV=2 - [VIGLN_HUMAN]	4.97	1.02018	0.98582	124.401	42.1455	141.368	6.87354
E9PD78	Ribonucleoside-diphosphate reductase OS=Homo sapiens GN=RRM1 PE=1 SV=2 - [E9PD78_HUMAN]	3.31	1.0202	1.09032		5.61139	79.1688	6.78564
P40227	T-complex protein 1 subunit zeta OS=Homo sapiens GN=CCT6A PE=1 SV=3 - [TCPZ_HUMAN]	21.66	1.0205	0.880349	548.562	77.0385	57.9876	6.68311
Q969X5-2	Isoform 2 of Endoplasmic reticulum-Golgi intermediate compartment protein 1 OS=Homo sapiens GN=ERGIC1 - [ERGI1_HUMAN]	16.16	1.02058	0.98435	254.488	23.0284	22.1462	9.15869
P27797	Calreticulin OS=Homo sapiens GN=CALR PE=1 SV=1 - [CALR_HUMAN]	11.51	1.02058	1.02429	430.616	68.5919	48.1118	4.43701
P40926	Malate dehydrogenase, mitochondrial OS=Homo sapiens GN=MDH2 PE=1 SV=3 - [MDHM_HUMAN]	34.62	1.0207	1.10412	755.165	78.2927	35.4807	8.67529
Q5HY54	Filamin-A OS=Homo sapiens GN=FLNA PE=1 SV=1 - [Q5HY54_HUMAN]	36.75	1.02083	0.995303	11525.9	1336.16	276.378	6.04932
Q7L4I2-2	Isoform 2 of Arginine/serine-rich coiled-coil protein 2 OS=Homo sapiens GN=RSRC2 - [RSRC2_HUMAN]	11.4	1.02099	0.969256	430.672	34.6373	44.8514	11.3267
O75116	Rho-associated protein kinase 2 OS=Homo sapiens GN=ROCK2 PE=1 SV=4 - [ROCK2_HUMAN]	3.75	1.02105	0.985813		24.746	160.799	6.02393
Q9H307	Pinin OS=Homo sapiens GN=PNN PE=1 SV=4 - [PININ_HUMAN]	13.53	1.02115	0.998266	347.203	64.2133	81.565	7.13721
O00429-4	Isoform 3 of Dynamin-1-like protein OS=Homo sapiens GN=DNM1L - [DNM1L_HUMAN]	7.87	1.02133	1.06384	132.285	33.4012	78.0512	6.81494
O75643	U5 small nuclear ribonucleoprotein 200 kDa helicase OS=Homo sapiens GN=SNRNP200 PE=1 SV=2 - [U520_HUMAN]	8.29	1.02143	0.992797	525.903	102.624	244.353	6.06201
O14494	Lipid phosphate phosphohydrolase 1 OS=Homo sapiens GN=PPAP2A PE=1 SV=1 - [LPP1_HUMAN]	6.69	1.02144	0.862474		7.26828	32.1354	7.97217
O75874	Isocitrate dehydrogenase [NADP] cytoplasmic OS=Homo sapiens GN=IDH1 PE=1 SV=2 - [IDHC_HUMAN]	7.97	1.02145	1.01051	212.708	22.1856	46.6295	7.00537
Q01813	ATP-dependent 6-phosphofructokinase, platelet type OS=Homo sapiens GN=PFKP PE=1 SV=2 - [PFKAP_HUMAN]	17.73	1.02147	0.921759	1589.43	181.533	85.5415	7.54736
Q8IWS0-4	Isoform 4 of PHD finger protein 6 OS=Homo sapiens GN=PHF6 - [PHF6_HUMAN]	7.42	1.02148	1.57118		9.43478	35.1642	9.0415
Q8TDN6	Ribosome biogenesis protein BRX1 homolog OS=Homo sapiens GN=BRIX1 PE=1 SV=2 - [BRX1_HUMAN]	10.2	1.02159	1.04087	86.3726	28.6033	41.3749	9.92041
Q14315-2	Isoform 2 of Filamin-C OS=Homo sapiens GN=FLNC - [FLNC_HUMAN]	22.92	1.0217	0.975319	4624.89	619.105	287.102	5.97314
Q16762	Thiosulfate sulfurtransferase OS=Homo sapiens GN=TST PE=1 SV=4 - [THTR_HUMAN]	8.42	1.02179	1.10114		9.89797	33.4078	7.25439
Q7L014	Probable ATP-dependent RNA helicase DDX46 OS=Homo sapiens GN=DDX46 PE=1 SV=2 - [DDX46_HUMAN]	25.12	1.02179	1.02437	2643.7	357.263	117.29	9.29053
P62829	60S ribosomal protein L23 OS=Homo sapiens GN=RPL23 PE=1 SV=1 - [RL23_HUMAN]	44.29	1.02194	0.889128	579.762	78.5862	14.8561	10.5063
B1AUU8	Epidermal growth factor receptor substrate 15 OS=Homo sapiens GN=EPS15 PE=1 SV=1 - [B1AUU8_HUMAN]	4.86	1.02199	1.13255		9.14404	83.6028	4.70361
Q16851-2	Isoform 2 of UTP--glucose-1-phosphate uridylyltransferase OS=Homo sapiens GN=UGP2 - [UGPA_HUMAN]	17.51	1.02199	1.00593	167.625	45.4261	55.6421	7.88428
Q99436	Proteasome subunit beta type-7 OS=Homo sapiens GN=PSMB7 PE=1 SV=1 - [PSB7_HUMAN]	10.47	1.02231	0.937422	158.758	27.6823	29.9462	7.6792
F5H5Y3	Signal recognition particle subunit SRP68 OS=Homo sapiens GN=SRP68 PE=1 SV=1 - [F5H5Y3_HUMAN]	10.65	1.0224	1.04104		30.0972	60.2474	7.6499
P22087	rRNA 2'-O-methyltransferase fibrillarin OS=Homo sapiens GN=FBL PE=1 SV=2 - [FBRL_HUMAN]	40.19	1.02242	0.975556	1247.73	250.439	33.7634	10.1841
Q12906-5	Isoform 5 of Interleukin enhancer-binding factor 3 OS=Homo sapiens GN=ILF3 - [ILF3_HUMAN]	11.16	1.02243	1.14547	182.258	40.2949	74.5603	8.23584
Q8IZL8	Proline-, glutamic acid- and leucine-rich protein 1 OS=Homo sapiens GN=PELP1 PE=1 SV=2 - [PELP1_HUMAN]	10.35	1.02244	0.976692	319.115	84.5831	119.624	4.33545
P35625	Metalloproteinase inhibitor 3 OS=Homo sapiens GN=TIMP3 PE=1 SV=2 - [TIMP3_HUMAN]	18.96	1.02244	1.30752	123.764	8.20853	24.1288	8.71924
C9J3L8	Translocon-associated protein subunit alpha OS=Homo sapiens GN=SSR1 PE=1 SV=1 - [C9J3L8_HUMAN]	7.17	1.02247	0.873264	428.351	44.4339	29.5548	4.29736
O94886	CSC1-like protein 1 OS=Homo sapiens GN=TMEM63A PE=2 SV=3 - [CSCL1_HUMAN]	2.6	1.02263	0.966722		15.6737	92.066	7.26904
K7ENG2	Splicing factor U2AF 65 kDa subunit OS=Homo sapiens GN=U2AF2 PE=1 SV=1 - [K7ENG2_HUMAN]	25.73	1.02283	0.975566	624.49	128.967	33.8799	5.03369
P08559-3	Isoform 3 of Pyruvate dehydrogenase E1 component subunit alpha, somatic form, mitochondrial OS=Homo sapiens GN=PDHA1 - [ODPA_HUMAN]	16.43	1.02317	1.01071	562.934	66.7381	40.1621	8.27979
Q13185	Chromobox protein homolog 3 OS=Homo sapiens GN=CBX3 PE=1 SV=4 - [CBX3_HUMAN]	14.75	1.02344	1.03983		25.4953	20.7984	5.32568
B7Z641	V-type proton ATPase 116 kDa subunit a isoform 1 OS=Homo sapiens GN=ATP6V0A1 PE=2 SV=1 - [B7Z641_HUMAN]	2.92	1.02348	1.21328		9.29086	90.4411	6.82959
O96008-2	Isoform 2 of Mitochondrial import receptor subunit TOM40 homolog OS=Homo sapiens GN=TOMM40 - [TOM40_HUMAN]	8.51	1.02364	1.09909	181.029	35.1425	34.4193	7.23975
H0Y8E6	DNA replication licensing factor MCM2 (Fragment) OS=Homo sapiens GN=MCM2 PE=1 SV=1 - [H0Y8E6_HUMAN]	4.43	1.02368	0.978254		22.2014	94.0497	6.23975
Q7Z4F1	Low-density lipoprotein receptor-related protein 10 OS=Homo sapiens GN=LRP10 PE=1 SV=2 - [LRP10_HUMAN]	4.63	1.02377	1.25537		11.0925	76.1447	5.51611
O15372	Eukaryotic translation initiation factor 3 subunit H OS=Homo sapiens GN=EIF3H PE=1 SV=1 - [EIF3H_HUMAN]	16.48	1.02379	0.933443	350.529	54.2815	39.9051	6.53662
K7EKL3	Paragranulin (Fragment) OS=Homo sapiens GN=GRN PE=4 SV=1 - [K7EKL3_HUMAN]	14.69	1.02392	1.02731	111.075	32.1083	41.3201	6.52197
P09874	Poly [ADP-ribose] polymerase 1 OS=Homo sapiens GN=PARP1 PE=1 SV=4 - [PARP1_HUMAN]	19.63	1.02393	0.877663	2083.63	289.549	113.012	8.88037
P02771	Alpha-fetoprotein OS=Homo sapiens GN=AFP PE=1 SV=1 - [FETA_HUMAN]	2.96	1.02406	1.02072	585.378	66.6804	68.633	5.68115
J3KNT0	Fascin OS=Homo sapiens GN=FSCN1 PE=1 SV=1 - [J3KNT0_HUMAN]	9.32	1.0243	1.08008	362.218	42.8586	52.2299	7.44482
Q969G5	Protein kinase C delta-binding protein OS=Homo sapiens GN=PRKCDBP PE=1 SV=3 - [PRDBP_HUMAN]	8.81	1.02448	1.29343		8.57178	27.6845	6.43018
Q9HC35-2	Isoform 2 of Echinoderm microtubule-associated protein-like 4 OS=Homo sapiens GN=EML4 - [EMAL4_HUMAN]	2.06	1.02452	1.01916		8.79428	102.38	6.15088
P40925	Malate dehydrogenase, cytoplasmic OS=Homo sapiens GN=MDH1 PE=1 SV=4 - [MDHC_HUMAN]	18.56	1.02466	0.991905	211.528	32.7409	36.403	7.35693
Q9Y3E5	Peptidyl-tRNA hydrolase 2, mitochondrial OS=Homo sapiens GN=PTRH2 PE=1 SV=1 - [PTH2_HUMAN]	31.28	1.02466	0.89334	312.372	35.0225	19.181	8.73389
P07602	Prosaposin OS=Homo sapiens GN=PSAP PE=1 SV=2 - [SAP_HUMAN]	14.12	1.02476	1.02748	467.838	56.9283	58.0739	5.17334
P12956	X-ray repair cross-complementing protein 6 OS=Homo sapiens GN=XRCC6 PE=1 SV=2 - [XRCC6_HUMAN]	23.15	1.02484	0.977381	888.013	90.8306	69.7991	6.63916
Q9UNE7	E3 ubiquitin-protein ligase CHIP OS=Homo sapiens GN=STUB1 PE=1 SV=2 - [CHIP_HUMAN]	21.78	1.02486	1.01207	120.376	26.4218	34.8342	5.87158
Q03405	Urokinase plasminogen activator surface receptor OS=Homo sapiens GN=PLAUR PE=1 SV=1 - [UPAR_HUMAN]	23.88	1.0249	0.980165	370.687	68.4708	36.9533	6.65381
Q8NFQ8	Torsin-1A-interacting protein 2 OS=Homo sapiens GN=TOR1AIP2 PE=1 SV=1 - [TOIP2_HUMAN]	7.02	1.02498	0.964568		18.6374	51.2322	4.95752
Q8N1F7	Nuclear pore complex protein Nup93 OS=Homo sapiens GN=NUP93 PE=1 SV=2 - [NUP93_HUMAN]	10.87	1.02509	0.965352	359.543	46.229	93.4296	5.71924
E9PFT6	Hemoglobin subunit delta OS=Homo sapiens GN=HBD PE=1 SV=1 - [E9PFT6_HUMAN]	13.48	1.02509	1.07903		155.431	15.4099	7.91357
Q9BSJ8	Extended synaptotagmin-1 OS=Homo sapiens GN=ESYT1 PE=1 SV=1 - [ESYT1_HUMAN]	12.59	1.02516	0.938768	1199.96	128.979	122.78	5.8335
Q92597	Protein NDRG1 OS=Homo sapiens GN=NDRG1 PE=1 SV=1 - [NDRG1_HUMAN]	17.01	1.02522	0.852034	238.516	25.5928	42.8077	5.8208
Q6ZRP7	Sulfhydryl oxidase 2 OS=Homo sapiens GN=QSOX2 PE=1 SV=3 - [QSOX2_HUMAN]	7.02	1.02532	0.955467	179.688	16.16	77.4796	7.72314
P62277	40S ribosomal protein S13 OS=Homo sapiens GN=RPS13 PE=1 SV=2 - [RS13_HUMAN]	32.45	1.02541	1.09678	379.05	61.1473	17.2117	10.5356
Q14974	Importin subunit beta-1 OS=Homo sapiens GN=KPNB1 PE=1 SV=2 - [IMB1_HUMAN]	11.07	1.02555	0.969032	354.778	74.2598	97.108	4.77979
J3QQT2	60S ribosomal protein L17 (Fragment) OS=Homo sapiens GN=RPL17 PE=1 SV=1 - [J3QQT2_HUMAN]	19.88	1.02597	0.898171		87.3534	19.7734	10.0376
Q96CS3	FAS-associated factor 2 OS=Homo sapiens GN=FAF2 PE=1 SV=2 - [FAF2_HUMAN]	8.09	1.0264	1.03515		17.5109	52.5905	5.61768
Q96A65	Exocyst complex component 4 OS=Homo sapiens GN=EXOC4 PE=1 SV=1 - [EXOC4_HUMAN]	10.27	1.02646	1.01536	319.074	33.3165	110.429	6.49365
F2Z2E2	Ras GTPase-activating-like protein IQGAP3 OS=Homo sapiens GN=IQGAP3 PE=1 SV=1 - [F2Z2E2_HUMAN]	6.05	1.02651	1.0426	245.109	58.0059	179.372	7.66455
Q14789	Golgin subfamily B member 1 OS=Homo sapiens GN=GOLGB1 PE=1 SV=2 - [GOGB1_HUMAN]	3.8	1.02673	1.01823	114.283	33.9019	375.79	4.99561
Q96EU7	C1GALT1-specific chaperone 1 OS=Homo sapiens GN=C1GALT1C1 PE=1 SV=1 - [C1GLC_HUMAN]	7.86	1.02673	0.957654		7.23416	36.358	6.84424
P49257	Protein ERGIC-53 OS=Homo sapiens GN=LMAN1 PE=1 SV=2 - [LMAN1_HUMAN]	4.31	1.02689	0.966911		10.0335	57.513	6.771
E9PPD6	NADH dehydrogenase [ubiquinone] flavoprotein 1, mitochondrial (Fragment) OS=Homo sapiens GN=NDUFV1 PE=1 SV=2 - [E9PPD6_HUMAN]	48.08	1.02691	1.15342	60.0394		5.65584	8.01611
Q9H6W3	Bifunctional lysine-specific demethylase and histidyl-hydroxylase NO66 OS=Homo sapiens GN=NO66 PE=1 SV=2 - [NO66_HUMAN]	5.3	1.02695	1.13366		17.0448	71.0414	6.45557
Q9ULC4	Malignant T-cell-amplified sequence 1 OS=Homo sapiens GN=MCTS1 PE=1 SV=1 - [MCTS1_HUMAN]	12.15	1.02715	0.945762		9.6184	20.5418	8.82178
E7EUY0	DNA-dependent protein kinase catalytic subunit OS=Homo sapiens GN=PRKDC PE=1 SV=1 - [E7EUY0_HUMAN]	9.25	1.02717	0.941014	1518.98	223.558	465.089	7.1665
Q03252	Lamin-B2 OS=Homo sapiens GN=LMNB2 PE=1 SV=3 - [LMNB2_HUMAN]	3.17	1.02723	1.14805		9.35325	67.6475	5.35107
P61204	ADP-ribosylation factor 3 OS=Homo sapiens GN=ARF3 PE=1 SV=2 - [ARF3_HUMAN]	36.46	1.02739	0.916307	2772.25	256.656	20.5877	7.43018
Q9NPQ8-2	Isoform 2 of Synembryn-A OS=Homo sapiens GN=RIC8A - [RIC8A_HUMAN]	8.95	1.02746	1.04097	220.389	21.0672	58.9054	6.60986
P25685	DnaJ homolog subfamily B member 1 OS=Homo sapiens GN=DNAJB1 PE=1 SV=4 - [DNJB1_HUMAN]	14.12	1.02757	0.964186	177.763	21.2188	38.0204	8.63135
P60174-1	Isoform 2 of Triosephosphate isomerase OS=Homo sapiens GN=TPI1 - [TPIS_HUMAN]	44.18	1.02776	0.878843	930.425	100.209	26.6527	6.90283
P05164-2	Isoform H14 of Myeloperoxidase OS=Homo sapiens GN=MPO - [PERM_HUMAN]	5.54	1.0278	1.36053	144.718	38.8452	73.8066	9.11475
Q9C0E8-2	Isoform 2 of Protein lunapark OS=Homo sapiens GN=LNP - [LNP_HUMAN]	15.84	1.028	1.05099	133.638	30.9901	47.0649	5.021
Q9Y2H6-2	Isoform 2 of Fibronectin type-III domain-containing protein 3A OS=Homo sapiens GN=FNDC3A - [FND3A_HUMAN]	2.19	1.02822	1.00562		6.17631	125.741	7.07861
P53004	Biliverdin reductase A OS=Homo sapiens GN=BLVRA PE=1 SV=2 - [BIEA_HUMAN]	6.42	1.02823	0.94946		7.82291	33.4073	6.44287
P15311	Ezrin OS=Homo sapiens GN=EZR PE=1 SV=4 - [EZRI_HUMAN]	29.69	1.02844	0.898553	2014.13	337.773	69.3697	6.26514
B4DR67	Dolichyl-phosphate beta-glucosyltransferase OS=Homo sapiens GN=ALG5 PE=1 SV=1 - [B4DR67_HUMAN]	10.87	1.02845	0.970199	134.063		25.3493	9.05615
B4DVY7	Flotillin-1 OS=Homo sapiens GN=FLOT1 PE=1 SV=1 - [B4DVY7_HUMAN]	34.04	1.02847	1.03378	841.175	98.7795	42.054	8.1626
Q96PZ2	Protein FAM111A OS=Homo sapiens GN=FAM111A PE=1 SV=2 - [F111A_HUMAN]	4.91	1.02855	1.04264		8.70884	70.1514	8.52881
H3BTA2	Serine/threonine-protein phosphatase (Fragment) OS=Homo sapiens GN=PPP4C PE=1 SV=1 - [H3BTA2_HUMAN]	8.99	1.02859	0.964117		8.6061	30.5422	5.31299
F8W1R7	Myosin light polypeptide 6 OS=Homo sapiens GN=MYL6 PE=1 SV=1 - [F8W1R7_HUMAN]	45.52	1.02864	0.986429	1617.63	153.062	16.2798	4.65283
Q96CX2	BTB/POZ domain-containing protein KCTD12 OS=Homo sapiens GN=KCTD12 PE=1 SV=1 - [KCD12_HUMAN]	19.69	1.02875	1.08866	188.748	19.8649	35.6787	5.64307
Q9UNH7-2	Isoform 2 of Sorting nexin-6 OS=Homo sapiens GN=SNX6 - [SNX6_HUMAN]	20.34	1.02881	1.06275	106.558	19.079	33.5494	8.57275
P53007	Tricarboxylate transport protein, mitochondrial OS=Homo sapiens GN=SLC25A1 PE=1 SV=2 - [TXTP_HUMAN]	6.43	1.02885	1.0761		6.21078	33.991	9.89111
Q5VT25-3	Isoform 3 of Serine/threonine-protein kinase MRCK alpha OS=Homo sapiens GN=CDC42BPA - [MRCKA_HUMAN]	3.11	1.02887	0.997904	72.7594	24.7923	185.996	6.32861
O75400-2	Isoform 2 of Pre-mRNA-processing factor 40 homolog A OS=Homo sapiens GN=PRPF40A - [PR40A_HUMAN]	10.86	1.02899	1.11915	635.632	113.217	105.86	7.98682
P31930	Cytochrome b-c1 complex subunit 1, mitochondrial OS=Homo sapiens GN=UQCRC1 PE=1 SV=3 - [QCR1_HUMAN]	13.75	1.02903	1.12937	414.88	52.2259	52.6124	6.3667
Q07960	Rho GTPase-activating protein 1 OS=Homo sapiens GN=ARHGAP1 PE=1 SV=1 - [RHG01_HUMAN]	5.01	1.02905	0.992126	207.598	23.4826	50.4042	6.29053
P62195-2	Isoform 2 of 26S protease regulatory subunit 8 OS=Homo sapiens GN=PSMC5 - [PRS8_HUMAN]	23.12	1.02907	0.956322	1111.77	131.577	44.7557	8.17725
P49959-2	Isoform 2 of Double-strand break repair protein MRE11A OS=Homo sapiens GN=MRE11A - [MRE11_HUMAN]	4.85	1.02926	1.00052		15.6651	77.5939	5.8208
P11216	Glycogen phosphorylase, brain form OS=Homo sapiens GN=PYGB PE=1 SV=5 - [PYGB_HUMAN]	10.79	1.02943	1.01258	386.67	48.3135	96.6345	6.85889
H0YMI6	Proteasome subunit alpha type (Fragment) OS=Homo sapiens GN=PSMA4 PE=1 SV=1 - [H0YMI6_HUMAN]	9.29	1.02947	0.864368	64.0576		20.5134	7.28369
R4GNH8	Cullin-2 OS=Homo sapiens GN=CUL2 PE=1 SV=1 - [R4GNH8_HUMAN]	4.8	1.02957	0.896227	91.2994	9.46066	80.2654	7.38623
G3V1K1	Coiled-coil-helix-coiled-coil-helix domain containing 3, isoform CRA_b OS=Homo sapiens GN=CHCHD3 PE=1 SV=1 - [G3V1K1_HUMAN]	19.57	1.02967	1.03951		30.6685	15.5492	8.63135
Q8N9T8	Protein KRI1 homolog OS=Homo sapiens GN=KRI1 PE=1 SV=3 - [KRI1_HUMAN]	3.41	1.02992	1.18988		9.97879	82.5475	5.13525
F5GXS0	Complement C4-B OS=Homo sapiens GN=C4B PE=4 SV=1 - [F5GXS0_HUMAN]	5.12	1.02996	1.18995	377.039	92.4013	187.552	7.32764
Q16643	Drebrin OS=Homo sapiens GN=DBN1 PE=1 SV=4 - [DREB_HUMAN]	5.24	1.03007	1.1394	126.896	19.1344	71.3854	4.44971
P46777	60S ribosomal protein L5 OS=Homo sapiens GN=RPL5 PE=1 SV=3 - [RL5_HUMAN]	28.62	1.03022	0.971984	1257.01	296.698	34.3407	9.71533
A6NHR9-2	Isoform 2 of Structural maintenance of chromosomes flexible hinge domain-containing protein 1 OS=Homo sapiens GN=SMCHD1 - [SMHD1_HUMAN]	4.43	1.03039	1.03373	227.273	31.0862	215.609	7.00537
O15439-2	Isoform 2 of Multidrug resistance-associated protein 4 OS=Homo sapiens GN=ABCC4 - [MRP4_HUMAN]	1.96	1.03061	0.998105	294.361	24.1344	144.109	8.19189
P36871	Phosphoglucomutase-1 OS=Homo sapiens GN=PGM1 PE=1 SV=3 - [PGM1_HUMAN]	30.6	1.03067	0.972981	1235.1	151.095	61.4105	6.75635
P20700	Lamin-B1 OS=Homo sapiens GN=LMNB1 PE=1 SV=2 - [LMNB1_HUMAN]	18.26	1.03071	1.08804	207.985	37.3733	66.3676	5.16064
Q8IWB7	WD repeat and FYVE domain-containing protein 1 OS=Homo sapiens GN=WDFY1 PE=1 SV=1 - [WDFY1_HUMAN]	8.78	1.03099	1.13976		12.2863	46.2933	7.32764
B4DGD5	DnaJ homolog subfamily C member 11 OS=Homo sapiens GN=DNAJC11 PE=1 SV=1 - [B4DGD5_HUMAN]	4.26	1.03115	1.01519		9.1425	52.6256	9.33447
Q5T6W5	Heterogeneous nuclear ribonucleoprotein K OS=Homo sapiens GN=HNRNPK PE=1 SV=1 - [Q5T6W5_HUMAN]	26.87	1.03123	1.06196	2001.51	294.468	47.5276	5.63037
O95299	NADH dehydrogenase [ubiquinone] 1 alpha subcomplex subunit 10, mitochondrial OS=Homo sapiens GN=NDUFA10 PE=1 SV=1 - [NDUAA_HUMAN]	5.92	1.03123	1.10921		9.50881	40.7249	8.48486
Q14247-3	Isoform 3 of Src substrate cortactin OS=Homo sapiens GN=CTTN - [SRC8_HUMAN]	12.87	1.03138	1.19779	130.076	24.4301	57.4315	5.32568
Q9Y6N5	Sulfide:quinone oxidoreductase, mitochondrial OS=Homo sapiens GN=SQRDL PE=1 SV=1 - [SQRD_HUMAN]	16	1.03147	1.06189	407.101	71.0708	49.9289	9.11475
Q14203-5	Isoform 5 of Dynactin subunit 1 OS=Homo sapiens GN=DCTN1 - [DCTN1_HUMAN]	8.87	1.0316	0.945323	340.076	37.6813	126.654	5.42725
H0YEN2	Serine/threonine-protein phosphatase 6 regulatory subunit 3 (Fragment) OS=Homo sapiens GN=PPP6R3 PE=1 SV=1 - [H0YEN2_HUMAN]	6.9	1.03162	0.977509	154.498	16.704	63.7394	4.51318
P28838-2	Isoform 2 of Cytosol aminopeptidase OS=Homo sapiens GN=LAP3 - [AMPL_HUMAN]	11.27	1.03183	1.01006	246.728	37.9953	52.7379	6.7417
C9JPX5	MLN64 N-terminal domain homolog (Fragment) OS=Homo sapiens GN=STARD3NL PE=1 SV=1 - [C9JPX5_HUMAN]	10.19	1.03188	1.05264		8.52914	23.4903	5.36377
Q14573	Inositol 1,4,5-trisphosphate receptor type 3 OS=Homo sapiens GN=ITPR3 PE=1 SV=2 - [ITPR3_HUMAN]	5.73	1.03204	1.04997	258.429	71.9351	303.912	6.48096
P67809	Nuclease-sensitive element-binding protein 1 OS=Homo sapiens GN=YBX1 PE=1 SV=3 - [YBOX1_HUMAN]	32.41	1.03208	1.10864	1830.93	211.232	35.9027	9.87646
Q9NZM1-6	Isoform 6 of Myoferlin OS=Homo sapiens GN=MYOF - [MYOF_HUMAN]	34.91	1.03209	0.949296	8449.89	1186.63	233.329	6.21436
P61247	40S ribosomal protein S3a OS=Homo sapiens GN=RPS3A PE=1 SV=2 - [RS3A_HUMAN]	39.02	1.03213	1.13667	1554.18	170.047	29.9257	9.72998
P30044-2	Isoform Cytoplasmic+peroxisomal of Peroxiredoxin-5, mitochondrial OS=Homo sapiens GN=PRDX5 - [PRDX5_HUMAN]	17.9	1.0322	1.01476	306.737	28.0893	17.02	7.23975
Q5JTH9-2	Isoform 2 of RRP12-like protein OS=Homo sapiens GN=RRP12 - [RRP12_HUMAN]	4.85	1.03227	1.06729	140.903	23.9335	132.625	8.67529
Q13557-12	Isoform Delta 12 of Calcium/calmodulin-dependent protein kinase type II subunit delta OS=Homo sapiens GN=CAMK2D - [KCC2D_HUMAN]	11.72	1.03228	0.974032	121.512	17.9818	54.0794	7.12256
Q07065	Cytoskeleton-associated protein 4 OS=Homo sapiens GN=CKAP4 PE=1 SV=2 - [CKAP4_HUMAN]	43.85	1.03249	0.898341	2340.22	268.226	65.9827	5.92236
P63010	AP-2 complex subunit beta OS=Homo sapiens GN=AP2B1 PE=1 SV=1 - [AP2B1_HUMAN]	12.49	1.03253	0.98303	826.353	137.272	104.486	5.37646
O76003	Glutaredoxin-3 OS=Homo sapiens GN=GLRX3 PE=1 SV=2 - [GLRX3_HUMAN]	9.85	1.03275	1.00231		22.3137	37.4082	5.38916
F8W914	Reticulon OS=Homo sapiens GN=RTN4 PE=1 SV=1 - [F8W914_HUMAN]	6.09	1.03276	0.960447		64.0518	37.1214	4.76709
P02795	Metallothionein-2 OS=Homo sapiens GN=MT2A PE=1 SV=1 - [MT2_HUMAN]	52.46	1.0328	0.986367	226.97		6.0372	7.82568
P25205	DNA replication licensing factor MCM3 OS=Homo sapiens GN=MCM3 PE=1 SV=3 - [MCM3_HUMAN]	3.59	1.03283	1.0335		10.5184	90.924	5.77002
E7EUY5	Single-stranded DNA-binding protein, mitochondrial (Fragment) OS=Homo sapiens GN=SSBP1 PE=1 SV=1 - [E7EUY5_HUMAN]	28.15	1.03287	0.952892	428.199	46.337	15.7032	9.84717
O43292-2	Isoform 2 of Glycosylphosphatidylinositol anchor attachment 1 protein OS=Homo sapiens GN=GPAA1 - [GPAA1_HUMAN]	5.7	1.03291	0.97238		11.2433	61.0587	7.6499
O95433	Activator of 90 kDa heat shock protein ATPase homolog 1 OS=Homo sapiens GN=AHSA1 PE=1 SV=1 - [AHSA1_HUMAN]	9.76	1.03294	0.971879		12.6343	38.2503	5.52881
I3L3Q4	Glyoxalase domain-containing protein 4 (Fragment) OS=Homo sapiens GN=GLOD4 PE=1 SV=1 - [I3L3Q4_HUMAN]	15.86	1.03297	0.97708	125.64	20.1651	25.4836	7.00537
Q9H845	Acyl-CoA dehydrogenase family member 9, mitochondrial OS=Homo sapiens GN=ACAD9 PE=1 SV=1 - [ACAD9_HUMAN]	5.96	1.033	1.0037		13.3681	68.7167	7.95752
P46939	Utrophin OS=Homo sapiens GN=UTRN PE=1 SV=2 - [UTRO_HUMAN]	7.4	1.03341	0.99543	318.228	73.8331	394.22	5.32568
Q9Y5B9	FACT complex subunit SPT16 OS=Homo sapiens GN=SUPT16H PE=1 SV=1 - [SP16H_HUMAN]	16.91	1.03354	1.01028	479.921	90.071	119.838	5.65576
P08107	Heat shock 70 kDa protein 1A/1B OS=Homo sapiens GN=HSPA1A PE=1 SV=5 - [HSP71_HUMAN]	32.45	1.03355	1.07609	3654.41	622.533	70.009	5.65576
Q9UM54-6	Isoform 6 of Unconventional myosin-VI OS=Homo sapiens GN=MYO6 - [MYO6_HUMAN]	9.96	1.03361	0.977227	287.185	59.7908	148.565	8.55811
M0QZG7	U1 small nuclear ribonucleoprotein A (Fragment) OS=Homo sapiens GN=SNRPA PE=1 SV=1 - [M0QZG7_HUMAN]	20.11	1.03361	1.14673		14.6445	20.1232	9.87646
P49748-2	Isoform 2 of Very long-chain specific acyl-CoA dehydrogenase, mitochondrial OS=Homo sapiens GN=ACADVL - [ACADV_HUMAN]	27.01	1.03375	1.00079	531.113	131.662	68.0152	8.55811
Q9Y383	Putative RNA-binding protein Luc7-like 2 OS=Homo sapiens GN=LUC7L2 PE=1 SV=2 - [LC7L2_HUMAN]	35.2	1.0338	1.09123	2528.56	279.744	46.4856	10.0083
Q92973-2	Isoform 2 of Transportin-1 OS=Homo sapiens GN=TNPO1 - [TNPO1_HUMAN]	9.66	1.03405	0.97159	388.425	74.9106	101.244	4.95752
O00203-3	Isoform 2 of AP-3 complex subunit beta-1 OS=Homo sapiens GN=AP3B1 - [AP3B1_HUMAN]	8.52	1.03411	1.06147	262.49	34.4386	116.122	6.30322
Q9Y6I9	Testis-expressed sequence 264 protein OS=Homo sapiens GN=TEX264 PE=1 SV=1 - [TX264_HUMAN]	11.18	1.03417	0.992767	149.029	23.4883	34.167	4.85596
P27824	Calnexin OS=Homo sapiens GN=CANX PE=1 SV=2 - [CALX_HUMAN]	19.59	1.03418	0.942023	1720.61	280.243	67.5259	4.60205
E9PHM2	Probable leucine--tRNA ligase, mitochondrial OS=Homo sapiens GN=LARS2 PE=1 SV=1 - [E9PHM2_HUMAN]	3.14	1.03422	1.08655		11.4697	96.8694	7.56201
P26639	Threonine--tRNA ligase, cytoplasmic OS=Homo sapiens GN=TARS PE=1 SV=3 - [SYTC_HUMAN]	15.08	1.03423	0.943738	418.277	79.4071	83.3819	6.66846
O00214	Galectin-8 OS=Homo sapiens GN=LGALS8 PE=1 SV=4 - [LEG8_HUMAN]	8.83	1.0344	1.08127		17.985	35.7855	8.25049
Q10471	Polypeptide N-acetylgalactosaminyltransferase 2 OS=Homo sapiens GN=GALNT2 PE=1 SV=1 - [GALT2_HUMAN]	11.21	1.03443	0.975228	278.752	51.0984	64.6915	8.35303
G3V4X8	SNW domain-containing protein 1 OS=Homo sapiens GN=SNW1 PE=1 SV=1 - [G3V4X8_HUMAN]	6.15	1.03458	1.11069		6.16735	43.3051	9.70068
Q9UMS4	Pre-mRNA-processing factor 19 OS=Homo sapiens GN=PRPF19 PE=1 SV=1 - [PRP19_HUMAN]	12.9	1.03465	0.911308	85.9055	40.451	55.1463	6.60986
Q03519	Antigen peptide transporter 2 OS=Homo sapiens GN=TAP2 PE=1 SV=1 - [TAP2_HUMAN]	8.16	1.03469	1.05718	177.359	36.0091	75.6158	8.01611
Q96CW1-2	Isoform 2 of AP-2 complex subunit mu OS=Homo sapiens GN=AP2M1 - [AP2M1_HUMAN]	16.4	1.03476	0.973375	362.555	57.7775	49.3579	9.53955
C9JTT7	Replication factor C subunit 4 (Fragment) OS=Homo sapiens GN=RFC4 PE=1 SV=1 - [C9JTT7_HUMAN]	28.74	1.03482	1.03989	63.3194	17.5313	18.0216	9.37842
Q9NUQ8-2	Isoform 2 of ATP-binding cassette sub-family F member 3 OS=Homo sapiens GN=ABCF3 - [ABCF3_HUMAN]	2.99	1.03485	1.10557		5.36075	78.9347	6.25244
I3L1Q6	Phosphatidylcholine-sterol acyltransferase (Fragment) OS=Homo sapiens GN=LCAT PE=4 SV=1 - [I3L1Q6_HUMAN]	15.89	1.0349	0.963037	385.131		11.0043	7.23975
M0R3F1	Heterogeneous nuclear ribonucleoprotein U-like protein 1 (Fragment) OS=Homo sapiens GN=HNRNPUL1 PE=1 SV=1 - [M0R3F1_HUMAN]	9.52	1.03503	1.07538	336.638	43.4485	71.677	8.98291
P55735-2	Isoform 2 of Protein SEC13 homolog OS=Homo sapiens GN=SEC13 - [SEC13_HUMAN]	9.09	1.03524	0.940281	180.616	19.4753	33.9904	5.71924
Q16850-2	Isoform 2 of Lanosterol 14-alpha demethylase OS=Homo sapiens GN=CYP51A1 - [CP51A_HUMAN]	10.15	1.03525	0.928546	410.965	39.8435	46.2828	8.49951
Q96IX5	Up-regulated during skeletal muscle growth protein 5 OS=Homo sapiens GN=USMG5 PE=1 SV=1 - [USMG5_HUMAN]	44.83	1.03539	0.984459	133.122		6.45337	9.75928
E5RJR5	S-phase kinase-associated protein 1 OS=Homo sapiens GN=SKP1 PE=1 SV=1 - [E5RJR5_HUMAN]	20.25	1.03564	0.959777	355.965	32.0628	18.7083	4.70361
Q9Y223-4	Isoform 4 of Bifunctional UDP-N-acetylglucosamine 2-epimerase/N-acetylmannosamine kinase OS=Homo sapiens GN=GNE - [GLCNE_HUMAN]	7.41	1.03569	0.937422	129.422	16.3058	71.2319	6.81494
H0YFI1	Ragulator complex protein LAMTOR1 (Fragment) OS=Homo sapiens GN=LAMTOR1 PE=1 SV=1 - [H0YFI1_HUMAN]	50.63	1.03618	1.0291	280.667	33.6722	8.70224	5.38916
Q13636	Ras-related protein Rab-31 OS=Homo sapiens GN=RAB31 PE=1 SV=1 - [RAB31_HUMAN]	20.62	1.03673	0.975183		39.1641	21.5549	7.06396
P00747	Plasminogen OS=Homo sapiens GN=PLG PE=1 SV=2 - [PLMN_HUMAN]	3.7	1.03691	1.17421	280.909	49.6528	90.5102	7.23975
F5GWX5	Chromodomain-helicase-DNA-binding protein 4 OS=Homo sapiens GN=CHD4 PE=1 SV=1 - [F5GWX5_HUMAN]	3.31	1.03697	1.06125		20.8026	216.967	5.80811
Q6DKI1	60S ribosomal protein L7-like 1 OS=Homo sapiens GN=RPL7L1 PE=1 SV=1 - [RL7L_HUMAN]	13.82	1.03722	1.11223	83.6094	9.11126	28.6431	10.5063
P43034	Platelet-activating factor acetylhydrolase IB subunit alpha OS=Homo sapiens GN=PAFAH1B1 PE=1 SV=2 - [LIS1_HUMAN]	5.61	1.03744	1.03613		6.71508	46.6082	7.37158
P48449-3	Isoform 3 of Lanosterol synthase OS=Homo sapiens GN=LSS - [ERG7_HUMAN]	15.67	1.03773	0.950894	823.656	112.47	82.1456	6.68311
P52701-4	Isoform 4 of DNA mismatch repair protein Msh6 OS=Homo sapiens GN=MSH6 - [MSH6_HUMAN]	2.08	1.03773	1.06073	88.4596	9.10697	119.719	6.84424
P31949	Protein S100-A11 OS=Homo sapiens GN=S100A11 PE=1 SV=2 - [S10AB_HUMAN]	19.05	1.03776	0.916533		34.1409	11.7328	7.12256
P07355	Annexin A2 OS=Homo sapiens GN=ANXA2 PE=1 SV=2 - [ANXA2_HUMAN]	60.47	1.03777	0.916157	9837.28	1379.99	38.5798	7.75244
H3BV80	RNA-binding protein with serine-rich domain 1 OS=Homo sapiens GN=RNPS1 PE=1 SV=2 - [H3BV80_HUMAN]	15.64	1.03783	1.0861	378.509	36.8967	24.5461	11.8979
Q13595-2	Isoform Short of Transformer-2 protein homolog alpha OS=Homo sapiens GN=TRA2A - [TRA2A_HUMAN]	27.43	1.03786	1.00971		67.0982	12.9435	9.979
Q13601	KRR1 small subunit processome component homolog OS=Homo sapiens GN=KRR1 PE=1 SV=4 - [KRR1_HUMAN]	9.97	1.03788	1.24931		20.9893	43.6377	9.77393
B4E096	Tumor necrosis factor receptor superfamily member 16 OS=Homo sapiens GN=NGFR PE=2 SV=1 - [B4E096_HUMAN]	9.31	1.0379	1.11939		6.07626	35.7439	4.70361
H0Y4W2	Transformation/transcription domain-associated protein (Fragment) OS=Homo sapiens GN=TRRAP PE=1 SV=1 - [H0Y4W2_HUMAN]	1.11	1.03809	1.10767		12.16	405.649	8.17725
P13796	Plastin-2 OS=Homo sapiens GN=LCP1 PE=1 SV=6 - [PLSL_HUMAN]	13.56	1.03816	1.04576		72.4704	70.2439	5.42725
Q06830	Peroxiredoxin-1 OS=Homo sapiens GN=PRDX1 PE=1 SV=1 - [PRDX1_HUMAN]	46.23	1.03823	0.974224	1680.01	242.773	22.0963	8.1333
Q96AG4	Leucine-rich repeat-containing protein 59 OS=Homo sapiens GN=LRRC59 PE=1 SV=1 - [LRC59_HUMAN]	6.19	1.03838	1.11443		11.6041	34.9089	9.56885
F5GYN4	Ubiquitin thioesterase OTUB1 OS=Homo sapiens GN=OTUB1 PE=1 SV=1 - [F5GYN4_HUMAN]	11.2	1.03845	0.964223		15.2	28.033	5.2876
Q9BRT3	Migration and invasion enhancer 1 OS=Homo sapiens GN=MIEN1 PE=1 SV=1 - [MIEN1_HUMAN]	15.65	1.03892	1.06923		8.80432	12.3952	4.37354
Q99720-4	Isoform 4 of Sigma non-opioid intracellular receptor 1 OS=Homo sapiens GN=SIGMAR1 - [SGMR1_HUMAN]	19.81	1.03912	1.09238		16.6385	11.9843	6.50732
Q9Y3P9	Rab GTPase-activating protein 1 OS=Homo sapiens GN=RABGAP1 PE=1 SV=3 - [RBGP1_HUMAN]	6.83	1.03915	1.09967	172.798	26.821	121.66	5.24951
P47897-2	Isoform 2 of Glutamine--tRNA ligase OS=Homo sapiens GN=QARS - [SYQ_HUMAN]	19.5	1.03929	0.963181	398.213	89.1347	86.5242	7.04932
M0QZN2	40S ribosomal protein S5 OS=Homo sapiens GN=RPS5 PE=1 SV=1 - [M0QZN2_HUMAN]	17.16	1.03953	1.33223		16.7193	14.7537	8.48486
P11717	Cation-independent mannose-6-phosphate receptor OS=Homo sapiens GN=IGF2R PE=1 SV=3 - [MPRI_HUMAN]	9.92	1.03961	0.961345	1097.78	171.23	274.199	5.93506
P16278-3	Isoform 3 of Beta-galactosidase OS=Homo sapiens GN=GLB1 - [BGAL_HUMAN]	4.17	1.03972	0.945708	100.949	9.43429	72.7045	6.25244
Q86VZ5-2	Isoform 2 of Phosphatidylcholine:ceramide cholinephosphotransferase 1 OS=Homo sapiens GN=SGMS1 - [SMS1_HUMAN]	8.41	1.03977	1.03489		11.492	25.585	9.42236
O43143	Putative pre-mRNA-splicing factor ATP-dependent RNA helicase DHX15 OS=Homo sapiens GN=DHX15 PE=1 SV=2 - [DHX15_HUMAN]	15.22	1.03982	1.00728	535.679	106.629	90.8752	7.45947
P46821	Microtubule-associated protein 1B OS=Homo sapiens GN=MAP1B PE=1 SV=2 - [MAP1B_HUMAN]	2.39	1.04018	1.03821	165.668	28.4076	270.468	4.80518
P07339	Cathepsin D OS=Homo sapiens GN=CTSD PE=1 SV=1 - [CATD_HUMAN]	31.07	1.04047	0.964953	1076.48	134.209	44.5236	6.53662
P18065	Insulin-like growth factor-binding protein 2 OS=Homo sapiens GN=IGFBP2 PE=1 SV=2 - [IBP2_HUMAN]	7.69	1.0406	1.04269	188.713		34.7912	7.50342
Q8IY18	Structural maintenance of chromosomes protein 5 OS=Homo sapiens GN=SMC5 PE=1 SV=2 - [SMC5_HUMAN]	2	1.0407	0.960199		9.58408	128.726	8.38232
Q15365	Poly(rC)-binding protein 1 OS=Homo sapiens GN=PCBP1 PE=1 SV=2 - [PCBP1_HUMAN]	35.11	1.04074	1.03359	1897.79	219.546	37.4739	7.09326
O43290	U4/U6.U5 tri-snRNP-associated protein 1 OS=Homo sapiens GN=SART1 PE=1 SV=1 - [SNUT1_HUMAN]	4	1.04083	1.43645		7.30029	90.2003	6.12549
E9PF10	Nuclear pore complex protein Nup155 OS=Homo sapiens GN=NUP155 PE=1 SV=1 - [E9PF10_HUMAN]	11.08	1.04083	1.10073	295.846	37.7978	148	6.30322
Q8WXF7-2	Isoform 2 of Atlastin-1 OS=Homo sapiens GN=ATL1 - [ATLA1_HUMAN]	3.98	1.04086	1.01678	67.7494	8.58602	63.0151	6.27783
P08758	Annexin A5 OS=Homo sapiens GN=ANXA5 PE=1 SV=2 - [ANXA5_HUMAN]	34.69	1.04094	0.937518	1907.68	310.548	35.9144	5.04639
P55084-2	Isoform 2 of Trifunctional enzyme subunit beta, mitochondrial OS=Homo sapiens GN=HADHB - [ECHB_HUMAN]	22.12	1.04094	1.04689	605.25	93.1096	48.8482	9.17334
H0YH58	Oligoribonuclease, mitochondrial (Fragment) OS=Homo sapiens GN=REXO2 PE=1 SV=1 - [H0YH58_HUMAN]	15.32	1.0411	0.942552		5.76693	13.464	9.34912
Q96HY6-2	Isoform 2 of DDRGK domain-containing protein 1 OS=Homo sapiens GN=DDRGK1 - [DDRGK_HUMAN]	10.22	1.04134	1.0519	119.259	32.7138	35.4534	5.85889
Q5T4L4	40S ribosomal protein S27 OS=Homo sapiens GN=RPS27 PE=1 SV=1 - [Q5T4L4_HUMAN]	36.36	1.04151	1.09906	107.362	18.1585	7.35166	7.23975
Q14683	Structural maintenance of chromosomes protein 1A OS=Homo sapiens GN=SMC1A PE=1 SV=2 - [SMC1A_HUMAN]	7.62	1.04162	1.02143	257.619	34.31	143.144	7.63525
Q8IY17-5	Isoform 5 of Neuropathy target esterase OS=Homo sapiens GN=PNPLA6 - [PLPL6_HUMAN]	2.23	1.04186	1.13962		5.68731	143.261	7.73779
H0YAN8	Rho guanine nucleotide exchange factor 10 (Fragment) OS=Homo sapiens GN=ARHGEF10 PE=1 SV=1 - [H0YAN8_HUMAN]	2.73	1.04187	1.05071		8.11399	109.583	8.00146
Q9H813	Transmembrane protein 206 OS=Homo sapiens GN=TMEM206 PE=1 SV=1 - [TM206_HUMAN]	7.14	1.04188	1.08944		6.00368	40.0177	8.88037
Q9Y3D9	28S ribosomal protein S23, mitochondrial OS=Homo sapiens GN=MRPS23 PE=1 SV=2 - [RT23_HUMAN]	13.68	1.04195	1.03822		11.3184	21.7573	8.89502
Q15003-2	Isoform 2 of Condensin complex subunit 2 OS=Homo sapiens GN=NCAPH - [CND2_HUMAN]	7.93	1.042	1.02975	133.625	17.0891	67.4527	4.86865
Q96J02-3	Isoform 3 of E3 ubiquitin-protein ligase Itchy homolog OS=Homo sapiens GN=ITCH - [ITCH_HUMAN]	8.51	1.04202	0.985368	83.0589	28.2191	86.4438	5.64307
J3KNH7	Sentrin-specific protease 3 OS=Homo sapiens GN=SENP3 PE=1 SV=1 - [J3KNH7_HUMAN]	6.11	1.04214	1.32981		16.3557	64.8406	8.45557
H0YNP1	D-glucuronyl C5-epimerase OS=Homo sapiens GN=GLCE PE=4 SV=1 - [H0YNP1_HUMAN]	4.16	1.04226	0.947778		10.2612	62.8469	8.68994
E9PM69	26S protease regulatory subunit 6A OS=Homo sapiens GN=PSMC3 PE=1 SV=1 - [E9PM69_HUMAN]	31.49	1.04233	0.951361	374.794	81.7701	44.2958	5.04639
P17987	T-complex protein 1 subunit alpha OS=Homo sapiens GN=TCP1 PE=1 SV=1 - [TCPA_HUMAN]	28.6	1.04248	0.944328	1214.04	163.513	60.3056	6.11279
X6R9L0	DnaJ homolog subfamily C member 3 OS=Homo sapiens GN=DNAJC3 PE=4 SV=1 - [X6R9L0_HUMAN]	8.61	1.04249	1.1878		12.2369	51.8793	6.49365
E9PKG1	Protein arginine N-methyltransferase 1 OS=Homo sapiens GN=PRMT1 PE=1 SV=1 - [E9PKG1_HUMAN]	27.69	1.04261	0.951827	337.426	71.6252	37.6848	6.15088
Q96T37-4	Isoform 4 of Putative RNA-binding protein 15 OS=Homo sapiens GN=RBM15 - [RBM15_HUMAN]	6.9	1.04299	1.17112	184.638	20.9954	99.6409	9.92041
Q6ZS17-2	Isoform 2 of Protein FAM65A OS=Homo sapiens GN=FAM65A - [FA65A_HUMAN]	3.12	1.04333	1.15485		11.7398	131.791	6.27783
Q8TB61-3	Isoform 3 of Adenosine 3'-phospho 5'-phosphosulfate transporter 1 OS=Homo sapiens GN=SLC35B2 - [S35B2_HUMAN]	15.14	1.04343	0.895681	220.623	52.1049	42.0999	9.34912
Q8NI27	THO complex subunit 2 OS=Homo sapiens GN=THOC2 PE=1 SV=2 - [THOC2_HUMAN]	1.26	1.04354	1.11808		10.0801	182.659	8.44092
Q9BZE4	Nucleolar GTP-binding protein 1 OS=Homo sapiens GN=GTPBP4 PE=1 SV=3 - [NOG1_HUMAN]	20.5	1.04366	0.915801	701.084	114.224	73.9178	9.49561
P53618	Coatomer subunit beta OS=Homo sapiens GN=COPB1 PE=1 SV=3 - [COPB_HUMAN]	12.28	1.04377	0.947815	370.146	75.3294	107.074	6.04932
Q9BWS9-3	Isoform 3 of Chitinase domain-containing protein 1 OS=Homo sapiens GN=CHID1 - [CHID1_HUMAN]	4.42	1.04383	1.04334		5.78351	41.6514	8.63135
P46781	40S ribosomal protein S9 OS=Homo sapiens GN=RPS9 PE=1 SV=3 - [RS9_HUMAN]	33.51	1.04393	0.831279	739.461	183.552	22.5776	10.6528
P24468	COUP transcription factor 2 OS=Homo sapiens GN=NR2F2 PE=1 SV=1 - [COT2_HUMAN]	6.76	1.04409	1.16259		8.50103	45.5416	8.27979
P48634	Protein PRRC2A OS=Homo sapiens GN=PRRC2A PE=1 SV=3 - [PRC2A_HUMAN]	1.72	1.04429	1.69359	92.6794		228.724	9.45166
E7EQX7	Cellular tumor antigen p53 OS=Homo sapiens GN=TP53 PE=1 SV=1 - [E7EQX7_HUMAN]	9.47	1.04432	1.0117	198.508	20.5439	31.5273	5.59229
Q12929	Epidermal growth factor receptor kinase substrate 8 OS=Homo sapiens GN=EPS8 PE=1 SV=1 - [EPS8_HUMAN]	4.87	1.04436	1.38072	68.7994	15.3076	91.8244	7.50342
Q14257	Reticulocalbin-2 OS=Homo sapiens GN=RCN2 PE=1 SV=1 - [RCN2_HUMAN]	5.36	1.04443	1.04703		6.64751	36.8536	4.39893
Q9NTJ3	Structural maintenance of chromosomes protein 4 OS=Homo sapiens GN=SMC4 PE=1 SV=2 - [SMC4_HUMAN]	13.51	1.04449	1.06221	842.38	117.016	147.091	6.78564
P12814-2	Isoform 2 of Alpha-actinin-1 OS=Homo sapiens GN=ACTN1 - [ACTN1_HUMAN]	22.89	1.04456	0.994152	2654.44	335.126	102.644	5.50342
Q3ZCQ8	Mitochondrial import inner membrane translocase subunit TIM50 OS=Homo sapiens GN=TIMM50 PE=1 SV=2 - [TIM50_HUMAN]	13.31	1.04465	1.06514	147.608	35.057	39.6215	8.36768
O94851-5	Isoform 5 of Protein-methionine sulfoxide oxidase MICAL2 OS=Homo sapiens GN=MICAL2 - [MICA2_HUMAN]	8.57	1.04466	1.00276	379.301	46.9086	106.143	8.08936
Q04756	Hepatocyte growth factor activator OS=Homo sapiens GN=HGFAC PE=1 SV=1 - [HGFA_HUMAN]	4.12	1.04472	0.867261	175.088	16.0263	70.6361	7.23975
Q86V81	THO complex subunit 4 OS=Homo sapiens GN=ALYREF PE=1 SV=3 - [THOC4_HUMAN]	11.28	1.04485	1.23825	180.74	19.5614	26.8716	11.1509
Q15007	Pre-mRNA-splicing regulator WTAP OS=Homo sapiens GN=WTAP PE=1 SV=2 - [FL2D_HUMAN]	7.07	1.04505	1.14945		5.74398	44.2167	5.18604
Q53EZ4	Centrosomal protein of 55 kDa OS=Homo sapiens GN=CEP55 PE=1 SV=3 - [CEP55_HUMAN]	12.5	1.04512	1.13282	190.06	35.5283	54.1452	7.00537
P98194-2	Isoform 2 of Calcium-transporting ATPase type 2C member 1 OS=Homo sapiens GN=ATP2C1 - [AT2C1_HUMAN]	7.66	1.04515	1.04934	231.251	33.3246	96.8972	6.31592
P63173	60S ribosomal protein L38 OS=Homo sapiens GN=RPL38 PE=1 SV=2 - [RL38_HUMAN]	24.29	1.04515	0.990437	109.886		8.21273	10.0962
O95202	LETM1 and EF-hand domain-containing protein 1, mitochondrial OS=Homo sapiens GN=LETM1 PE=1 SV=1 - [LETM1_HUMAN]	8.93	1.04525	1.0445	413.93	61.8904	83.302	6.69775
P40121-2	Isoform 2 of Macrophage-capping protein OS=Homo sapiens GN=CAPG - [CAPG_HUMAN]	20.42	1.04526	0.899351	692.85	77.2492	36.8337	7.1958
P54619-2	Isoform 2 of 5'-AMP-activated protein kinase subunit gamma-1 OS=Homo sapiens GN=PRKAG1 - [AAKG1_HUMAN]	6.69	1.04527	0.879417		8.53769	34.0623	8.45557
H3BPJ9	NADH dehydrogenase [ubiquinone] 1 beta subcomplex subunit 10 OS=Homo sapiens GN=NDUFB10 PE=1 SV=1 - [H3BPJ9_HUMAN]	18.63	1.04554	1.03332	88.5794	17.2615	19.2456	8.70459
Q9NXH8	Torsin-4A OS=Homo sapiens GN=TOR4A PE=1 SV=2 - [TOR4A_HUMAN]	7.57	1.04575	1.00733		11.3318	46.8849	9.93506
Q8N335	Glycerol-3-phosphate dehydrogenase 1-like protein OS=Homo sapiens GN=GPD1L PE=1 SV=1 - [GPD1L_HUMAN]	5.98	1.0458	1.03638		6.71327	38.3939	7.02002
Q9BW19	Kinesin-like protein KIFC1 OS=Homo sapiens GN=KIFC1 PE=1 SV=2 - [KIFC1_HUMAN]	10.55	1.04613	1.11719	172.468	42.914	73.7023	8.98291
O75190-3	Isoform C of DnaJ homolog subfamily B member 6 OS=Homo sapiens GN=DNAJB6 - [DNJB6_HUMAN]	12.31	1.04613	1.0182	270.108	26.5806	35.6925	6.90283
Q92600	Cell differentiation protein RCD1 homolog OS=Homo sapiens GN=RQCD1 PE=1 SV=1 - [RCD1_HUMAN]	9.7	1.04642	1.13007		10.8602	33.6099	8.03076
Q14624-4	Isoform 4 of Inter-alpha-trypsin inhibitor heavy chain H4 OS=Homo sapiens GN=ITIH4 - [ITIH4_HUMAN]	2.49	1.04648	0.891621		18.9434	93.793	6.50732
Q04912-3	Isoform RON-1 of Macrophage-stimulating protein receptor OS=Homo sapiens GN=MST1R - [RON_HUMAN]	4.44	1.04649	1.08434		5.47497	52.4856	6.46826
M0QY97	Zinc finger CCCH domain-containing protein 4 (Fragment) OS=Homo sapiens GN=ZC3H4 PE=1 SV=1 - [M0QY97_HUMAN]	2.97	1.04655	1.05835		6.02236	95.4765	7.32764
U3KQC1	WD repeat-containing protein 18 (Fragment) OS=Homo sapiens GN=WDR18 PE=1 SV=1 - [U3KQC1_HUMAN]	15.99	1.04686	0.91322	167.928	42.9868	43.32	6.85889
B4DT77	Annexin OS=Homo sapiens GN=ANXA7 PE=1 SV=1 - [B4DT77_HUMAN]	32.74	1.0469	1.07829	482.945	63.3916	37.7809	7.18115
E9PIT3	Thrombin light chain OS=Homo sapiens GN=F2 PE=3 SV=1 - [E9PIT3_HUMAN]	7.03	1.04692	1.06318	2880.61	397.912	65.3667	5.70654
B4DKB2	Endothelin-converting enzyme 1 OS=Homo sapiens GN=ECE1 PE=1 SV=1 - [B4DKB2_HUMAN]	5.69	1.04698	0.955359	189.628	23.7382	83.5204	5.73193
Q96GK7	Fumarylacetoacetate hydrolase domain-containing protein 2A OS=Homo sapiens GN=FAHD2A PE=1 SV=1 - [FAH2A_HUMAN]	9.24	1.04726	1.03155		6.74867	34.5741	8.23584
Q9H0W8	Protein SMG9 OS=Homo sapiens GN=SMG9 PE=1 SV=1 - [SMG9_HUMAN]	4.62	1.04727	1.10747		5.48015	57.6141	7.00537
P18859	ATP synthase-coupling factor 6, mitochondrial OS=Homo sapiens GN=ATP5J PE=1 SV=1 - [ATP5J_HUMAN]	32.41	1.04735	0.984397		18.0296	12.5796	9.5249
Q92974-3	Isoform 3 of Rho guanine nucleotide exchange factor 2 OS=Homo sapiens GN=ARHGEF2 - [ARHG2_HUMAN]	2.61	1.04753	1.00206		8.70682	108.175	6.87354
Q68CQ7	Glycosyltransferase 8 domain-containing protein 1 OS=Homo sapiens GN=GLT8D1 PE=1 SV=2 - [GL8D1_HUMAN]	6.47	1.04778	0.939788		21.3556	41.909	9.34912
Q14980-4	Isoform Numa-s of Nuclear mitotic apparatus protein 1 OS=Homo sapiens GN=NUMA1 - [NUMA1_HUMAN]	9.53	1.04785	1.13024	255.957	59.0993	199.976	5.24951
H0Y5R6	Uroporphyrinogen decarboxylase (Fragment) OS=Homo sapiens GN=UROD PE=1 SV=1 - [H0Y5R6_HUMAN]	10.53	1.04785	1.08541		9.79576	25.408	5.31299
Q14764	Major vault protein OS=Homo sapiens GN=MVP PE=1 SV=4 - [MVP_HUMAN]	36.06	1.04789	0.749193	4550.03	695.516	99.2659	5.47803
Q99714	3-hydroxyacyl-CoA dehydrogenase type-2 OS=Homo sapiens GN=HSD17B10 PE=1 SV=3 - [HCD2_HUMAN]	39.85	1.04816	1.05224	740.382	104.096	26.9061	7.78174
O15294-3	Isoform 1 of UDP-N-acetylglucosamine--peptide N-acetylglucosaminyltransferase 110 kDa subunit OS=Homo sapiens GN=OGT - [OGT1_HUMAN]	4.54	1.04823	1.11471	126.035	16.908	115.632	6.65381
Q14BN4-2	Isoform 2 of Sarcolemmal membrane-associated protein OS=Homo sapiens GN=SLMAP - [SLMAP_HUMAN]	2.78	1.04841	1.09081		6.00222	90.7734	5.36377
P30566-2	Isoform 2 of Adenylosuccinate lyase OS=Homo sapiens GN=ADSL - [PUR8_HUMAN]	4.71	1.04849	1.10604	104.779	19.6629	48.2967	7.78174
H0Y804	Aldo-keto reductase family 1 member C1 (Fragment) OS=Homo sapiens GN=AKR1C1 PE=4 SV=1 - [H0Y804_HUMAN]	8.87	1.04873	1.07989	202.811	35.5457	28.1597	8.79248
P01024	Complement C3 OS=Homo sapiens GN=C3 PE=1 SV=2 - [CO3_HUMAN]	7.58	1.04875	1.00786	2939.24	480.188	187.03	6.40479
Q13425	Beta-2-syntrophin OS=Homo sapiens GN=SNTB2 PE=1 SV=1 - [SNTB2_HUMAN]	8.52	1.04875	1.12125	124.769	15.1533	57.913	8.82178
B7Z6B8	2,4-dienoyl-CoA reductase, mitochondrial OS=Homo sapiens GN=DECR1 PE=1 SV=1 - [B7Z6B8_HUMAN]	16.26	1.04883	0.984783	368.261	31.6498	34.9722	8.89502
P04275	von Willebrand factor OS=Homo sapiens GN=VWF PE=1 SV=4 - [VWF_HUMAN]	1.21	1.04891	1.01746	201.671	24.9902	309.058	5.47803
Q9BZK7	F-box-like/WD repeat-containing protein TBL1XR1 OS=Homo sapiens GN=TBL1XR1 PE=1 SV=1 - [TBL1R_HUMAN]	3.89	1.04898	1.2525		5.52993	55.5601	5.5542
Q9UKK3	Poly [ADP-ribose] polymerase 4 OS=Homo sapiens GN=PARP4 PE=1 SV=3 - [PARP4_HUMAN]	9.51	1.04908	0.841864	1078.24	140.133	192.472	5.65576
O15260-2	Isoform 2 of Surfeit locus protein 4 OS=Homo sapiens GN=SURF4 - [SURF4_HUMAN]	11.32	1.04917	0.986208		34.3065	17.9581	6.04932
P27816-6	Isoform 6 of Microtubule-associated protein 4 OS=Homo sapiens GN=MAP4 - [MAP4_HUMAN]	10.48	1.04918	1.0863	236.094	65.2182	119.884	6.22705
Q9H2M9	Rab3 GTPase-activating protein non-catalytic subunit OS=Homo sapiens GN=RAB3GAP2 PE=1 SV=1 - [RBGPR_HUMAN]	2.8	1.04921	0.971092	54.7588	16.1376	155.886	5.61768
Q9UQE7	Structural maintenance of chromosomes protein 3 OS=Homo sapiens GN=SMC3 PE=1 SV=2 - [SMC3_HUMAN]	12.41	1.04921	1.07985	241.423	60.0989	141.454	7.18115
O15371-2	Isoform 2 of Eukaryotic translation initiation factor 3 subunit D OS=Homo sapiens GN=EIF3D - [EIF3D_HUMAN]	9.42	1.04928	1.04253	179.9	23.8828	58.1037	5.70654
F8W808	N-alpha-acetyltransferase 10 OS=Homo sapiens GN=NAA10 PE=1 SV=1 - [F8W808_HUMAN]	10.06	1.04961	0.940653		6.21978	19.3754	6.41748
Q9BZZ5-1	Isoform 1 of Apoptosis inhibitor 5 OS=Homo sapiens GN=API5 - [API5_HUMAN]	5.02	1.04988	1.32046		9.33338	49.466	6.45557
Q9NVJ2	ADP-ribosylation factor-like protein 8B OS=Homo sapiens GN=ARL8B PE=1 SV=1 - [ARL8B_HUMAN]	10.22	1.04995	0.911225	256.027	23.4752	21.5251	8.42627
P62979	Ubiquitin-40S ribosomal protein S27a OS=Homo sapiens GN=RPS27A PE=1 SV=2 - [RS27A_HUMAN]	58.33	1.05	1.16296	2971.89	408.975	17.9535	9.64209
Q99613-2	Isoform 2 of Eukaryotic translation initiation factor 3 subunit C OS=Homo sapiens GN=EIF3C - [EIF3C_HUMAN]	16.28	1.05006	0.982059	1041.31	162.211	104.036	5.63037
Q99567	Nuclear pore complex protein Nup88 OS=Homo sapiens GN=NUP88 PE=1 SV=2 - [NUP88_HUMAN]	8.37	1.05007	1.05573	244.804	26.2506	83.4888	5.69385
P49327	Fatty acid synthase OS=Homo sapiens GN=FASN PE=1 SV=3 - [FAS_HUMAN]	21.19	1.05011	0.898007	3696.11	513.784	273.254	6.44287
Q7Z6Z7-2	Isoform 2 of E3 ubiquitin-protein ligase HUWE1 OS=Homo sapiens GN=HUWE1 - [HUWE1_HUMAN]	4.64	1.05035	1.03928	709.823	111.926	479.897	5.23682
P50502	Hsc70-interacting protein OS=Homo sapiens GN=ST13 PE=1 SV=2 - [F10A1_HUMAN]	11.38	1.0504	1.14457	202.383	25.0661	41.3055	5.2749
Q13427	Peptidyl-prolyl cis-trans isomerase G OS=Homo sapiens GN=PPIG PE=1 SV=2 - [PPIG_HUMAN]	11.41	1.05042	1.11244	352.096	57.2453	88.5641	10.2866
E5RH50	La-related protein 1 (Fragment) OS=Homo sapiens GN=LARP1 PE=1 SV=2 - [E5RH50_HUMAN]	6.56	1.05066	1.05982	140.578	18.9414	69.7039	6.46826
U3KQJ1	Polymerase delta-interacting protein 2 OS=Homo sapiens GN=POLDIP2 PE=1 SV=1 - [U3KQJ1_HUMAN]	7.08	1.05075	1.0555		6.8056	41.9081	8.6167
P53621	Coatomer subunit alpha OS=Homo sapiens GN=COPA PE=1 SV=2 - [COPA_HUMAN]	16.91	1.05081	0.954247	682.941	119.416	138.258	7.66455
H7BXI1	Extended synaptotagmin-2 (Fragment) OS=Homo sapiens GN=ESYT2 PE=1 SV=1 - [H7BXI1_HUMAN]	7.24	1.0511	1.07721	218.487	35.0648	97.9487	8.57275
E9PFH4	Transportin-3 OS=Homo sapiens GN=TNPO3 PE=1 SV=1 - [E9PFH4_HUMAN]	4.08	1.05132	1.0711		14.9132	96.6074	5.65576
P16435	NADPH--cytochrome P450 reductase OS=Homo sapiens GN=POR PE=1 SV=2 - [NCPR_HUMAN]	6.35	1.05154	0.961319	99.5489	29.8717	76.6413	5.57959
Q9UQ80	Proliferation-associated protein 2G4 OS=Homo sapiens GN=PA2G4 PE=1 SV=3 - [PA2G4_HUMAN]	12.18	1.05156	1.04748	231.388	19.0976	43.7592	6.55127
H0YLY7	Calcineurin B homologous protein 1 (Fragment) OS=Homo sapiens GN=CHP1 PE=1 SV=1 - [H0YLY7_HUMAN]	25.27	1.05161	1.05893	97.0989	18.3004	10.7354	5.2749
Q15493	Regucalcin OS=Homo sapiens GN=RGN PE=1 SV=1 - [RGN_HUMAN]	8.03	1.05162	1.12746	235.488		33.2314	6.25244
O43390	Heterogeneous nuclear ribonucleoprotein R OS=Homo sapiens GN=HNRNPR PE=1 SV=1 - [HNRPR_HUMAN]	32.86	1.05163	1.04662	2699.11	461.484	70.8993	8.1333
Q12872	Splicing factor, suppressor of white-apricot homolog OS=Homo sapiens GN=SFSWAP PE=1 SV=3 - [SFSWA_HUMAN]	3.26	1.05166	1.11479		16.8441	104.758	8.04541
Q8WWM7	Ataxin-2-like protein OS=Homo sapiens GN=ATXN2L PE=1 SV=2 - [ATX2L_HUMAN]	2.7	1.05199	0.968172		11.2145	113.304	8.5874
O94776	Metastasis-associated protein MTA2 OS=Homo sapiens GN=MTA2 PE=1 SV=1 - [MTA2_HUMAN]	10.48	1.05239	1.05595	389.742	49.4278	74.9757	9.65674
Q9BRZ2	E3 ubiquitin-protein ligase TRIM56 OS=Homo sapiens GN=TRIM56 PE=1 SV=3 - [TRI56_HUMAN]	6.36	1.05246	1.18174	111.419	14.8425	81.4365	7.73779
Q08211	ATP-dependent RNA helicase A OS=Homo sapiens GN=DHX9 PE=1 SV=4 - [DHX9_HUMAN]	15.83	1.05246	0.918014	1247.88	194.674	140.869	6.84424
H3BMV9	Conserved oligomeric Golgi complex subunit 4 OS=Homo sapiens GN=COG4 PE=1 SV=1 - [H3BMV9_HUMAN]	11.92	1.05249	0.993369		11.3377	21.6197	5.45264
P13929-2	Isoform 2 of Beta-enolase OS=Homo sapiens GN=ENO3 - [ENOB_HUMAN]	12.32	1.05269	1.09201		59.5847	44.0869	7.69385
H0YAL7	Eukaryotic translation elongation factor 1 epsilon-1 (Fragment) OS=Homo sapiens GN=EEF1E1 PE=4 SV=1 - [H0YAL7_HUMAN]	14.71	1.05289	1.01298	241.805	29.3799	15.3289	8.39697
Q15654	Thyroid receptor-interacting protein 6 OS=Homo sapiens GN=TRIP6 PE=1 SV=3 - [TRIP6_HUMAN]	12.61	1.05292	1.09825		26.2872	50.2555	7.37158
O75306-2	Isoform 2 of NADH dehydrogenase [ubiquinone] iron-sulfur protein 2, mitochondrial OS=Homo sapiens GN=NDUFS2 - [NDUS2_HUMAN]	4.6	1.0531	0.878033		6.1377	51.8185	8.14795
P47914	60S ribosomal protein L29 OS=Homo sapiens GN=RPL29 PE=1 SV=2 - [RL29_HUMAN]	15.09	1.05311	1.16859	663.492	98.1133	17.7411	11.6636
Q16666-3	Isoform 3 of Gamma-interferon-inducible protein 16 OS=Homo sapiens GN=IFI16 - [IF16_HUMAN]	5.94	1.05321	0.981515		9.37866	75.8876	9.36377
Q9BVC6	Transmembrane protein 109 OS=Homo sapiens GN=TMEM109 PE=1 SV=1 - [TM109_HUMAN]	9.47	1.05331	1.17132		82.1985	26.1936	10.4771
Q14692	Ribosome biogenesis protein BMS1 homolog OS=Homo sapiens GN=BMS1 PE=1 SV=1 - [BMS1_HUMAN]	3.82	1.05335	0.989402		21.1087	145.716	6.44287
Q8IWX8	Calcium homeostasis endoplasmic reticulum protein OS=Homo sapiens GN=CHERP PE=1 SV=3 - [CHERP_HUMAN]	3.82	1.0534	0.97539	138.958	27.3899	103.637	9.0415
O75521-2	Isoform 2 of Enoyl-CoA delta isomerase 2, mitochondrial OS=Homo sapiens GN=ECI2 - [ECI2_HUMAN]	15.04	1.05365	1.06162	247.977	27.3242	39.5844	8.646
Q9H3U1-2	Isoform 2 of Protein unc-45 homolog A OS=Homo sapiens GN=UNC45A - [UN45A_HUMAN]	7.21	1.0537	1.03264		21.2894	101.611	6.06201
Q86VM9-2	Isoform 2 of Zinc finger CCCH domain-containing protein 18 OS=Homo sapiens GN=ZC3H18 - [ZCH18_HUMAN]	2.91	1.05371	0.999505		14.6057	84.0491	5.61768
Q93008-1	Isoform 2 of Probable ubiquitin carboxyl-terminal hydrolase FAF-X OS=Homo sapiens GN=USP9X - [USP9X_HUMAN]	4.66	1.05372	0.99882	422.745	63.5434	290.278	5.79541
P68371	Tubulin beta-4B chain OS=Homo sapiens GN=TUBB4B PE=1 SV=1 - [TBB4B_HUMAN]	37.53	1.0538	0.927218	7581.16	902.114	49.799	4.89404
Q9Y371	Endophilin-B1 OS=Homo sapiens GN=SH3GLB1 PE=1 SV=1 - [SHLB1_HUMAN]	13.15	1.05403	1.11314	361.375	50.0837	40.7708	6.03662
P46379-5	Isoform 5 of Large proline-rich protein BAG6 OS=Homo sapiens GN=BAG6 - [BAG6_HUMAN]	5.39	1.05408	0.967557	182.378	24.1722	113.385	5.69385
P60228	Eukaryotic translation initiation factor 3 subunit E OS=Homo sapiens GN=EIF3E PE=1 SV=1 - [EIF3E_HUMAN]	20	1.05422	0.948377	642.841	92.5748	52.1874	6.03662
P49756	RNA-binding protein 25 OS=Homo sapiens GN=RBM25 PE=1 SV=3 - [RBM25_HUMAN]	15.54	1.05453	1.0556	423.961	61.001	100.124	6.31592
Q9UGP8	Translocation protein SEC63 homolog OS=Homo sapiens GN=SEC63 PE=1 SV=2 - [SEC63_HUMAN]	8.95	1.05464	1.03347	245.744	33.9001	87.9416	5.31299
Q00535	Cyclin-dependent kinase 5 OS=Homo sapiens GN=CDK5 PE=1 SV=3 - [CDK5_HUMAN]	8.56	1.05479	1.15586		6.48389	33.2832	7.66455
F5GYC1	ATP-binding cassette sub-family D member 3 OS=Homo sapiens GN=ABCD3 PE=1 SV=1 - [F5GYC1_HUMAN]	8.02	1.05492	1.04134		24.852	67.2729	8.88037
G5E9Z2	Cisplatin resistance related protein CRR9p, isoform CRA_c OS=Homo sapiens GN=CLPTM1L PE=1 SV=1 - [G5E9Z2_HUMAN]	6.5	1.05497	1.0668	127.059	12.2949	43.2522	8.79248
Q9NR12	PDZ and LIM domain protein 7 OS=Homo sapiens GN=PDLIM7 PE=1 SV=1 - [PDLI7_HUMAN]	12.47	1.05574	1.06666	103.169	29.6852	49.8126	8.41162
Q68CR9	Aspartate--tRNA ligase, cytoplasmic OS=Homo sapiens GN=DKFZp781B11202 PE=1 SV=1 - [Q68CR9_HUMAN]	34.66	1.05606	0.90694	804.19	126.694	45.7421	5.70654
Q8N392-2	Isoform 2 of Rho GTPase-activating protein 18 OS=Homo sapiens GN=ARHGAP18 - [RHG18_HUMAN]	6.8	1.05616	0.998969	88.8194	10.7342	70.1196	6.11279
P46778	60S ribosomal protein L21 OS=Homo sapiens GN=RPL21 PE=1 SV=2 - [RL21_HUMAN]	32.5	1.05645	0.938122		54.9602	18.5531	10.4917
Q00653-4	Isoform 4 of Nuclear factor NF-kappa-B p100 subunit OS=Homo sapiens GN=NFKB2 - [NFKB2_HUMAN]	3	1.05646	0.880071		22.7456	96.6179	6.25244
P17931	Galectin-3 OS=Homo sapiens GN=LGALS3 PE=1 SV=5 - [LEG3_HUMAN]	14	1.05655	0.872688		18.3039	26.1361	8.55811
Q99832-3	Isoform 3 of T-complex protein 1 subunit eta OS=Homo sapiens GN=CCT7 - [TCPH_HUMAN]	22.44	1.05693	0.97523	848.93	93.9222	54.7695	7.6792
F5GX11	Proteasome subunit alpha type-1 OS=Homo sapiens GN=PSMA1 PE=1 SV=1 - [F5GX11_HUMAN]	26.05	1.05705	0.859367	670.346	80.0501	26.4884	6.72705
Q9Y6G9	Cytoplasmic dynein 1 light intermediate chain 1 OS=Homo sapiens GN=DYNC1LI1 PE=1 SV=3 - [DC1L1_HUMAN]	14.34	1.05712	0.977649	119.633	34.7293	56.544	6.41748
Q08170	Serine/arginine-rich splicing factor 4 OS=Homo sapiens GN=SRSF4 PE=1 SV=2 - [SRSF4_HUMAN]	13.77	1.0573	1.1905		102.231	56.6453	11.5171
Q92621	Nuclear pore complex protein Nup205 OS=Homo sapiens GN=NUP205 PE=1 SV=3 - [NU205_HUMAN]	3.88	1.05798	1.07165	335.211	48.4201	227.776	6.18896
P24844	Myosin regulatory light polypeptide 9 OS=Homo sapiens GN=MYL9 PE=1 SV=4 - [MYL9_HUMAN]	31.98	1.05804	1.20047		41.688	19.8144	4.91943
P48444	Coatomer subunit delta OS=Homo sapiens GN=ARCN1 PE=1 SV=1 - [COPD_HUMAN]	12.92	1.05806	0.889202	131.968	36.5133	57.1741	6.21436
Q9Y394-2	Isoform 2 of Dehydrogenase/reductase SDR family member 7 OS=Homo sapiens GN=DHRS7 - [DHRS7_HUMAN]	10.38	1.05811	1.14708		8.70521	32.2468	8.86572
F8WF49	Disks large-associated protein 4 OS=Homo sapiens GN=DLGAP4 PE=1 SV=1 - [F8WF49_HUMAN]	7.79	1.05828	1.03807		5.95216	26.9239	4.88135
Q13443	Disintegrin and metalloproteinase domain-containing protein 9 OS=Homo sapiens GN=ADAM9 PE=1 SV=1 - [ADAM9_HUMAN]	10.5	1.05831	0.926931	409.593	49.9558	90.4971	7.51807
Q6NUK1	Calcium-binding mitochondrial carrier protein SCaMC-1 OS=Homo sapiens GN=SLC25A24 PE=1 SV=2 - [SCMC1_HUMAN]	18.45	1.05845	1.12504	593.555	66.2834	53.3203	6.32861
P83881	60S ribosomal protein L36a OS=Homo sapiens GN=RPL36A PE=1 SV=2 - [RL36A_HUMAN]	25.47	1.05857	1.08192		28.6986	12.4328	10.5796
Q8IWA5-3	Isoform 3 of Choline transporter-like protein 2 OS=Homo sapiens GN=SLC44A2 - [CTL2_HUMAN]	2.98	1.05866	0.823049		22.6618	79.7934	8.52881
O15162-2	Isoform 2 of Phospholipid scramblase 1 OS=Homo sapiens GN=PLSCR1 - [PLS1_HUMAN]	9.7	1.05886	0.92945	98.7752	7.27597	26.8072	5.63037
Q9Y5S9-2	Isoform 2 of RNA-binding protein 8A OS=Homo sapiens GN=RBM8A - [RBM8A_HUMAN]	15.61	1.05887	1.0466		27.9178	19.7477	5.92236
E9PFN5	Glutathione S-transferase kappa 1 OS=Homo sapiens GN=GSTK1 PE=1 SV=1 - [E9PFN5_HUMAN]	20.53	1.05898	0.989441	162.308	28.7203	21.6933	8.73389
B3KQC5	Endoplasmic reticulum mannosyl-oligosaccharide 1,2-alpha-mannosidase OS=Homo sapiens GN=MAN1B1 PE=2 SV=1 - [B3KQC5_HUMAN]	5.72	1.05907	0.937676		14.2562	45.9985	6.63916
P49755	Transmembrane emp24 domain-containing protein 10 OS=Homo sapiens GN=TMED10 PE=1 SV=2 - [TMEDA_HUMAN]	27.4	1.05923	0.899693	432.598	64.2402	24.96	7.44482
P49454	Centromere protein F OS=Homo sapiens GN=CENPF PE=1 SV=2 - [CENPF_HUMAN]	2.49	1.05999	1.086	80.7868	22.134	367.537	5.07178
P31942-3	Isoform 3 of Heterogeneous nuclear ribonucleoprotein H3 OS=Homo sapiens GN=HNRNPH3 - [HNRH3_HUMAN]	6.4	1.06002	0.95908	82.4894	12.1078	31.5054	7.31299
O95168-2	Isoform 2 of NADH dehydrogenase [ubiquinone] 1 beta subcomplex subunit 4 OS=Homo sapiens GN=NDUFB4 - [NDUB4_HUMAN]	19.17	1.06013	1.0678		11.5523	14.0174	9.80322
B4E241	Serine/arginine-rich-splicing factor 3 OS=Homo sapiens GN=SFRS3 PE=1 SV=1 - [B4E241_HUMAN]	46.77	1.06029	1.05101	937.654	132.366	14.1942	10.0815
P52272-2	Isoform 2 of Heterogeneous nuclear ribonucleoprotein M OS=Homo sapiens GN=HNRNPM - [HNRPM_HUMAN]	27.64	1.06032	1.05133	1730.11	296.725	73.5724	8.82178
P18669	Phosphoglycerate mutase 1 OS=Homo sapiens GN=PGAM1 PE=1 SV=2 - [PGAM1_HUMAN]	14.57	1.06054	0.9933	339.685	65.7197	28.7858	7.18115
P53597	Succinyl-CoA ligase [ADP/GDP-forming] subunit alpha, mitochondrial OS=Homo sapiens GN=SUCLG1 PE=1 SV=4 - [SUCA_HUMAN]	18.5	1.06057	1.08453	116.739	21.055	36.2268	8.79248
H0Y362	Zinc transporter 7 (Fragment) OS=Homo sapiens GN=SLC30A7 PE=4 SV=2 - [H0Y362_HUMAN]	28.74	1.06061	1.0369		19.3227	9.94213	7.28369
P52907	F-actin-capping protein subunit alpha-1 OS=Homo sapiens GN=CAPZA1 PE=1 SV=3 - [CAZA1_HUMAN]	19.58	1.0608	0.979317	689.725	75.809	32.9023	5.69385
B1AJY5	26S proteasome non-ATPase regulatory subunit 10 OS=Homo sapiens GN=PSMD10 PE=1 SV=1 - [B1AJY5_HUMAN]	8.11	1.0609	1.01042	92.6479		20.2042	5.57959
B4E1J0	Pre-B-cell leukemia transcription factor-interacting protein 1 OS=Homo sapiens GN=PBXIP1 PE=2 SV=1 - [B4E1J0_HUMAN]	4.66	1.06098	1.08866	50.3197	13.0627	62.6295	6.354
Q8IVF7-2	Isoform 2 of Formin-like protein 3 OS=Homo sapiens GN=FMNL3 - [FMNL3_HUMAN]	3.89	1.06116	1.37509		16.1259	111.189	6.88818
B4DL14	ATP synthase subunit gamma OS=Homo sapiens GN=ATP5C1 PE=1 SV=1 - [B4DL14_HUMAN]	15.2	1.06116	1.06761	244.267	32.5026	27.4953	7.41553
Q8IV08	Phospholipase D3 OS=Homo sapiens GN=PLD3 PE=1 SV=1 - [PLD3_HUMAN]	4.29	1.06124	0.888232		18.7825	54.6705	6.46826
P37837	Transaldolase OS=Homo sapiens GN=TALDO1 PE=1 SV=2 - [TALDO_HUMAN]	20.77	1.06129	0.958171	129.918	18.8524	37.5165	6.81494
Q15102	Platelet-activating factor acetylhydrolase IB subunit gamma OS=Homo sapiens GN=PAFAH1B3 PE=1 SV=1 - [PA1B3_HUMAN]	14.72	1.06132	1.01911		20.8131	25.7182	6.84424
P11388	DNA topoisomerase 2-alpha OS=Homo sapiens GN=TOP2A PE=1 SV=3 - [TOP2A_HUMAN]	16.98	1.06138	1.10089	1257.6	170.121	174.276	8.71924
E9PCY5	DNA topoisomerase 2 (Fragment) OS=Homo sapiens GN=TOP2B PE=1 SV=1 - [E9PCY5_HUMAN]	9.22	1.06142	1.06451		89.2187	130.398	8.47021
O14980	Exportin-1 OS=Homo sapiens GN=XPO1 PE=1 SV=1 - [XPO1_HUMAN]	7	1.06147	1.12133	78.1694	27.8096	123.306	6.06201
Q09666	Neuroblast differentiation-associated protein AHNAK OS=Homo sapiens GN=AHNAK PE=1 SV=2 - [AHNK_HUMAN]	54.11	1.06173	0.930619	17777.3	2103.49	628.699	6.15088
G3V126	ATPase, H+ transporting, lysosomal 50/57kDa, V1 subunit H, isoform CRA_c OS=Homo sapiens GN=ATP6V1H PE=1 SV=1 - [G3V126_HUMAN]	4.97	1.0619	1.00287		21.5229	51.5368	6.22705
P62136	Serine/threonine-protein phosphatase PP1-alpha catalytic subunit OS=Homo sapiens GN=PPP1CA PE=1 SV=1 - [PP1A_HUMAN]	13.03	1.062	0.959142		28.1805	37.4878	6.32861
P35579	Myosin-9 OS=Homo sapiens GN=MYH9 PE=1 SV=4 - [MYH9_HUMAN]	34.29	1.06209	1.01792	8615.5	1082.15	226.392	5.60498
Q9Y520-2	Isoform 2 of Protein PRRC2C OS=Homo sapiens GN=PRRC2C - [PRC2C_HUMAN]	3.88	1.06232	1.08788		35.9127	290.915	9.17334
P51151	Ras-related protein Rab-9A OS=Homo sapiens GN=RAB9A PE=1 SV=1 - [RAB9A_HUMAN]	12.44	1.0629	0.941658	134.289	19.0545	22.8232	5.46533
D3YTB1	60S ribosomal protein L32 (Fragment) OS=Homo sapiens GN=RPL32 PE=1 SV=1 - [D3YTB1_HUMAN]	28.57	1.06307	0.918016	1230.46	196.935	15.6067	11.4438
O00471	Exocyst complex component 5 OS=Homo sapiens GN=EXOC5 PE=1 SV=1 - [EXOC5_HUMAN]	2.54	1.06308	0.971171		5.43094	81.8008	6.7124
P68104	Elongation factor 1-alpha 1 OS=Homo sapiens GN=EEF1A1 PE=1 SV=1 - [EF1A1_HUMAN]	22.29	1.06322	0.956133	3656.04	502.997	50.1091	9.01221
Q14204	Cytoplasmic dynein 1 heavy chain 1 OS=Homo sapiens GN=DYNC1H1 PE=1 SV=5 - [DYHC1_HUMAN]	16.7	1.06327	0.957716	3626.84	645.693	532.072	6.40479
Q9UPN3	Microtubule-actin cross-linking factor 1, isoforms 1/2/3/5 OS=Homo sapiens GN=MACF1 PE=1 SV=4 - [MACF1_HUMAN]	2.68	1.06331	1.1652	232.249	73.5032	837.787	5.38916
P62191	26S protease regulatory subunit 4 OS=Homo sapiens GN=PSMC1 PE=1 SV=1 - [PRS4_HUMAN]	28.18	1.06341	0.937025	538.2	140.259	49.1537	6.21436
Q08945	FACT complex subunit SSRP1 OS=Homo sapiens GN=SSRP1 PE=1 SV=1 - [SSRP1_HUMAN]	10.01	1.06344	1.12461	357.761	47.521	81.0244	6.87354
Q14008-2	Isoform 2 of Cytoskeleton-associated protein 5 OS=Homo sapiens GN=CKAP5 - [CKAP5_HUMAN]	3.4	1.06376	1.07906	132.04	30.0957	218.387	8.06006
Q96HC4	PDZ and LIM domain protein 5 OS=Homo sapiens GN=PDLIM5 PE=1 SV=5 - [PDLI5_HUMAN]	6.38	1.06377	1.02033	122.543	21.4338	63.9045	8.20654
Q01082	Spectrin beta chain, non-erythrocytic 1 OS=Homo sapiens GN=SPTBN1 PE=1 SV=2 - [SPTB2_HUMAN]	17.01	1.06398	0.97406	1752.68	222.486	274.439	5.56689
Q96EC8	Protein YIPF6 OS=Homo sapiens GN=YIPF6 PE=1 SV=2 - [YIPF6_HUMAN]	5.93	1.06406	0.987874		6.52704	26.2387	5.64307
Q9Y295	Developmentally-regulated GTP-binding protein 1 OS=Homo sapiens GN=DRG1 PE=1 SV=1 - [DRG1_HUMAN]	7.08	1.06408	1.0898	98.7194	10.6255	40.5168	8.89502
P35580	Myosin-10 OS=Homo sapiens GN=MYH10 PE=1 SV=3 - [MYH10_HUMAN]	13.77	1.06415	1.06465	1041.55	147.686	228.858	5.5415
Q14152	Eukaryotic translation initiation factor 3 subunit A OS=Homo sapiens GN=EIF3A PE=1 SV=1 - [EIF3A_HUMAN]	8.61	1.06437	0.984434	406.991	78.9217	166.468	6.78564
H0YNX5	Signal peptidase complex catalytic subunit SEC11A (Fragment) OS=Homo sapiens GN=SEC11A PE=1 SV=1 - [H0YNX5_HUMAN]	16.04	1.06438	1.00058		13.7261	11.9784	8.57275
Q9Y617	Phosphoserine aminotransferase OS=Homo sapiens GN=PSAT1 PE=1 SV=2 - [SERC_HUMAN]	7.03	1.06446	1.03286	60.3994	13.8414	40.3968	7.66455
P26640	Valine--tRNA ligase OS=Homo sapiens GN=VARS PE=1 SV=4 - [SYVC_HUMAN]	13.13	1.06458	0.970166	1106.38	155.998	140.387	7.59131
Q8IX12-2	Isoform 2 of Cell division cycle and apoptosis regulator protein 1 OS=Homo sapiens GN=CCAR1 - [CCAR1_HUMAN]	3.44	1.06466	1.09296		23.3156	130.962	5.75732
F5H698	Leucine--tRNA ligase, cytoplasmic OS=Homo sapiens GN=LARS PE=1 SV=1 - [F5H698_HUMAN]	13.19	1.0647	0.975465	255.729	79.336	129.132	7.86963
P04080	Cystatin-B OS=Homo sapiens GN=CSTB PE=1 SV=2 - [CYTB_HUMAN]	18.37	1.06482	0.856553	96.7424	16.3108	11.1326	7.56201
Q9BS26	Endoplasmic reticulum resident protein 44 OS=Homo sapiens GN=ERP44 PE=1 SV=1 - [ERP44_HUMAN]	14.29	1.06482	1.05823	477.855	73.2812	46.9414	5.26221
G8JLJ2	Superoxide dismutase [Mn], mitochondrial (Fragment) OS=Homo sapiens GN=SOD2 PE=1 SV=1 - [G8JLJ2_HUMAN]	26.23	1.06508	1.00646		5.45391	6.76845	7.57666
P59998	Actin-related protein 2/3 complex subunit 4 OS=Homo sapiens GN=ARPC4 PE=1 SV=3 - [ARPC4_HUMAN]	22.62	1.06539	0.975156	238.166	58.765	19.6543	8.42627
O95782-2	Isoform B of AP-2 complex subunit alpha-1 OS=Homo sapiens GN=AP2A1 - [AP2A1_HUMAN]	13.4	1.06544	0.977081	536.285	83.2548	105.295	7.66455
P01008	Antithrombin-III OS=Homo sapiens GN=SERPINC1 PE=1 SV=1 - [ANT3_HUMAN]	2.8	1.06549	1.40633	78.3664		52.5689	6.7124
Q5SWX8-3	Isoform 3 of Protein odr-4 homolog OS=Homo sapiens GN=ODR4 - [ODR4_HUMAN]	6.27	1.06562	1.17706		8.53147	37.7495	8.20654
P09622	Dihydrolipoyl dehydrogenase, mitochondrial OS=Homo sapiens GN=DLD PE=1 SV=2 - [DLDH_HUMAN]	10.61	1.06597	1.14867		20.1912	54.143	7.85498
Q9GZT3-2	Isoform 2 of SRA stem-loop-interacting RNA-binding protein, mitochondrial OS=Homo sapiens GN=SLIRP - [SLIRP_HUMAN]	31.78	1.0661	1.02975	74.1694	26.8683	12.1143	10.2427
P15121	Aldose reductase OS=Homo sapiens GN=AKR1B1 PE=1 SV=3 - [ALDR_HUMAN]	15.51	1.06623	0.955256	331.736	27.643	35.8305	6.97607
A6NN80	Annexin OS=Homo sapiens GN=ANXA6 PE=1 SV=3 - [A6NN80_HUMAN]	48.88	1.06623	1.01276	3615.9	604.352	75.2292	5.66846
O14908	PDZ domain-containing protein GIPC1 OS=Homo sapiens GN=GIPC1 PE=1 SV=2 - [GIPC1_HUMAN]	13.21	1.06628	1.05425	316.954	27.0492	36.0267	6.27783
P62820	Ras-related protein Rab-1A OS=Homo sapiens GN=RAB1A PE=1 SV=3 - [RAB1A_HUMAN]	30.24	1.06647	1.05347	2014.89	217.472	22.6634	6.21436
P48643	T-complex protein 1 subunit epsilon OS=Homo sapiens GN=CCT5 PE=1 SV=1 - [TCPE_HUMAN]	19.22	1.06648	0.952218	645.769	118.985	59.6328	5.65576
Q9UM47	Neurogenic locus notch homolog protein 3 OS=Homo sapiens GN=NOTCH3 PE=1 SV=2 - [NOTC3_HUMAN]	1.38	1.06661	1.08031	61.8994	14.7043	243.468	5.38916
F8WCD0	E3 ubiquitin-protein ligase RNF149 OS=Homo sapiens GN=RNF149 PE=4 SV=1 - [F8WCD0_HUMAN]	8.04	1.06676	0.986644		16.8218	43.0339	6.52197
Q7KZF4	Staphylococcal nuclease domain-containing protein 1 OS=Homo sapiens GN=SND1 PE=1 SV=1 - [SND1_HUMAN]	15.38	1.06681	1.01735	703.917	112.243	101.934	7.1665
H7BY36	RNA-binding protein EWS (Fragment) OS=Homo sapiens GN=EWSR1 PE=1 SV=1 - [H7BY36_HUMAN]	7.47	1.06693	1.11109	213.874	23.2529	32.1604	9.81787
P55072	Transitional endoplasmic reticulum ATPase OS=Homo sapiens GN=VCP PE=1 SV=4 - [TERA_HUMAN]	23.57	1.06695	0.922791	2177.36	313.863	89.2657	5.26221
Q86SF2	N-acetylgalactosaminyltransferase 7 OS=Homo sapiens GN=GALNT7 PE=1 SV=1 - [GALT7_HUMAN]	10.65	1.06701	1.01204	80.0022	32.2135	75.341	7.10791
Q6P1N0-2	Isoform 2 of Coiled-coil and C2 domain-containing protein 1A OS=Homo sapiens GN=CC2D1A - [C2D1A_HUMAN]	2.11	1.06706	1.14191		6.53106	103.87	8.08936
O75396	Vesicle-trafficking protein SEC22b OS=Homo sapiens GN=SEC22B PE=1 SV=4 - [SC22B_HUMAN]	34.88	1.06733	1.02174	1246.85	135.421	24.5775	6.91748
Q9NRN5-2	Isoform 2 of Olfactomedin-like protein 3 OS=Homo sapiens GN=OLFML3 - [OLFL3_HUMAN]	6.48	1.06742	0.95398	124.889	6.30752	43.5608	7.06396
D6R9P3	Heterogeneous nuclear ribonucleoprotein A/B OS=Homo sapiens GN=HNRNPAB PE=1 SV=1 - [D6R9P3_HUMAN]	13.21	1.06746	1.04919		19.9316	30.284	7.91357
P36955	Pigment epithelium-derived factor OS=Homo sapiens GN=SERPINF1 PE=1 SV=4 - [PEDF_HUMAN]	5.98	1.06769	1.10928	626.704	68.8531	46.2833	6.37939
B4DP38	Methylosome protein 50 OS=Homo sapiens GN=WDR77 PE=1 SV=1 - [B4DP38_HUMAN]	14.03	1.06779	1.04958	227.678	31.5559	29.6325	5.52881
E5RHG9	Cytochrome b-c1 complex subunit 7 OS=Homo sapiens GN=UQCRB PE=1 SV=1 - [E5RHG9_HUMAN]	23.68	1.06796	1.03319		22.1141	9.23393	8.11865
Q13155	Aminoacyl tRNA synthase complex-interacting multifunctional protein 2 OS=Homo sapiens GN=AIMP2 PE=1 SV=2 - [AIMP2_HUMAN]	16.56	1.06828	0.958783	243.502	34.4436	35.3263	8.22119
P35998	26S protease regulatory subunit 7 OS=Homo sapiens GN=PSMC2 PE=1 SV=3 - [PRS7_HUMAN]	34.64	1.06869	1.00954	1978.67	248.243	48.6031	5.94775
O96005	Cleft lip and palate transmembrane protein 1 OS=Homo sapiens GN=CLPTM1 PE=1 SV=1 - [CLPT1_HUMAN]	9.57	1.06872	0.924581	463.973	58.7407	76.0485	6.30322
Q9NP64-2	Isoform 2 of Nucleolar protein of 40 kDa OS=Homo sapiens GN=ZCCHC17 - [NO40_HUMAN]	12.44	1.06904	1.20302		20.0753	24.903	9.78857
P67775-2	Isoform 2 of Serine/threonine-protein phosphatase 2A catalytic subunit alpha isoform OS=Homo sapiens GN=PPP2CA - [PP2AA_HUMAN]	9.8	1.06913	0.975206	148.118	29.2159	29.7157	5.80811
P36578	60S ribosomal protein L4 OS=Homo sapiens GN=RPL4 PE=1 SV=5 - [RL4_HUMAN]	27.63	1.06922	0.807594	4043.97	427.307	47.6674	11.063
H3BP35	Diphosphomevalonate decarboxylase (Fragment) OS=Homo sapiens GN=MVD PE=1 SV=1 - [H3BP35_HUMAN]	8.49	1.06926	1.01005		5.87531	29.3602	8.71924
B4DUE9	Serine incorporator 3 OS=Homo sapiens GN=SERINC3 PE=2 SV=1 - [B4DUE9_HUMAN]	7.89	1.06936	0.877956		12.0918	46.7908	7.03467
O75369-8	Isoform 8 of Filamin-B OS=Homo sapiens GN=FLNB - [FLNB_HUMAN]	28.9	1.06951	0.947704	5829.36	884.979	281.459	5.70654
B4DLN1	Mitochondrial dicarboxylate carrier OS=Homo sapiens GN=SLC25A10 PE=1 SV=1 - [B4DLN1_HUMAN]	9.5	1.0699	1.05805		21.545	48.0687	9.5249
Q8TCJ2	Dolichyl-diphosphooligosaccharide--protein glycosyltransferase subunit STT3B OS=Homo sapiens GN=STT3B PE=1 SV=1 - [STT3B_HUMAN]	5.21	1.06995	0.931964	167.848	19.9551	93.6137	8.90967
A8MX75	TFIIH basal transcription factor complex helicase XPD subunit (Fragment) OS=Homo sapiens GN=ERCC2 PE=1 SV=2 - [A8MX75_HUMAN]	3.97	1.07003	1.12301	63.4594	5.70072	80.4608	8.01611
C9JXB8	60S ribosomal protein L24 OS=Homo sapiens GN=RPL24 PE=1 SV=1 - [C9JXB8_HUMAN]	41.32	1.07041	0.996857	1530.33	156.715	14.3598	11.312
P40938-2	Isoform 2 of Replication factor C subunit 3 OS=Homo sapiens GN=RFC3 - [RFC3_HUMAN]	14.75	1.07053	1.04368	321.894	38.536	34.7339	8.39697
P12259	Coagulation factor V OS=Homo sapiens GN=F5 PE=1 SV=4 - [FA5_HUMAN]	4.05	1.07063	1.13562	1425.67	188.593	251.546	6.04932
Q9P0L0	Vesicle-associated membrane protein-associated protein A OS=Homo sapiens GN=VAPA PE=1 SV=3 - [VAPA_HUMAN]	16.87	1.07079	0.940812	603.945	78.6451	27.8752	8.6167
F5GX82	Protein furry homolog-like OS=Homo sapiens GN=FRYL PE=1 SV=1 - [F5GX82_HUMAN]	3.29	1.0708	0.941569	158.642	23.9614	339.379	5.57959
Q9BQS8	FYVE and coiled-coil domain-containing protein 1 OS=Homo sapiens GN=FYCO1 PE=1 SV=3 - [FYCO1_HUMAN]	1.42	1.07093	1.08134	94.1389		166.879	4.91943
Q5T760	Serine/arginine-rich-splicing factor 11 (Fragment) OS=Homo sapiens GN=SRSF11 PE=1 SV=1 - [Q5T760_HUMAN]	13.62	1.07102	0.961852	1248.77	134.278	42.2908	11.6489
K7EP65	60S ribosomal protein L22 (Fragment) OS=Homo sapiens GN=RPL22 PE=1 SV=1 - [K7EP65_HUMAN]	52.08	1.07104	1.22844	377.415	48.2498	5.23578	9.81787
E7ENJ6	AP-1 complex subunit mu-1 OS=Homo sapiens GN=AP1M1 PE=1 SV=1 - [E7ENJ6_HUMAN]	12.97	1.07112	0.989947	103.669	18.8938	42.6089	6.63916
P41214	Eukaryotic translation initiation factor 2D OS=Homo sapiens GN=EIF2D PE=1 SV=3 - [EIF2D_HUMAN]	3.77	1.07125	1.1534		8.58023	64.6655	7.6499
P08243-3	Isoform 3 of Asparagine synthetase [glutamine-hydrolyzing] OS=Homo sapiens GN=ASNS - [ASNS_HUMAN]	4.6	1.07131	0.934339	80.7094	6.68185	54.783	6.49365
H0YA05	Palladin (Fragment) OS=Homo sapiens GN=PALLD PE=1 SV=1 - [H0YA05_HUMAN]	15	1.07137	1.15988		12.2326	17.634	7.86963
P52597	Heterogeneous nuclear ribonucleoprotein F OS=Homo sapiens GN=HNRNPF PE=1 SV=3 - [HNRPF_HUMAN]	14.22	1.0714	1.07697	283.015	36.1724	45.6429	5.57959
C9JFE4	COP9 signalosome complex subunit 1 OS=Homo sapiens GN=GPS1 PE=1 SV=2 - [C9JFE4_HUMAN]	5.1	1.07145	1.06665		11.8316	53.338	6.7417
P13489	Ribonuclease inhibitor OS=Homo sapiens GN=RNH1 PE=1 SV=2 - [RINI_HUMAN]	20.82	1.07177	0.984401	1279.33	151.678	49.9411	4.81787
Q8IWT6	Volume-regulated anion channel subunit LRRC8A OS=Homo sapiens GN=LRRC8A PE=1 SV=1 - [LRC8A_HUMAN]	3.46	1.07181	1.01497		11.3184	94.1387	7.94287
Q2NL82	Pre-rRNA-processing protein TSR1 homolog OS=Homo sapiens GN=TSR1 PE=1 SV=1 - [TSR1_HUMAN]	3.36	1.07187	1.18889		26.2847	91.7519	7.41553
P62266	40S ribosomal protein S23 OS=Homo sapiens GN=RPS23 PE=1 SV=3 - [RS23_HUMAN]	23.08	1.07188	1.00655	339.244	55.7953	15.7977	10.4917
Q6DD88	Atlastin-3 OS=Homo sapiens GN=ATL3 PE=1 SV=1 - [ATLA3_HUMAN]	15.9	1.07215	0.962273	589.013	102.461	60.5034	5.65576
Q27J81-2	Isoform 2 of Inverted formin-2 OS=Homo sapiens GN=INF2 - [INF2_HUMAN]	8.23	1.07221	1.12237	349.753	61.9006	134.533	5.52881
E9PQR7	Vacuolar protein sorting-associated protein 28 homolog (Fragment) OS=Homo sapiens GN=VPS28 PE=1 SV=1 - [E9PQR7_HUMAN]	24.84	1.07226	1.05259		30.2066	18.4574	6.21436
Q15269	Periodic tryptophan protein 2 homolog OS=Homo sapiens GN=PWP2 PE=1 SV=2 - [PWP2_HUMAN]	1.96	1.07243	1.08779		8.41412	102.387	6.15088
B8ZZU8	Transcription elongation factor B (SIII), polypeptide 2 (18kDa, elongin B), isoform CRA_b OS=Homo sapiens GN=TCEB2 PE=1 SV=1 - [B8ZZU8_HUMAN]	25.66	1.07244	1.07492		24.4392	12.5193	4.97021
Q8NBJ4-2	Isoform 2 of Golgi membrane protein 1 OS=Homo sapiens GN=GOLM1 - [GOLM1_HUMAN]	36.57	1.07267	0.905886	439.229	105.758	44.2463	4.90674
P12429	Annexin A3 OS=Homo sapiens GN=ANXA3 PE=1 SV=3 - [ANXA3_HUMAN]	44.58	1.07311	0.941207	1072.49	159.437	36.3527	5.92236
P46013-2	Isoform Short of Antigen KI-67 OS=Homo sapiens GN=MKI67 - [KI67_HUMAN]	5.25	1.07313	1.19966	199.737	38.8104	319.248	9.51025
Q9BQE5	Apolipoprotein L2 OS=Homo sapiens GN=APOL2 PE=1 SV=1 - [APOL2_HUMAN]	6.53	1.07334	0.955198		6.46058	37.0694	6.7417
B7ZKM0	SART3 protein OS=Homo sapiens GN=SART3 PE=1 SV=1 - [B7ZKM0_HUMAN]	2.16	1.07339	0.996362		5.82342	105.517	5.5542
J3QRP6	Na(+)/H(+) exchange regulatory cofactor NHE-RF1 (Fragment) OS=Homo sapiens GN=SLC9A3R1 PE=1 SV=1 - [J3QRP6_HUMAN]	21.86	1.07347	0.957904	375.252	33.3377	22.8575	4.81787
Q6YN16-2	Isoform 2 of Hydroxysteroid dehydrogenase-like protein 2 OS=Homo sapiens GN=HSDL2 - [HSDL2_HUMAN]	8.99	1.07349	1.17193		13.0742	37.2962	6.1001
P60842	Eukaryotic initiation factor 4A-I OS=Homo sapiens GN=EIF4A1 PE=1 SV=1 - [IF4A1_HUMAN]	32.51	1.07355	0.883601	1567.78	228.007	46.1246	5.47803
Q9BYK8-2	Isoform 2 of Helicase with zinc finger domain 2 OS=Homo sapiens GN=HELZ2 - [HELZ2_HUMAN]	1.78	1.07361	1.30896		9.43572	231.524	7.69385
P26196	Probable ATP-dependent RNA helicase DDX6 OS=Homo sapiens GN=DDX6 PE=1 SV=2 - [DDX6_HUMAN]	13.87	1.07363	1.12421	123.736	33.9884	54.3823	8.66064
Q9NXW2	DnaJ homolog subfamily B member 12 OS=Homo sapiens GN=DNAJB12 PE=1 SV=4 - [DJB12_HUMAN]	10.4	1.0738	1.18588	103.699	14.0783	41.7928	8.52881
Q9Y285	Phenylalanine--tRNA ligase alpha subunit OS=Homo sapiens GN=FARSA PE=1 SV=3 - [SYFA_HUMAN]	4.72	1.07407	0.925025		11.3588	57.5275	7.79639
P15153	Ras-related C3 botulinum toxin substrate 2 OS=Homo sapiens GN=RAC2 PE=1 SV=1 - [RAC2_HUMAN]	27.6	1.07421	0.758158	1080.81	155.013	21.4151	7.60596
Q9H089	Large subunit GTPase 1 homolog OS=Homo sapiens GN=LSG1 PE=1 SV=2 - [LSG1_HUMAN]	2.89	1.07429	1.00944		6.3383	75.1784	6.37939
B4DUR8	T-complex protein 1 subunit gamma OS=Homo sapiens GN=CCT3 PE=1 SV=1 - [B4DUR8_HUMAN]	24	1.07435	1.02083	969.466	166.886	55.6387	5.64307
P18583-2	Isoform A of Protein SON OS=Homo sapiens GN=SON - [SON_HUMAN]	7.71	1.07445	1.00729	905.543	122.454	232.162	5.98584
P25788-2	Isoform 2 of Proteasome subunit alpha type-3 OS=Homo sapiens GN=PSMA3 - [PSA3_HUMAN]	12.5	1.07466	1.01149	121.302	34.731	27.6297	5.32568
P49888	Estrogen sulfotransferase OS=Homo sapiens GN=SULT1E1 PE=1 SV=1 - [ST1E1_HUMAN]	6.46	1.07497	1.16473		6.09657	35.1036	6.62451
Q14108-2	Isoform 2 of Lysosome membrane protein 2 OS=Homo sapiens GN=SCARB2 - [SCRB2_HUMAN]	10.45	1.07501	0.801712	65.5494	13.0109	37.743	5.13525
Q5TEE2	Histone deacetylase 1 (Fragment) OS=Homo sapiens GN=HDAC1 PE=1 SV=1 - [Q5TEE2_HUMAN]	11.37	1.07544	1.08961		15.4104	24.529	8.30908
Q12907	Vesicular integral-membrane protein VIP36 OS=Homo sapiens GN=LMAN2 PE=1 SV=1 - [LMAN2_HUMAN]	17.7	1.07561	0.925059	490.314	70.8615	40.2031	6.94678
Q8N884-2	Isoform 2 of Cyclic GMP-AMP synthase OS=Homo sapiens GN=MB21D1 - [CGAS_HUMAN]	16.33	1.07563	0.956958	340.281	43.8659	49.7312	9.86182
Q13571	Lysosomal-associated transmembrane protein 5 OS=Homo sapiens GN=LAPTM5 PE=1 SV=1 - [LAPM5_HUMAN]	11.07	1.07569	1.18596		9.28659	29.9166	8.67529
O95881	Thioredoxin domain-containing protein 12 OS=Homo sapiens GN=TXNDC12 PE=1 SV=1 - [TXD12_HUMAN]	13.95	1.07575	1.05313	86.9094	10.6818	19.1936	5.40186
Q8N697	Solute carrier family 15 member 4 OS=Homo sapiens GN=SLC15A4 PE=2 SV=1 - [S15A4_HUMAN]	3.81	1.07578	1.00634	67.5894	6.20967	61.9934	8.99756
C9JEV6	N-acetyl-D-glucosamine kinase OS=Homo sapiens GN=NAGK PE=1 SV=3 - [C9JEV6_HUMAN]	7.85	1.07586	1.04925		14.2098	31.9973	6.99072
J3KSW8	Myosin phosphatase Rho-interacting protein (Fragment) OS=Homo sapiens GN=MPRIP PE=1 SV=1 - [J3KSW8_HUMAN]	6.04	1.0759	1.04691		20.2788	95.8704	6.03662
Q5QPP9	UDP-glucose 4-epimerase (Fragment) OS=Homo sapiens GN=GALE PE=1 SV=1 - [Q5QPP9_HUMAN]	18.52	1.07622	0.962452	125.366		11.988	6.53662
P12110	Collagen alpha-2(VI) chain OS=Homo sapiens GN=COL6A2 PE=1 SV=4 - [CO6A2_HUMAN]	3.93	1.07632	1.15548	227.417	47.3384	108.512	6.21436
X6R6D0	SHC-transforming protein 1 OS=Homo sapiens GN=SHC1 PE=4 SV=1 - [X6R6D0_HUMAN]	8.76	1.07649	1.34597		9.88331	38.6022	5.52881
Q14161-2	Isoform 2 of ARF GTPase-activating protein GIT2 OS=Homo sapiens GN=GIT2 - [GIT2_HUMAN]	3.82	1.07666	0.966637		9.25986	52.5444	6.62451
O00170	AH receptor-interacting protein OS=Homo sapiens GN=AIP PE=1 SV=2 - [AIP_HUMAN]	12.12	1.07673	1.01876	119.376	15.644	37.6121	6.29053
G5EA36	Cell division cycle 27, isoform CRA_c OS=Homo sapiens GN=CDC27 PE=1 SV=1 - [G5EA36_HUMAN]	6.44	1.07678	1.01514	79.2494	21.2419	91.6803	7.12256
P51572	B-cell receptor-associated protein 31 OS=Homo sapiens GN=BCAP31 PE=1 SV=3 - [BAP31_HUMAN]	23.17	1.07688	0.915912	374.353	104.339	27.974	8.44092
P02461	Collagen alpha-1(III) chain OS=Homo sapiens GN=COL3A1 PE=1 SV=4 - [CO3A1_HUMAN]	2.59	1.07699	1.23011	219.748	22.5709	138.479	6.60986
P22102	Trifunctional purine biosynthetic protein adenosine-3 OS=Homo sapiens GN=GART PE=1 SV=1 - [PUR2_HUMAN]	9.21	1.077	1.01647	256.036	56.2647	107.699	6.69775
Q96RW7-2	Isoform 2 of Hemicentin-1 OS=Homo sapiens GN=HMCN1 - [HMCN1_HUMAN]	0.34	1.07724	1.08408	106.48		599.717	6.40479
B4DS61	SFRS protein kinase 1, isoform CRA_f OS=Homo sapiens GN=SRPK1 PE=1 SV=1 - [B4DS61_HUMAN]	8.45	1.07744	1.08023		14.9308	72.3381	5.57959
P55010	Eukaryotic translation initiation factor 5 OS=Homo sapiens GN=EIF5 PE=1 SV=2 - [IF5_HUMAN]	5.34	1.07752	1.06268	164.098		49.1918	5.57959
P00167-2	Isoform 2 of Cytochrome b5 OS=Homo sapiens GN=CYB5A - [CYB5_HUMAN]	50	1.07755	1.04303	274.739	24.9835	11.2615	5.13525
P17858	ATP-dependent 6-phosphofructokinase, liver type OS=Homo sapiens GN=PFKL PE=1 SV=6 - [PFKAL_HUMAN]	8.08	1.07758	1.09803		89.6993	84.9642	7.50342
Q14738-2	Isoform Delta-2 of Serine/threonine-protein phosphatase 2A 56 kDa regulatory subunit delta isoform OS=Homo sapiens GN=PPP2R5D - [2A5D_HUMAN]	3.68	1.07762	0.921105		6.66474	66.1384	7.56201
Q08J23-2	Isoform 2 of tRNA (cytosine(34)-C(5))-methyltransferase OS=Homo sapiens GN=NSUN2 - [NSUN2_HUMAN]	5.74	1.07818	1.06328	90.468	9.50823	82.3407	7.00537
Q92841-1	Isoform 2 of Probable ATP-dependent RNA helicase DDX17 OS=Homo sapiens GN=DDX17 - [DDX17_HUMAN]	28.77	1.07845	1.0135	1434.25	211.72	72.326	8.5874
Q96H20-2	Isoform 2 of Vacuolar-sorting protein SNF8 OS=Homo sapiens GN=SNF8 - [SNF8_HUMAN]	8.17	1.07863	1.06333		6.88204	28.718	6.44287
P04083	Annexin A1 OS=Homo sapiens GN=ANXA1 PE=1 SV=2 - [ANXA1_HUMAN]	47.69	1.07872	0.907038	2610.77	310.48	38.69	7.02002
P55060-4	Isoform 4 of Exportin-2 OS=Homo sapiens GN=CSE1L - [XPO2_HUMAN]	11.04	1.07882	0.976112	603.718	86.2447	103.813	6.11279
F5H4J2	Peroxisomal membrane protein PEX14 OS=Homo sapiens GN=PEX14 PE=1 SV=1 - [F5H4J2_HUMAN]	7.67	1.0789	1.04734	115.939	12.8562	34.196	4.81787
E7EM64	COP9 signalosome complex subunit 6 OS=Homo sapiens GN=COPS6 PE=1 SV=1 - [E7EM64_HUMAN]	6.75	1.07902	1.09979	73.4955	13.4596	36.0411	5.73193
Q9NWB6-3	Isoform 3 of Arginine and glutamate-rich protein 1 OS=Homo sapiens GN=ARGLU1 - [ARGL1_HUMAN]	16.16	1.07927	1.11406		27.8914	23.8196	9.20264
P04406-2	Isoform 2 of Glyceraldehyde-3-phosphate dehydrogenase OS=Homo sapiens GN=GAPDH - [G3P_HUMAN]	28.67	1.07938	0.76377	3084.67	261.931	31.528	7.60596
P04114	Apolipoprotein B-100 OS=Homo sapiens GN=APOB PE=1 SV=2 - [APOB_HUMAN]	3.11	1.07943	1.15146	3675.57	564.286	515.283	7.04932
H3BRG4	Cytochrome b-c1 complex subunit 2, mitochondrial OS=Homo sapiens GN=UQCRC2 PE=1 SV=1 - [H3BRG4_HUMAN]	16.99	1.07947	1.08137	664.344	61.0937	44.607	8.99756
P02768	Serum albumin OS=Homo sapiens GN=ALB PE=1 SV=2 - [ALBU_HUMAN]	23.81	1.0796	1.02632	5497.01	844.538	69.3215	6.27783
K7EK35	Signal transducer and activator of transcription OS=Homo sapiens GN=STAT5A PE=1 SV=1 - [K7EK35_HUMAN]	2.23	1.07966	1.0654	100.299		87.3077	6.55127
U3KQE2	Calpain small subunit 1 (Fragment) OS=Homo sapiens GN=CAPNS1 PE=1 SV=1 - [U3KQE2_HUMAN]	23.6	1.07994	0.976683	608.774	51.7358	18.4337	4.91943
Q9UBQ0	Vacuolar protein sorting-associated protein 29 OS=Homo sapiens GN=VPS29 PE=1 SV=1 - [VPS29_HUMAN]	24.18	1.0801	1.06427	204.569	25.9387	20.4927	6.78564
O75976	Carboxypeptidase D OS=Homo sapiens GN=CPD PE=1 SV=2 - [CBPD_HUMAN]	9.13	1.08014	1.03714	372.177	64.0564	152.835	6.04932
Q9Y3U8	60S ribosomal protein L36 OS=Homo sapiens GN=RPL36 PE=1 SV=3 - [RL36_HUMAN]	35.24	1.08031	0.935599	1100.24	125.163	12.2459	11.5903
P06858	Lipoprotein lipase OS=Homo sapiens GN=LPL PE=1 SV=1 - [LIPL_HUMAN]	6.11	1.08042	1.01184	87.6592	10.53	53.1289	8.14795
S4R3R5	Aldehyde dehydrogenase OS=Homo sapiens GN=ALDH3B1 PE=1 SV=1 - [S4R3R5_HUMAN]	9.25	1.08052	1.51255	74.2126	12.3777	51.5654	7.62061
Q9HBR0-3	Isoform 3 of Putative sodium-coupled neutral amino acid transporter 10 OS=Homo sapiens GN=SLC38A10 - [S38AA_HUMAN]	4.23	1.08058	1.12859		5.70582	73.9305	5.021
Q15058	Kinesin-like protein KIF14 OS=Homo sapiens GN=KIF14 PE=1 SV=1 - [KIF14_HUMAN]	2.37	1.08058	1.08699	93.5688	9.44905	186.375	7.91357
E7ES19	Thrombospondin-4 OS=Homo sapiens GN=THBS4 PE=4 SV=1 - [E7ES19_HUMAN]	8.97	1.08086	0.995108	609.256	49.083	95.9447	4.62744
O43747	AP-1 complex subunit gamma-1 OS=Homo sapiens GN=AP1G1 PE=1 SV=5 - [AP1G1_HUMAN]	4.87	1.08097	1.15159	121.698	18.5105	91.2931	6.80029
P13639	Elongation factor 2 OS=Homo sapiens GN=EEF2 PE=1 SV=4 - [EF2_HUMAN]	26.69	1.08136	0.982856	2002.4	278.373	95.277	6.82959
Q96RS6-3	Isoform 3 of NudC domain-containing protein 1 OS=Homo sapiens GN=NUDCD1 - [NUDC1_HUMAN]	5.85	1.08138	1.00316	144.541	16.7585	56.5783	5.10986
Q96C19	EF-hand domain-containing protein D2 OS=Homo sapiens GN=EFHD2 PE=1 SV=1 - [EFHD2_HUMAN]	17.5	1.08149	0.979909	162.062	15.587	26.6805	5.19873
B1ALD9	Periostin OS=Homo sapiens GN=POSTN PE=4 SV=1 - [B1ALD9_HUMAN]	19.55	1.0817	1.02965		230.764	90.0866	7.94287
P61006	Ras-related protein Rab-8A OS=Homo sapiens GN=RAB8A PE=1 SV=1 - [RAB8A_HUMAN]	34.3	1.08174	0.969978	2265.77	248.115	23.6532	9.0708
Q03001-8	Isoform 2 of Dystonin OS=Homo sapiens GN=DST - [DYST_HUMAN]	1.53	1.082	1.02525		28.5455	590.67	5.68115
P62249	40S ribosomal protein S16 OS=Homo sapiens GN=RPS16 PE=1 SV=2 - [RS16_HUMAN]	53.42	1.08223	0.882865	821.434	92.9879	16.435	10.2134
O14879	Interferon-induced protein with tetratricopeptide repeats 3 OS=Homo sapiens GN=IFIT3 PE=1 SV=1 - [IFIT3_HUMAN]	20.41	1.08239	0.934572	476.001	69.5609	55.9495	5.19873
P13807-2	Isoform 2 of Glycogen [starch] synthase, muscle OS=Homo sapiens GN=GYS1 - [GYS1_HUMAN]	7.43	1.0824	0.937768		20.2357	76.4348	6.53662
Q92614-2	Isoform 2 of Unconventional myosin-XVIIIa OS=Homo sapiens GN=MYO18A - [MY18A_HUMAN]	2.38	1.08242	1.08674		12.1606	196.316	5.88428
B4DFL2	Isocitrate dehydrogenase [NADP] OS=Homo sapiens GN=IDH2 PE=1 SV=1 - [B4DFL2_HUMAN]	9	1.08271	1.23922	187.608	18.6311	45.1508	7.75244
H3BN98	Uncharacterized protein (Fragment) OS=Homo sapiens PE=4 SV=2 - [H3BN98_HUMAN]	13.92	1.08279	1.00091	243.931	52.8811	27.1504	9.5542
F5H2Q5	Supervillin OS=Homo sapiens GN=SVIL PE=1 SV=1 - [F5H2Q5_HUMAN]	2.22	1.08295	1.07739		6.99019	127.362	6.72705
F5H669	Cleavage and polyadenylation-specificity factor subunit 7 (Fragment) OS=Homo sapiens GN=CPSF7 PE=1 SV=1 - [F5H669_HUMAN]	10.43	1.08299	1.10992	187.43	17.0022	41.2407	7.02002
O94919	Endonuclease domain-containing 1 protein OS=Homo sapiens GN=ENDOD1 PE=1 SV=2 - [ENDD1_HUMAN]	9.6	1.08318	0.99067	413.475	37.6683	54.9813	5.70654
O00303	Eukaryotic translation initiation factor 3 subunit F OS=Homo sapiens GN=EIF3F PE=1 SV=1 - [EIF3F_HUMAN]	16.81	1.08349	0.918965	484.275	48.9166	37.5402	5.45264
F5H5B4	Serine/threonine-protein kinase 4 OS=Homo sapiens GN=STK4 PE=1 SV=1 - [F5H5B4_HUMAN]	7.18	1.08394	1.12458		8.41045	49.5106	4.95752
Q969M3	Protein YIPF5 OS=Homo sapiens GN=YIPF5 PE=1 SV=1 - [YIPF5_HUMAN]	8.17	1.08411	0.944704		11.5505	27.9706	4.36084
Q9Y262	Eukaryotic translation initiation factor 3 subunit L OS=Homo sapiens GN=EIF3L PE=1 SV=1 - [EIF3L_HUMAN]	23.23	1.08443	0.879629	727.46	112.949	66.6844	6.34131
K7EIS0	Tubulin gamma chain (Fragment) OS=Homo sapiens GN=TUBG1 PE=3 SV=1 - [K7EIS0_HUMAN]	10.57	1.08445	0.976488		20.9454	29.5686	4.90674
Q99523	Sortilin OS=Homo sapiens GN=SORT1 PE=1 SV=3 - [SORT_HUMAN]	6.5	1.08447	1.08375	170.478	34.8923	92.0095	5.74463
P23246	Splicing factor, proline- and glutamine-rich OS=Homo sapiens GN=SFPQ PE=1 SV=2 - [SFPQ_HUMAN]	15.84	1.08516	1.05946	294.475	80.4114	76.1016	9.43701
D6RIS6	Phosphoacetylglucosamine mutase (Fragment) OS=Homo sapiens GN=PGM3 PE=1 SV=2 - [D6RIS6_HUMAN]	11.05	1.08551	1.00276		6.80539	19.0804	5.79541
Q9H6R4-2	Isoform 2 of Nucleolar protein 6 OS=Homo sapiens GN=NOL6 - [NOL6_HUMAN]	4.47	1.08581	1.09911	147.608	20.0338	112.234	7.73779
Q9UKD2	mRNA turnover protein 4 homolog OS=Homo sapiens GN=MRTO4 PE=1 SV=2 - [MRT4_HUMAN]	8.79	1.0866	1.07016		9.20309	27.5429	8.29443
J3QL14	V-type proton ATPase subunit d 1 (Fragment) OS=Homo sapiens GN=ATP6V0D1 PE=1 SV=1 - [J3QL14_HUMAN]	16.81	1.08678	1.00218	286.516	37.7932	26.7983	4.94482
H0YK42	Sorting nexin-1 OS=Homo sapiens GN=SNX1 PE=1 SV=1 - [H0YK42_HUMAN]	11.51	1.08693	1.09237		25.2196	35.5706	6.72705
P62280	40S ribosomal protein S11 OS=Homo sapiens GN=RPS11 PE=1 SV=3 - [RS11_HUMAN]	34.18	1.08701	0.965662	603.671	62.3464	18.419	10.3013
Q15149	Plectin OS=Homo sapiens GN=PLEC PE=1 SV=3 - [PLEC_HUMAN]	28.82	1.08729	1.0063	9560.57	1459.12	531.466	5.96045
E7EMM2	AP-3 complex subunit delta OS=Homo sapiens GN=AP3D1 PE=1 SV=1 - [E7EMM2_HUMAN]	6.61	1.08747	1.04213	89.1671	24.8944	111.182	8.104
P61353	60S ribosomal protein L27 OS=Homo sapiens GN=RPL27 PE=1 SV=2 - [RL27_HUMAN]	36.03	1.08786	1.01207	565.526	80.2697	15.7877	10.5649
P05455	Lupus La protein OS=Homo sapiens GN=SSB PE=1 SV=2 - [LA_HUMAN]	5.39	1.08792	1.09622		6.46055	46.8082	7.12256
P15880	40S ribosomal protein S2 OS=Homo sapiens GN=RPS2 PE=1 SV=2 - [RS2_HUMAN]	45.73	1.08798	0.877466	2737.79	282.271	31.3046	10.2427
F8VPD4	CAD protein OS=Homo sapiens GN=CAD PE=1 SV=1 - [F8VPD4_HUMAN]	13.78	1.0881	0.951559	1468.74	207.852	235.873	6.55127
J3QR09	Ribosomal protein L19 OS=Homo sapiens GN=RPL19 PE=1 SV=1 - [J3QR09_HUMAN]	16.58	1.0885	0.953139	299.776	30.6382	23.1201	11.4731
Q9NQ29-2	Isoform 2 of Putative RNA-binding protein Luc7-like 1 OS=Homo sapiens GN=LUC7L - [LUC7L_HUMAN]	36.31	1.08869	1.10006	1479.14	192.559	38.3818	10.0376
Q13813-3	Isoform 3 of Spectrin alpha chain, non-erythrocytic 1 OS=Homo sapiens GN=SPTAN1 - [SPTN1_HUMAN]	18.68	1.08873	1.01191	1741.42	311.555	282.108	5.33838
Q92900-2	Isoform 2 of Regulator of nonsense transcripts 1 OS=Homo sapiens GN=UPF1 - [RENT1_HUMAN]	6.44	1.08874	0.992818	172.943	33.2708	122.958	6.68311
Q6RFH5-2	Isoform 2 of WD repeat-containing protein 74 OS=Homo sapiens GN=WDR74 - [WDR74_HUMAN]	6.83	1.08892	0.982267		11.5928	40.1825	8.38232
H3BRU6	Poly(rC)-binding protein 2 (Fragment) OS=Homo sapiens GN=PCBP2 PE=1 SV=1 - [H3BRU6_HUMAN]	25.58	1.08928	0.957453	1100.47	135.047	31.6903	8.44092
P62854	40S ribosomal protein S26 OS=Homo sapiens GN=RPS26 PE=1 SV=3 - [RS26_HUMAN]	33.91	1.08933	1.03698	485.878	70.6716	13.0071	11.0044
Q99460-2	Isoform 2 of 26S proteasome non-ATPase regulatory subunit 1 OS=Homo sapiens GN=PSMD1 - [PSMD1_HUMAN]	8.46	1.08944	0.976542	205.361	42.4497	102.193	5.2749
O14493	Claudin-4 OS=Homo sapiens GN=CLDN4 PE=1 SV=1 - [CLD4_HUMAN]	9.09	1.08962	0.79503	257.511		22.0624	8.04541
B4DZ85	Nuclear receptor coactivator 4 OS=Homo sapiens GN=NCOA4 PE=2 SV=1 - [B4DZ85_HUMAN]	4.46	1.08971	1.13904		12.5789	50.6798	6.22705
Q92616	Translational activator GCN1 OS=Homo sapiens GN=GCN1L1 PE=1 SV=6 - [GCN1L_HUMAN]	9.28	1.08998	0.954292	527.794	113.02	292.572	7.47412
Q9Y2T2	AP-3 complex subunit mu-1 OS=Homo sapiens GN=AP3M1 PE=1 SV=1 - [AP3M1_HUMAN]	4.31	1.09038	1.11392	169.671	17.147	46.9093	6.93213
E7EPB3	60S ribosomal protein L14 OS=Homo sapiens GN=RPL14 PE=1 SV=1 - [E7EPB3_HUMAN]	36.29	1.09051	0.951699	1367.93	186.484	14.5486	10.2134
Q5T8C6	Cell division cycle protein 16 homolog OS=Homo sapiens GN=CDC16 PE=1 SV=1 - [Q5T8C6_HUMAN]	4.21	1.09055	0.913456		9.60923	54.669	5.42725
P02765	Alpha-2-HS-glycoprotein OS=Homo sapiens GN=AHSG PE=1 SV=1 - [FETUA_HUMAN]	7.08	1.09056	0.973418	597.409	170.978	39.2997	5.71924
Q15233-2	Isoform 2 of Non-POU domain-containing octamer-binding protein OS=Homo sapiens GN=NONO - [NONO_HUMAN]	15.97	1.09081	1.10544	192.195	33.3331	43.8381	8.63135
Q9BXJ9	N-alpha-acetyltransferase 15, NatA auxiliary subunit OS=Homo sapiens GN=NAA15 PE=1 SV=1 - [NAA15_HUMAN]	2.66	1.09093	0.97327		11.9165	101.208	7.41553
Q9Y678	Coatomer subunit gamma-1 OS=Homo sapiens GN=COPG1 PE=1 SV=1 - [COPG1_HUMAN]	9.73	1.09099	0.990641	514.783	60.109	97.6555	5.46533
Q13200	26S proteasome non-ATPase regulatory subunit 2 OS=Homo sapiens GN=PSMD2 PE=1 SV=3 - [PSMD2_HUMAN]	19.27	1.09106	0.958355	889.555	142.178	100.136	5.19873
O94925-3	Isoform 3 of Glutaminase kidney isoform, mitochondrial OS=Homo sapiens GN=GLS - [GLSK_HUMAN]	4.35	1.09128	1.04344	167.217	31.816	65.4179	7.88428
O75146	Huntingtin-interacting protein 1-related protein OS=Homo sapiens GN=HIP1R PE=1 SV=2 - [HIP1R_HUMAN]	5.52	1.09146	0.929685	102.806	18.9046	119.315	6.66846
Q76LX8-2	Isoform 2 of A disintegrin and metalloproteinase with thrombospondin motifs 13 OS=Homo sapiens GN=ADAMTS13 - [ATS13_HUMAN]	1.53	1.09175	1.03731		26.6426	147.708	7.15186
G3XAC6	RNA-binding protein 39 OS=Homo sapiens GN=RBM39 PE=1 SV=1 - [G3XAC6_HUMAN]	25.77	1.09175	0.986404	1419.77	146.188	47.9941	10.5649
P12109	Collagen alpha-1(VI) chain OS=Homo sapiens GN=COL6A1 PE=1 SV=3 - [CO6A1_HUMAN]	9.24	1.09194	1.05937	796.235	102.029	108.462	5.42725
Q8WU90	Zinc finger CCCH domain-containing protein 15 OS=Homo sapiens GN=ZC3H15 PE=1 SV=1 - [ZC3HF_HUMAN]	5.16	1.09195	1.25734		6.13879	48.5726	5.31299
Q15785	Mitochondrial import receptor subunit TOM34 OS=Homo sapiens GN=TOMM34 PE=1 SV=2 - [TOM34_HUMAN]	17.15	1.09294	0.959273	76.1694	18.107	34.5378	8.98291
E9PCY7	Heterogeneous nuclear ribonucleoprotein H OS=Homo sapiens GN=HNRNPH1 PE=1 SV=1 - [E9PCY7_HUMAN]	9.09	1.09301	1.06183	300.308	35.45	47.0574	6.34131
O14979-3	Isoform 3 of Heterogeneous nuclear ribonucleoprotein D-like OS=Homo sapiens GN=HNRNPDL - [HNRDL_HUMAN]	17.21	1.09317	1.07135	273.419	32.8956	27.1746	8.646
F8VYN5	Heterogeneous nuclear ribonucleoprotein A1 (Fragment) OS=Homo sapiens GN=HNRNPA1 PE=1 SV=1 - [F8VYN5_HUMAN]	22.12	1.09323	0.86799	101.61	13.6352	12.8895	7.63525
E7EUG6	General transcription factor IIF subunit 1 OS=Homo sapiens GN=GTF2F1 PE=1 SV=1 - [E7EUG6_HUMAN]	6.94	1.09335	1.24011		12.0674	48.4533	7.44482
Q8TEQ6	Gem-associated protein 5 OS=Homo sapiens GN=GEMIN5 PE=1 SV=3 - [GEMI5_HUMAN]	9.22	1.09353	0.987209	734.536	63.0013	168.483	6.62451
Q02750-2	Isoform 2 of Dual specificity mitogen-activated protein kinase kinase 1 OS=Homo sapiens GN=MAP2K1 - [MP2K1_HUMAN]	5.72	1.09391	1.02738		11.6294	40.7378	6.46826
E5RHG8	Transcription elongation factor B polypeptide 1 (Fragment) OS=Homo sapiens GN=TCEB1 PE=1 SV=1 - [E5RHG8_HUMAN]	25.84	1.094	1.00481		5.75282	9.95372	5.38916
P18124	60S ribosomal protein L7 OS=Homo sapiens GN=RPL7 PE=1 SV=1 - [RL7_HUMAN]	31.85	1.09408	0.852132	1802.73	357.286	29.2072	10.6528
E9PC74	Translation initiation factor eIF-2B subunit epsilon OS=Homo sapiens GN=EIF2B5 PE=1 SV=1 - [E9PC74_HUMAN]	2.55	1.0942	0.921502	79.4032		78.2974	5.21143
H0Y3P2	Eukaryotic translation initiation factor 4 gamma 2 OS=Homo sapiens GN=EIF4G2 PE=1 SV=1 - [H0Y3P2_HUMAN]	4.72	1.0945	1.106	142.968	32.5348	98.0557	6.99072
O14929-2	Isoform B of Histone acetyltransferase type B catalytic subunit OS=Homo sapiens GN=HAT1 - [HAT1_HUMAN]	6.89	1.09471	0.98092		5.41601	39.7609	5.92236
Q96T76	MMS19 nucleotide excision repair protein homolog OS=Homo sapiens GN=MMS19 PE=1 SV=2 - [MMS19_HUMAN]	1.84	1.09472	1.01133		5.64544	113.217	6.354
P12111-4	Isoform 4 of Collagen alpha-3(VI) chain OS=Homo sapiens GN=COL6A3 - [CO6A3_HUMAN]	3.5	1.09487	1.09763	345.481	72.282	278.031	8.14795
Q9UHD1-2	Isoform 2 of Cysteine and histidine-rich domain-containing protein 1 OS=Homo sapiens GN=CHORDC1 - [CHRD1_HUMAN]	11.5	1.09544	1.0384		19.6609	35.2636	7.76709
Q8NBX0	Saccharopine dehydrogenase-like oxidoreductase OS=Homo sapiens GN=SCCPDH PE=1 SV=1 - [SCPDL_HUMAN]	10.96	1.09563	1.14274	203.78	45.1321	47.1215	9.14404
P51398-2	Isoform 2 of 28S ribosomal protein S29, mitochondrial OS=Homo sapiens GN=DAP3 - [RT29_HUMAN]	6.72	1.09596	1.04006		6.1153	41.0184	8.98291
Q9HCU5	Prolactin regulatory element-binding protein OS=Homo sapiens GN=PREB PE=1 SV=2 - [PREB_HUMAN]	6	1.09599	1.17643		5.24133	45.4397	7.88428
Q7L2E3-2	Isoform 2 of Putative ATP-dependent RNA helicase DHX30 OS=Homo sapiens GN=DHX30 - [DHX30_HUMAN]	7.86	1.09626	1.04901	395.571	44.1168	136.03	8.60205
P62701	40S ribosomal protein S4, X isoform OS=Homo sapiens GN=RPS4X PE=1 SV=2 - [RS4X_HUMAN]	34.22	1.09636	1.05089	1729.19	187.43	29.5791	10.1548
P29144	Tripeptidyl-peptidase 2 OS=Homo sapiens GN=TPP2 PE=1 SV=4 - [TPP2_HUMAN]	3.28	1.09722	0.973514		20.5684	138.263	6.31592
Q9UBH6-2	Isoform 2 of Xenotropic and polytropic retrovirus receptor 1 OS=Homo sapiens GN=XPR1 - [XPR1_HUMAN]	3.17	1.0973	1.32304	104.469	8.36983	73.8722	7.51807
Q5HY57	Emerin OS=Homo sapiens GN=EMD PE=1 SV=1 - [Q5HY57_HUMAN]	10.05	1.09754	1.06486		12.6317	24.9229	5.021
F5GX16	Annexin OS=Homo sapiens GN=ANXA8L2 PE=3 SV=1 - [F5GX16_HUMAN]	9.06	1.09784	1.03717	172.375	31.8054	29.9821	5.24951
P02452	Collagen alpha-1(I) chain OS=Homo sapiens GN=COL1A1 PE=1 SV=5 - [CO1A1_HUMAN]	7.38	1.09786	1.2342	210.381	60.0974	138.857	5.79541
O14818	Proteasome subunit alpha type-7 OS=Homo sapiens GN=PSMA7 PE=1 SV=1 - [PSA7_HUMAN]	22.58	1.09787	1.00357	639.759	63.249	27.8696	8.45557
Q9Y3C6	Peptidyl-prolyl cis-trans isomerase-like 1 OS=Homo sapiens GN=PPIL1 PE=1 SV=1 - [PPIL1_HUMAN]	25.3	1.09823	0.968896		26.9372	18.2251	7.98682
K7EJC1	26S proteasome non-ATPase regulatory subunit 8 OS=Homo sapiens GN=PSMD8 PE=1 SV=1 - [K7EJC1_HUMAN]	19.19	1.09883	0.893804	142.055	17.2116	19.7682	6.93213
P18031	Tyrosine-protein phosphatase non-receptor type 1 OS=Homo sapiens GN=PTPN1 PE=1 SV=1 - [PTN1_HUMAN]	16.78	1.09927	1.01153	273.227	61.9104	49.9348	6.26514
P02774	Vitamin D-binding protein OS=Homo sapiens GN=GC PE=1 SV=1 - [VTDB_HUMAN]	6.96	1.09932	1.23737	189.001	21.4452	52.929	5.5415
O00232-2	Isoform 2 of 26S proteasome non-ATPase regulatory subunit 12 OS=Homo sapiens GN=PSMD12 - [PSD12_HUMAN]	17.2	1.09942	0.958346	443.404	55.7862	50.5463	7.88428
Q9BWD1	Acetyl-CoA acetyltransferase, cytosolic OS=Homo sapiens GN=ACAT2 PE=1 SV=2 - [THIC_HUMAN]	4.53	1.10018	1.11045	98.8795	18.0038	41.3244	6.91748
Q70E73-5	Isoform RMO1c of Ras-associated and pleckstrin homology domains-containing protein 1 OS=Homo sapiens GN=RAPH1 - [RAPH1_HUMAN]	3.04	1.10071	1.03632		5.42287	66.9082	5.93506
P52434-3	Isoform 3 of DNA-directed RNA polymerases I, II, and III subunit RPABC3 OS=Homo sapiens GN=POLR2H - [RPAB3_HUMAN]	30.7	1.10082	0.972449	234.498	23.1964	12.9504	4.58936
P09914-2	Isoform 2 of Interferon-induced protein with tetratricopeptide repeats 1 OS=Homo sapiens GN=IFIT1 - [IFIT1_HUMAN]	14.54	1.10083	0.922065	688.393	61.99	51.6806	8.36768
P17655	Calpain-2 catalytic subunit OS=Homo sapiens GN=CAPN2 PE=1 SV=6 - [CAN2_HUMAN]	14.71	1.10087	0.902679	728.249	65.9983	79.9448	4.98291
Q9UII4	E3 ISG15--protein ligase HERC5 OS=Homo sapiens GN=HERC5 PE=1 SV=2 - [HERC5_HUMAN]	4.88	1.10114	1.03067	101.019	13.822	116.777	7.6499
J3QKT4	Pyrroline-5-carboxylate reductase (Fragment) OS=Homo sapiens GN=PYCR1 PE=1 SV=1 - [J3QKT4_HUMAN]	12.81	1.10122	1.0689		10.0675	25.6103	6.60986
B9A064	Immunoglobulin lambda-like polypeptide 5 OS=Homo sapiens GN=IGLL5 PE=2 SV=2 - [IGLL5_HUMAN]	19.63	1.10134	0.980179		15.9404	23.0486	8.83643
O95292	Vesicle-associated membrane protein-associated protein B/C OS=Homo sapiens GN=VAPB PE=1 SV=3 - [VAPB_HUMAN]	30.45	1.10143	0.889431	495.585	68.2193	27.2111	7.29834
P30520	Adenylosuccinate synthetase isozyme 2 OS=Homo sapiens GN=ADSS PE=1 SV=3 - [PURA2_HUMAN]	5.48	1.10144	0.997651		5.31044	50.0658	6.55127
Q15050	Ribosome biogenesis regulatory protein homolog OS=Homo sapiens GN=RRS1 PE=1 SV=2 - [RRS1_HUMAN]	6.3	1.1015	1.33693		5.99478	41.1682	10.6968
Q8NC51-4	Isoform 4 of Plasminogen activator inhibitor 1 RNA-binding protein OS=Homo sapiens GN=SERBP1 - [PAIRB_HUMAN]	17.83	1.10158	1.10614	182.638	25.5613	42.4013	8.44092
E9PI87	Oxidoreductase HTATIP2 OS=Homo sapiens GN=HTATIP2 PE=1 SV=1 - [E9PI87_HUMAN]	21.43	1.102	1.00033	156.848	20.148	21.9623	7.40088
B4DXI8	26S proteasome non-ATPase regulatory subunit 7 OS=Homo sapiens GN=PSMD7 PE=1 SV=1 - [B4DXI8_HUMAN]	8.91	1.10216	1.03918		23.0527	28.28	7.62061
P21399	Cytoplasmic aconitate hydratase OS=Homo sapiens GN=ACO1 PE=1 SV=3 - [ACOC_HUMAN]	11.02	1.10298	1.05044	411.998	73.1906	98.3366	6.68311
F5GZJ1	Condensin complex subunit 1 OS=Homo sapiens GN=NCAPD2 PE=1 SV=1 - [F5GZJ1_HUMAN]	5.75	1.10315	1.01706	164.568	36.3841	152.079	6.69775
P50995-2	Isoform 2 of Annexin A11 OS=Homo sapiens GN=ANXA11 - [ANX11_HUMAN]	23.52	1.10349	1.08207	762.567	126.681	51.2096	7.66455
J3KR24	Isoleucine--tRNA ligase, cytoplasmic OS=Homo sapiens GN=IARS PE=1 SV=1 - [J3KR24_HUMAN]	17.36	1.10366	0.923225	606.204	143.502	131.68	6.11279
M0R3D6	60S ribosomal protein L18a (Fragment) OS=Homo sapiens GN=RPL18A PE=1 SV=1 - [M0R3D6_HUMAN]	39.72	1.10376	0.908881	2277.84	266.418	16.7038	10.77
Q9NX62	Inositol monophosphatase 3 OS=Homo sapiens GN=IMPAD1 PE=1 SV=1 - [IMPA3_HUMAN]	4.74	1.10376	0.806963	118.742		38.657	6.85889
[truncated: 245 more rows]
