# Supplementary material for: Phytoagent Deoxyelephantopin and Its Derivative Inhibit Triple Negative Breast Cancer Cell Activity through ROS-Mediated Exosomal Activity and Protein Functions
Source: Front Pharmacol. 2017 Jun 29;8:398. doi: 10.3389/fphar.2017.00398 (PMC5490438; doi:10.3389/fphar.2017.00398)
Supplement: Supplementary file 2 [file Table_2.XLS]

## Sheet: Table S2
Supplementary Table S2: Identified exosomal proteins for DET and DETD-35 treatments in biological replicate 2
Accession	Description	Coverage (%)	Protein Ratio (115/114)	Protein Ratio (116/114)	Score A2	Score A4	MW (kDa)	calc. pI
P04264	Keratin, type II cytoskeletal 1 OS=Homo sapiens GN=KRT1 PE=1 SV=6 - [K2C1_HUMAN]	45.81	0.896054	1.01084	36099.2	3194.92	65.999	8.11865
Q09666	Neuroblast differentiation-associated protein AHNAK OS=Homo sapiens GN=AHNAK PE=1 SV=2 - [AHNK_HUMAN]	53.02	1.20532	1.13983	19160.3	2092.11	628.699	6.15088
P60709	Actin, cytoplasmic 1 OS=Homo sapiens GN=ACTB PE=1 SV=1 - [ACTB_HUMAN]	41.6	1.0727	1.0938	15863.4	2074.43	41.7097	5.47803
P62805	Histone H4 OS=Homo sapiens GN=HIST1H4A PE=1 SV=2 - [H4_HUMAN]	62.14	1.7007	1.37428	11707.8	1492.94	11.3604	11.356
P13645	Keratin, type I cytoskeletal 10 OS=Homo sapiens GN=KRT10 PE=1 SV=6 - [K1C10_HUMAN]	45.72	0.862872	1.09278	18266.9	1556.2	58.7917	5.21143
P05556	Integrin beta-1 OS=Homo sapiens GN=ITGB1 PE=1 SV=2 - [ITB1_HUMAN]	33.83	1.02038	0.943647	12134.1	1331.26	88.357	5.38916
Q15149-3	Isoform 3 of Plectin OS=Homo sapiens GN=PLEC - [PLEC_HUMAN]	30.46	1.13364	1.08114	9823.27	1214.08	517.716	5.74463
P35527	Keratin, type I cytoskeletal 9 OS=Homo sapiens GN=KRT9 PE=1 SV=3 - [K1C9_HUMAN]	37.4	0.92549	0.989132	11294.5	1097.98	62.0268	5.23682
P07355	Annexin A2 OS=Homo sapiens GN=ANXA2 PE=1 SV=2 - [ANXA2_HUMAN]	59	1.2222	1.22398	10129.8	1115.14	38.5798	7.75244
Q5HY54	Filamin-A OS=Homo sapiens GN=FLNA PE=1 SV=1 - [Q5HY54_HUMAN]	37.51	1.03709	1.10493	12491.3	1318.78	276.378	6.04932
P02751-17	Isoform 17 of Fibronectin OS=Homo sapiens GN=FN1 - [FINC_HUMAN]	26.74	1.01832	1.18089	9749.57	1092.67	256.341	5.79541
P05023	Sodium/potassium-transporting ATPase subunit alpha-1 OS=Homo sapiens GN=ATP1A1 PE=1 SV=1 - [AT1A1_HUMAN]	34.51	1.09372	0.992378	11530.8	1109.18	112.824	5.49072
Q9NZM1-6	Isoform 6 of Myoferlin OS=Homo sapiens GN=MYOF - [MYOF_HUMAN]	35.25	1.05588	1.02898	8773.71	963.476	233.329	6.21436
Q9Y490	Talin-1 OS=Homo sapiens GN=TLN1 PE=1 SV=3 - [TLN1_HUMAN]	29.71	0.945622	1.03177	10486	1039.73	269.599	6.07471
P35579	Myosin-9 OS=Homo sapiens GN=MYH9 PE=1 SV=4 - [MYH9_HUMAN]	33.88	1.07752	1.08557	9004.65	1058.13	226.392	5.60498
P02768	Serum albumin OS=Homo sapiens GN=ALB PE=1 SV=2 - [ALBU_HUMAN]	17.41	0.920658	1.03951	7187.73	813.4	69.3215	6.27783
P35908	Keratin, type II cytoskeletal 2 epidermal OS=Homo sapiens GN=KRT2 PE=1 SV=2 - [K22E_HUMAN]	42.25	0.729382	1.02922	16021.1	1531.01	65.3932	8.00146
P01023	Alpha-2-macroglobulin OS=Homo sapiens GN=A2M PE=1 SV=3 - [A2MG_HUMAN]	6.11	0.818632	0.867967	8232.37	983.629	163.188	6.45557
A6NN80	Annexin OS=Homo sapiens GN=ANXA6 PE=1 SV=3 - [A6NN80_HUMAN]	55.92	1.47925	1.52113	4818.14	673.136	75.2292	5.66846
P69905	Hemoglobin subunit alpha OS=Homo sapiens GN=HBA1 PE=1 SV=2 - [HBA_HUMAN]	34.51	1.09396	1.33718	5782.95	587.05	15.2479	8.67529
O75369-8	Isoform 8 of Filamin-B OS=Homo sapiens GN=FLNB - [FLNB_HUMAN]	32.7	1.12333	1.06944	7174.82	835.038	281.459	5.70654
Q14204	Cytoplasmic dynein 1 heavy chain 1 OS=Homo sapiens GN=DYNC1H1 PE=1 SV=5 - [DYHC1_HUMAN]	17.86	1.0306	0.934117	5498.65	690.593	532.072	6.40479
P16403	Histone H1.2 OS=Homo sapiens GN=HIST1H1C PE=1 SV=2 - [H12_HUMAN]	36.15	1.26517	1.19022	7633.92	786.99	21.3517	10.9312
P07996	Thrombospondin-1 OS=Homo sapiens GN=THBS1 PE=1 SV=2 - [TSP1_HUMAN]	31.54	0.848319	0.857321	7370.91	722.25	129.3	4.94482
P13647	Keratin, type II cytoskeletal 5 OS=Homo sapiens GN=KRT5 PE=1 SV=3 - [K2C5_HUMAN]	46.95	1.07979	1.03646	9617.93	920.029	62.34	7.73779
P36578	60S ribosomal protein L4 OS=Homo sapiens GN=RPL4 PE=1 SV=5 - [RL4_HUMAN]	30.44	1.28943	1.31087	5400.27	489.418	47.6674	11.063
Q14764	Major vault protein OS=Homo sapiens GN=MVP PE=1 SV=4 - [MVP_HUMAN]	36.17	1.17855	1.05807	5087.72	534.682	99.2659	5.47803
P11142	Heat shock cognate 71 kDa protein OS=Homo sapiens GN=HSPA8 PE=1 SV=1 - [HSP7C_HUMAN]	41.49	1.11082	1.1492	7512.25	837.209	70.8542	5.51611
P04114	Apolipoprotein B-100 OS=Homo sapiens GN=APOB PE=1 SV=2 - [APOB_HUMAN]	2.83	0.910402	0.958697	4633.99	399.649	515.283	7.04932
P98160	Basement membrane-specific heparan sulfate proteoglycan core protein OS=Homo sapiens GN=HSPG2 PE=1 SV=4 - [PGBM_HUMAN]	15.19	0.557914	0.555345	5034.57	551.573	468.532	6.50732
Q00610-2	Isoform 2 of Clathrin heavy chain 1 OS=Homo sapiens GN=CLTC - [CLH1_HUMAN]	25.02	1.32291	1.13408	4844.13	551.745	187.771	5.69385
P49327	Fatty acid synthase OS=Homo sapiens GN=FASN PE=1 SV=3 - [FAS_HUMAN]	21.23	0.989776	0.886256	4254.41	504.144	273.254	6.44287
P68104	Elongation factor 1-alpha 1 OS=Homo sapiens GN=EEF1A1 PE=1 SV=1 - [EF1A1_HUMAN]	29	1.06288	0.989539	4568.22	445.509	50.1091	9.01221
P11021	78 kDa glucose-regulated protein OS=Homo sapiens GN=HSPA5 PE=1 SV=2 - [GRP78_HUMAN]	44.04	1.28661	1.23674	5293.91	634.496	72.2884	5.16064
P16070-18	Isoform 18 of CD44 antigen OS=Homo sapiens GN=CD44 - [CD44_HUMAN]	35.88	0.898229	0.873897	4997.78	501.787	37.2542	5.51611
Q14315-2	Isoform 2 of Filamin-C OS=Homo sapiens GN=FLNC - [FLNC_HUMAN]	25.15	1.07941	0.986068	6244.67	693.943	287.102	5.97314
P62424	60S ribosomal protein L7a OS=Homo sapiens GN=RPL7A PE=1 SV=2 - [RL7A_HUMAN]	46.99	1.39463	1.32498	3944.21	464.35	29.977	10.6089
P14618	Pyruvate kinase PKM OS=Homo sapiens GN=PKM PE=1 SV=4 - [KPYM_HUMAN]	35.03	1.10569	1.02923	3750.67	463.398	57.9	7.84033
P18124	60S ribosomal protein L7 OS=Homo sapiens GN=RPL7 PE=1 SV=1 - [RL7_HUMAN]	45.56	1.41169	1.24481	2577.16	451.022	29.2072	10.6528
P18206-2	Isoform 1 of Vinculin OS=Homo sapiens GN=VCL - [VINC_HUMAN]	36.3	0.909747	0.983196	4397.71	441.419	116.649	6.0874
P08238	Heat shock protein HSP 90-beta OS=Homo sapiens GN=HSP90AB1 PE=1 SV=4 - [HS90B_HUMAN]	32.87	1.05149	1.0073	10292	1031.65	83.2121	5.03369
P02545	Prelamin-A/C OS=Homo sapiens GN=LMNA PE=1 SV=1 - [LMNA_HUMAN]	45.93	1.00459	1.27088	4585.69	431.279	74.0947	7.02002
P05106	Integrin beta-3 OS=Homo sapiens GN=ITGB3 PE=1 SV=2 - [ITB3_HUMAN]	23.86	0.974978	1.22609	4782.8	476.443	87.0004	5.23682
P08670	Vimentin OS=Homo sapiens GN=VIM PE=1 SV=4 - [VIME_HUMAN]	48.07	1.19382	1.09209	3919.51	395.523	53.6191	5.12256
O00468-6	Isoform 6 of Agrin OS=Homo sapiens GN=AGRN - [AGRIN_HUMAN]	24.55	0.602955	0.557475	4268.25	462.778	214.706	6.40479
Q00839-2	Isoform Short of Heterogeneous nuclear ribonucleoprotein U OS=Homo sapiens GN=HNRNPU - [HNRPU_HUMAN]	20.22	1.08122	1.58234	3456.9	379.069	88.9242	5.78271
P15924	Desmoplakin OS=Homo sapiens GN=DSP PE=1 SV=3 - [DESP_HUMAN]	18.01	1.09631	1.05996	3179.24	363.792	331.569	6.81494
P26006	Integrin alpha-3 OS=Homo sapiens GN=ITGA3 PE=1 SV=5 - [ITA3_HUMAN]	16.94	1.09902	0.995722	3233.47	407.199	116.538	6.771
P62750	60S ribosomal protein L23a OS=Homo sapiens GN=RPL23A PE=1 SV=1 - [RL23A_HUMAN]	41.67	1.07651	2.01445	3453.89	358.262	17.6841	10.4478
P01024	Complement C3 OS=Homo sapiens GN=C3 PE=1 SV=2 - [CO3_HUMAN]	5.35	0.91279	1.05614	2797.43	342.938	187.03	6.40479
Q7L014	Probable ATP-dependent RNA helicase DDX46 OS=Homo sapiens GN=DDX46 PE=1 SV=2 - [DDX46_HUMAN]	30.94	1.02866	1.06645	2605.01	325.386	117.29	9.29053
P46940	Ras GTPase-activating-like protein IQGAP1 OS=Homo sapiens GN=IQGAP1 PE=1 SV=1 - [IQGA1_HUMAN]	22.69	1.04596	1.13049	3317.9	371.008	189.134	6.48096
P62979	Ubiquitin-40S ribosomal protein S27a OS=Homo sapiens GN=RPS27A PE=1 SV=2 - [RS27A_HUMAN]	54.49	1.08674	0.953658	2636.53	305.298	17.9535	9.64209
P08779	Keratin, type I cytoskeletal 16 OS=Homo sapiens GN=KRT16 PE=1 SV=4 - [K1C16_HUMAN]	55.18	1.61895	0.947534	11965.4	1079.73	51.2362	5.04639
P08195-2	Isoform 2 of 4F2 cell-surface antigen heavy chain OS=Homo sapiens GN=SLC3A2 - [4F2_HUMAN]	39.13	1.07429	1.02486	3786.51	426.73	57.9089	5.35107
P10809	60 kDa heat shock protein, mitochondrial OS=Homo sapiens GN=HSPD1 PE=1 SV=2 - [CH60_HUMAN]	35.25	0.996869	1.15171	3679.12	334.49	61.0164	5.87158
P26373	60S ribosomal protein L13 OS=Homo sapiens GN=RPL13 PE=1 SV=4 - [RL13_HUMAN]	38.86	1.21551	1.11499	3276.09	293.008	24.2465	11.6489
P23396	40S ribosomal protein S3 OS=Homo sapiens GN=RPS3 PE=1 SV=2 - [RS3_HUMAN]	56.79	1.34348	1.108	2428.9	286.846	26.6714	9.65674
P23229-5	Isoform Alpha-6X2B of Integrin alpha-6 OS=Homo sapiens GN=ITGA6 - [ITA6_HUMAN]	22.01	0.997921	0.922779	3326.33	332.451	121.589	7.35693
O75367-3	Isoform 3 of Core histone macro-H2A.1 OS=Homo sapiens GN=H2AFY - [H2AY_HUMAN]	39.08	1.19893	1.08522	3181.62	355.683	39.4644	9.77393
P80723	Brain acid soluble protein 1 OS=Homo sapiens GN=BASP1 PE=1 SV=2 - [BASP1_HUMAN]	86.34	0.895042	0.86509	3717.67	459.071	22.68	4.62744
P05787	Keratin, type II cytoskeletal 8 OS=Homo sapiens GN=KRT8 PE=1 SV=7 - [K2C8_HUMAN]	43.06	1.12252	1.17976	5203.44	533.177	53.6711	5.59229
P29966	Myristoylated alanine-rich C-kinase substrate OS=Homo sapiens GN=MARCKS PE=1 SV=4 - [MARCS_HUMAN]	50.3	0.774358	0.743676	4843.86	434.273	31.5359	4.44971
P16615	Sarcoplasmic/endoplasmic reticulum calcium ATPase 2 OS=Homo sapiens GN=ATP2A2 PE=1 SV=1 - [AT2A2_HUMAN]	24.28	1.05937	1.01431	3049.25	332.722	114.683	5.33838
P26038	Moesin OS=Homo sapiens GN=MSN PE=1 SV=3 - [MOES_HUMAN]	38.3	1.04398	1.13365	3234.8	430.17	67.7778	6.40479
P04406	Glyceraldehyde-3-phosphate dehydrogenase OS=Homo sapiens GN=GAPDH PE=1 SV=3 - [G3P_HUMAN]	36.12	1.08252	0.944846	3942.87	307.705	36.0304	8.45557
Q04695	Keratin, type I cytoskeletal 17 OS=Homo sapiens GN=KRT17 PE=1 SV=2 - [K1C17_HUMAN]	59.03	1.58011	0.949919	8255.64	727.859	48.076	5.021
P40429	60S ribosomal protein L13a OS=Homo sapiens GN=RPL13A PE=1 SV=2 - [RL13A_HUMAN]	32.51	1.40683	1.24979	2341.86	274.33	23.5624	10.9312
Q01082	Spectrin beta chain, non-erythrocytic 1 OS=Homo sapiens GN=SPTBN1 PE=1 SV=2 - [SPTB2_HUMAN]	21.4	1.04677	1.06281	2435.78	305.879	274.439	5.56689
Q02878	60S ribosomal protein L6 OS=Homo sapiens GN=RPL6 PE=1 SV=3 - [RL6_HUMAN]	36.46	1.44657	1.51464	1795.3	255.253	32.7076	10.5796
Q13813-3	Isoform 3 of Spectrin alpha chain, non-erythrocytic 1 OS=Homo sapiens GN=SPTAN1 - [SPTN1_HUMAN]	20.68	1.11296	1.07631	2468.28	300.948	282.108	5.33838
P27824	Calnexin OS=Homo sapiens GN=CANX PE=1 SV=2 - [CALX_HUMAN]	28.89	1.44849	1.24043	1701.5	302.523	67.5259	4.60205
P62241	40S ribosomal protein S8 OS=Homo sapiens GN=RPS8 PE=1 SV=2 - [RS8_HUMAN]	45.67	1.46998	1.27991	2518.71	301.672	24.1902	10.3159
Q9UQ35	Serine/arginine repetitive matrix protein 2 OS=Homo sapiens GN=SRRM2 PE=1 SV=2 - [SRRM2_HUMAN]	11.01	0.903685	0.919799	3011.28	288.253	299.438	12.0591
P17301	Integrin alpha-2 OS=Homo sapiens GN=ITGA2 PE=1 SV=1 - [ITA2_HUMAN]	20.75	1.04032	0.910367	2746.92	279.727	129.214	5.31299
P42704	Leucine-rich PPR motif-containing protein, mitochondrial OS=Homo sapiens GN=LRPPRC PE=1 SV=3 - [LPPRC_HUMAN]	19.87	0.98096	1.07621	2687.46	263.507	157.805	6.12549
P13639	Elongation factor 2 OS=Homo sapiens GN=EEF2 PE=1 SV=4 - [EF2_HUMAN]	29.37	1.09862	1.04708	2481.11	258.097	95.277	6.82959
Q07065	Cytoskeleton-associated protein 4 OS=Homo sapiens GN=CKAP4 PE=1 SV=2 - [CKAP4_HUMAN]	41.36	1.17543	1.14396	3052.95	302.935	65.9827	5.92236
B4DIT7	Protein-glutamine gamma-glutamyltransferase 2 OS=Homo sapiens GN=TGM2 PE=1 SV=1 - [B4DIT7_HUMAN]	22.44	1.05287	1.01048	3427.75	264.072	68.6054	5.30029
P78527	DNA-dependent protein kinase catalytic subunit OS=Homo sapiens GN=PRKDC PE=1 SV=3 - [PRKDC_HUMAN]	11.07	0.992381	0.909014	2335.97	245.694	468.788	7.12256
P11387	DNA topoisomerase 1 OS=Homo sapiens GN=TOP1 PE=1 SV=2 - [TOP1_HUMAN]	28.24	1.07125	1.28552	2164.23	273.606	90.6689	9.30518
P62753	40S ribosomal protein S6 OS=Homo sapiens GN=RPS6 PE=1 SV=1 - [RS6_HUMAN]	22.49	1.24575	1.23033	2560.22	277.371	28.663	10.8433
P07237	Protein disulfide-isomerase OS=Homo sapiens GN=P4HB PE=1 SV=3 - [PDIA1_HUMAN]	35.24	1.30994	1.2547	2638.05	269.904	57.0807	4.86865
P14625	Endoplasmin OS=Homo sapiens GN=HSP90B1 PE=1 SV=1 - [ENPL_HUMAN]	23.79	1.19984	1.14724	3528.94	354.066	92.4113	4.84326
P21589-2	Isoform 2 of 5'-nucleotidase OS=Homo sapiens GN=NT5E - [5NTD_HUMAN]	32.06	1.08668	0.981784	2569.19	192.839	57.9117	6.97607
P21796	Voltage-dependent anion-selective channel protein 1 OS=Homo sapiens GN=VDAC1 PE=1 SV=2 - [VDAC1_HUMAN]	49.47	1.3053	1.34784	3770.74	321.078	30.7536	8.54346
P08758	Annexin A5 OS=Homo sapiens GN=ANXA5 PE=1 SV=2 - [ANXA5_HUMAN]	33.44	1.4492	1.60167	2390.77	250.084	35.9144	5.04639
P50990-2	Isoform 2 of T-complex protein 1 subunit theta OS=Homo sapiens GN=CCT8 - [TCPQ_HUMAN]	40.26	0.969259	0.923338	2525.46	241.18	57.6084	5.38916
P07814	Bifunctional glutamate/proline--tRNA ligase OS=Homo sapiens GN=EPRS PE=1 SV=5 - [SYEP_HUMAN]	19.51	0.98845	0.912908	2482.51	258.79	170.483	7.32764
P04083	Annexin A1 OS=Homo sapiens GN=ANXA1 PE=1 SV=2 - [ANXA1_HUMAN]	47.69	1.10207	1.06895	2607.73	202.693	38.69	7.02002
P12259	Coagulation factor V OS=Homo sapiens GN=F5 PE=1 SV=4 - [FA5_HUMAN]	4.77	1.11187	1.2013	2007.57	238.517	251.546	6.04932
P61247	40S ribosomal protein S3a OS=Homo sapiens GN=RPS3A PE=1 SV=2 - [RS3A_HUMAN]	44.7	1.14578	1.45259	2024	189.07	29.9257	9.72998
P38646	Stress-70 protein, mitochondrial OS=Homo sapiens GN=HSPA9 PE=1 SV=2 - [GRP75_HUMAN]	31.37	0.984595	1.00893	2790.29	286.794	73.6348	6.16357
P01892	HLA class I histocompatibility antigen, A-2 alpha chain OS=Homo sapiens GN=HLA-A PE=1 SV=1 - [1A02_HUMAN]	43.84	1.11865	0.965245	2583.25	361.353	40.8962	6.99072
P46777	60S ribosomal protein L5 OS=Homo sapiens GN=RPL5 PE=1 SV=3 - [RL5_HUMAN]	36.03	1.34816	1.44637	1433.34	258.672	34.3407	9.71533
P15880	40S ribosomal protein S2 OS=Homo sapiens GN=RPS2 PE=1 SV=2 - [RS2_HUMAN]	37.88	1.09604	1.17897	2227.94	185.362	31.3046	10.2427
P06733	Alpha-enolase OS=Homo sapiens GN=ENO1 PE=1 SV=2 - [ENOA_HUMAN]	41.24	1.00019	1.04444	2865.68	283.871	47.1393	7.38623
P62937	Peptidyl-prolyl cis-trans isomerase A OS=Homo sapiens GN=PPIA PE=1 SV=2 - [PPIA_HUMAN]	38.79	1.07329	1.1448	1953.04	147.751	18.0009	7.81104
P02786	Transferrin receptor protein 1 OS=Homo sapiens GN=TFRC PE=1 SV=2 - [TFR1_HUMAN]	23.42	1.15524	1.08632	2766.15	257.833	84.8179	6.60986
P52272-2	Isoform 2 of Heterogeneous nuclear ribonucleoprotein M OS=Homo sapiens GN=HNRNPM - [HNRPM_HUMAN]	24.89	1.07596	1.06069	1980.59	237.243	73.5724	8.82178
G5EA52	Protein disulfide-isomerase OS=Homo sapiens GN=PDIA3 PE=1 SV=1 - [G5EA52_HUMAN]	30.93	1.12243	1.08879	2396.03	264.942	54.9289	6.85889
P29317	Ephrin type-A receptor 2 OS=Homo sapiens GN=EPHA2 PE=1 SV=2 - [EPHA2_HUMAN]	20.8	0.831551	0.848874	3522.15	274.576	108.197	6.22705
Q5T6W5	Heterogeneous nuclear ribonucleoprotein K OS=Homo sapiens GN=HNRNPK PE=1 SV=1 - [Q5T6W5_HUMAN]	30.37	0.948436	1.06364	2055.2	202.64	47.5276	5.63037
O43390	Heterogeneous nuclear ribonucleoprotein R OS=Homo sapiens GN=HNRNPR PE=1 SV=1 - [HNRPR_HUMAN]	29.23	1.02367	1.68276	1929.65	287.35	70.8993	8.1333
P07900	Heat shock protein HSP 90-alpha OS=Homo sapiens GN=HSP90AA1 PE=1 SV=5 - [HS90A_HUMAN]	32.38	0.960222	1.05246	8542.35	793.952	84.6067	5.021
E9PFD7	Epidermal growth factor receptor OS=Homo sapiens GN=EGFR PE=1 SV=2 - [E9PFD7_HUMAN]	21.69	1.02454	0.943741	2278.01	243.671	128.596	6.56592
P39023	60S ribosomal protein L3 OS=Homo sapiens GN=RPL3 PE=1 SV=2 - [RL3_HUMAN]	26.3	1.44561	1.41078	2195.28	209.357	46.0798	10.1841
E9PIT3	Thrombin light chain OS=Homo sapiens GN=F2 PE=3 SV=1 - [E9PIT3_HUMAN]	7.03	1.05792	1.08087	2275.06	294.273	65.3667	5.70654
P09874	Poly [ADP-ribose] polymerase 1 OS=Homo sapiens GN=PARP1 PE=1 SV=4 - [PARP1_HUMAN]	22.09	1.32926	1.02976	1844.07	210.078	113.012	8.88037
P02533	Keratin, type I cytoskeletal 14 OS=Homo sapiens GN=KRT14 PE=1 SV=4 - [K1C14_HUMAN]	60.17	1.47723	1.143	11786.5	1084.52	51.5294	5.16064
Q07020-2	Isoform 2 of 60S ribosomal protein L18 OS=Homo sapiens GN=RPL18 - [RL18_HUMAN]	37.74	1.16028	1.15312	2484.67	241.877	18.08	11.8394
P55072	Transitional endoplasmic reticulum ATPase OS=Homo sapiens GN=VCP PE=1 SV=4 - [TERA_HUMAN]	21.34	1.19248	1.08023	2564.46	258.771	89.2657	5.26221
O15031	Plexin-B2 OS=Homo sapiens GN=PLXNB2 PE=1 SV=3 - [PLXB2_HUMAN]	14.58	0.930351	0.880929	1987.75	220.921	204.997	6.23975
Q07955-3	Isoform ASF-3 of Serine/arginine-rich splicing factor 1 OS=Homo sapiens GN=SRSF1 - [SRSF1_HUMAN]	33.83	0.975068	1.34828	1744.44	219.105	22.446	7.94287
E7ESV4	Ras-related protein Rap-1b (Fragment) OS=Homo sapiens GN=RAP1B PE=4 SV=1 - [E7ESV4_HUMAN]	38.85	0.984431	1.14341	4016.21	410.905	17.6708	4.79248
Q06830	Peroxiredoxin-1 OS=Homo sapiens GN=PRDX1 PE=1 SV=1 - [PRDX1_HUMAN]	46.73	1.09641	1.12519	2478.2	286.02	22.0963	8.1333
Q6P2Q9	Pre-mRNA-processing-splicing factor 8 OS=Homo sapiens GN=PRPF8 PE=1 SV=2 - [PRP8_HUMAN]	12.55	1.18465	1.09437	1664.47	189.37	273.427	8.83643
P46776	60S ribosomal protein L27a OS=Homo sapiens GN=RPL27A PE=1 SV=2 - [RL27A_HUMAN]	35.14	1.2206	1.27115	1656.16	185.883	16.551	11.0044
P35998	26S protease regulatory subunit 7 OS=Homo sapiens GN=PSMC2 PE=1 SV=3 - [PRS7_HUMAN]	30.02	0.989391	0.920767	2169.87	239.568	48.6031	5.94775
P04843	Dolichyl-diphosphooligosaccharide--protein glycosyltransferase subunit 1 OS=Homo sapiens GN=RPN1 PE=1 SV=1 - [RPN1_HUMAN]	23.56	1.09729	1.05328	1922.2	218.114	68.5268	6.37939
O60841	Eukaryotic translation initiation factor 5B OS=Homo sapiens GN=EIF5B PE=1 SV=4 - [IF2P_HUMAN]	17.95	0.895227	1.3689	1723.76	211.363	138.742	5.49072
Q15063	Periostin OS=Homo sapiens GN=POSTN PE=1 SV=2 - [POSTN_HUMAN]	20.69	0.907466	0.954875	1860.95	202.317	93.2553	7.53271
P07737	Profilin-1 OS=Homo sapiens GN=PFN1 PE=1 SV=2 - [PROF1_HUMAN]	57.86	1.18467	1.18262	1984.7	179.932	15.0446	8.26514
Q13423	NAD(P) transhydrogenase, mitochondrial OS=Homo sapiens GN=NNT PE=1 SV=3 - [NNTM_HUMAN]	18.78	0.961357	0.99884	1676.55	205.184	113.823	8.08936
H0YH81	ATP synthase subunit beta (Fragment) OS=Homo sapiens GN=ATP5B PE=1 SV=1 - [H0YH81_HUMAN]	33.15	0.994503	0.947758	1928.74	202.036	38.2249	5.5542
Q9NR30	Nucleolar RNA helicase 2 OS=Homo sapiens GN=DDX21 PE=1 SV=5 - [DDX21_HUMAN]	29.89	1.01024	1.22254	1813.12	249.216	87.2904	9.27588
O15230	Laminin subunit alpha-5 OS=Homo sapiens GN=LAMA5 PE=1 SV=8 - [LAMA5_HUMAN]	10.01	0.575585	0.52222	2080.89	221.568	399.479	7.02002
Q8WUM4	Programmed cell death 6-interacting protein OS=Homo sapiens GN=PDCD6IP PE=1 SV=1 - [PDC6I_HUMAN]	26.27	0.932156	1.08238	1557.33	190.801	95.9631	6.52197
P13667	Protein disulfide-isomerase A4 OS=Homo sapiens GN=PDIA4 PE=1 SV=2 - [PDIA4_HUMAN]	33.49	1.08085	1.07483	1610.27	206.004	72.887	5.07178
P45880-2	Isoform 2 of Voltage-dependent anion-selective channel protein 2 OS=Homo sapiens GN=VDAC2 - [VDAC2_HUMAN]	43.11	1.24003	1.26533	2619.05	227.327	30.393	7.1958
P62258	14-3-3 protein epsilon OS=Homo sapiens GN=YWHAE PE=1 SV=1 - [1433E_HUMAN]	56.08	0.922257	1.00207	2906.32	279.001	29.1554	4.7417
Q9Y383	Putative RNA-binding protein Luc7-like 2 OS=Homo sapiens GN=LUC7L2 PE=1 SV=2 - [LC7L2_HUMAN]	39.8	0.994581	1.13957	3911.86	367.348	46.4856	10.0083
O43707	Alpha-actinin-4 OS=Homo sapiens GN=ACTN4 PE=1 SV=2 - [ACTN4_HUMAN]	37.65	1.20865	1.14522	3865.4	437.785	104.788	5.43994
P08621-2	Isoform 2 of U1 small nuclear ribonucleoprotein 70 kDa OS=Homo sapiens GN=SNRNP70 - [RU17_HUMAN]	30.37	1.01602	1.27068	1876.3	207.256	50.5873	9.89111
F5H6E2	Unconventional myosin-Ic OS=Homo sapiens GN=MYO1C PE=1 SV=1 - [F5H6E2_HUMAN]	23.39	1.06985	1.0245	1644.41	156.691	118.92	9.40771
C9JXB8	60S ribosomal protein L24 OS=Homo sapiens GN=RPL24 PE=1 SV=1 - [C9JXB8_HUMAN]	41.32	1.37097	1.54982	2588.18	195.72	14.3598	11.312
O43854-2	Isoform 2 of EGF-like repeat and discoidin I-like domain-containing protein 3 OS=Homo sapiens GN=EDIL3 - [EDIL3_HUMAN]	34.68	0.682292	0.766266	1742.07	159.045	52.7136	7.78174
F8VPD4	CAD protein OS=Homo sapiens GN=CAD PE=1 SV=1 - [F8VPD4_HUMAN]	10.55	1.04085	0.952833	1709.76	188.489	235.873	6.55127
P08107	Heat shock 70 kDa protein 1A/1B OS=Homo sapiens GN=HSPA1A PE=1 SV=5 - [HSP71_HUMAN]	30.27	1.04879	1.15176	4402.76	513.006	70.009	5.65576
E9PL22	Hypoxia up-regulated protein 1 OS=Homo sapiens GN=HYOU1 PE=1 SV=1 - [E9PL22_HUMAN]	21.45	1.11647	1.03794	1641.89	205.861	104.713	5.71924
O60814	Histone H2B type 1-K OS=Homo sapiens GN=HIST1H2BK PE=1 SV=3 - [H2B1K_HUMAN]	41.27	1.79055	1.43036	13285.4	842.499	13.8816	10.3159
P26640	Valine--tRNA ligase OS=Homo sapiens GN=VARS PE=1 SV=4 - [SYVC_HUMAN]	16.38	0.94493	0.858314	1580.18	202.613	140.387	7.59131
Q8NE71-2	Isoform 2 of ATP-binding cassette sub-family F member 1 OS=Homo sapiens GN=ABCF1 - [ABCF1_HUMAN]	23.92	0.972604	1.26104	1610.77	222.396	91.6235	7.6792
M0R3D6	60S ribosomal protein L18a (Fragment) OS=Homo sapiens GN=RPL18A PE=1 SV=1 - [M0R3D6_HUMAN]	39.72	1.06549	1.17938	2416.96	219.615	16.7038	10.77
P63104	14-3-3 protein zeta/delta OS=Homo sapiens GN=YWHAZ PE=1 SV=1 - [1433Z_HUMAN]	33.06	0.896018	0.997499	3452.36	290.6	27.7277	4.79248
P51149	Ras-related protein Rab-7a OS=Homo sapiens GN=RAB7A PE=1 SV=1 - [RAB7A_HUMAN]	46.38	1.06579	1.12731	1852.76	165.585	23.4748	6.69775
G3V1A4	Cofilin 1 (Non-muscle), isoform CRA_a OS=Homo sapiens GN=CFL1 PE=1 SV=1 - [G3V1A4_HUMAN]	56.38	1.33607	1.3192	1883.69	210.174	16.8008	8.35303
Q5T985	Inter-alpha-trypsin inhibitor heavy chain H2 OS=Homo sapiens GN=ITIH2 PE=1 SV=1 - [Q5T985_HUMAN]	6.1	0.902737	1.00219	1794.52	163.554	105.15	7.03467
P16144-4	Isoform Beta-4D of Integrin beta-4 OS=Homo sapiens GN=ITGB4 - [ITB4_HUMAN]	15.13	0.961789	0.877246	1279.03	182.413	194.342	6.12549
P06396-2	Isoform 2 of Gelsolin OS=Homo sapiens GN=GSN - [GELS_HUMAN]	16.28	1.09361	1.18705	1784.38	202.201	80.5905	5.84619
P23526-2	Isoform 2 of Adenosylhomocysteinase OS=Homo sapiens GN=AHCY - [SAHH_HUMAN]	27.97	1.13188	1.08537	1466.75	182.407	44.6296	6.46826
Q08431	Lactadherin OS=Homo sapiens GN=MFGE8 PE=1 SV=2 - [MFGM_HUMAN]	31.27	0.539626	0.642122	1948.98	178.129	43.0955	8.14795
P05026-2	Isoform 2 of Sodium/potassium-transporting ATPase subunit beta-1 OS=Homo sapiens GN=ATP1B1 - [AT1B1_HUMAN]	25.58	1.04665	0.987817	1446.67	208.323	34.8708	8.646
P78371-2	Isoform 2 of T-complex protein 1 subunit beta OS=Homo sapiens GN=CCT2 - [TCPB_HUMAN]	29.1	0.893495	0.840097	2118.95	184.037	52.6846	6.44287
P53396	ATP-citrate synthase OS=Homo sapiens GN=ACLY PE=1 SV=3 - [ACLY_HUMAN]	22.07	1.12108	1.09486	1541.28	152.956	120.762	7.32764
P00338	L-lactate dehydrogenase A chain OS=Homo sapiens GN=LDHA PE=1 SV=2 - [LDHA_HUMAN]	26.51	1.16926	1.15869	2431.93	201.924	36.6654	8.26514
P51884	Lumican OS=Homo sapiens GN=LUM PE=1 SV=2 - [LUM_HUMAN]	11.24	0.792654	1.00498	1138.04	145.375	38.4048	6.60986
P22087	rRNA 2'-O-methyltransferase fibrillarin OS=Homo sapiens GN=FBL PE=1 SV=2 - [FBRL_HUMAN]	39.25	0.971972	1.4075	1259.29	176.853	33.7634	10.1841
P11586	C-1-tetrahydrofolate synthase, cytoplasmic OS=Homo sapiens GN=MTHFD1 PE=1 SV=3 - [C1TC_HUMAN]	21.93	1.02892	0.923369	1566.12	168.378	101.495	7.29834
Q04637-5	Isoform D of Eukaryotic translation initiation factor 4 gamma 1 OS=Homo sapiens GN=EIF4G1 - [IF4G1_HUMAN]	13.52	1.19797	1.21938	1470.43	161.147	158.419	5.21143
P62701	40S ribosomal protein S4, X isoform OS=Homo sapiens GN=RPS4X PE=1 SV=2 - [RS4X_HUMAN]	41.83	1.3599	1.51549	1595.67	170.471	29.5791	10.1548
P62316	Small nuclear ribonucleoprotein Sm D2 OS=Homo sapiens GN=SNRPD2 PE=1 SV=1 - [SMD2_HUMAN]	61.86	0.937957	1.45665	1632.32	151.214	13.5182	9.90576
Q9P2E9-3	Isoform 2 of Ribosome-binding protein 1 OS=Homo sapiens GN=RRBP1 - [RRBP1_HUMAN]	28.97	0.948992	0.969475	1763.35	208.485	108.565	5.50342
P25705	ATP synthase subunit alpha, mitochondrial OS=Homo sapiens GN=ATP5A1 PE=1 SV=1 - [ATPA_HUMAN]	33.27	0.982054	1.04997	1742.52	167.744	59.7136	9.12939
Q7Z6Z7-2	Isoform 2 of E3 ubiquitin-protein ligase HUWE1 OS=Homo sapiens GN=HUWE1 - [HUWE1_HUMAN]	7.43	0.909744	0.97066	1998.46	173.532	479.897	5.23682
P22314-2	Isoform 2 of Ubiquitin-like modifier-activating enzyme 1 OS=Homo sapiens GN=UBA1 - [UBA1_HUMAN]	17.78	0.990872	0.946973	1323.07	160.876	113.728	5.60498
P11388	DNA topoisomerase 2-alpha OS=Homo sapiens GN=TOP2A PE=1 SV=3 - [TOP2A_HUMAN]	18.03	1.05566	1.20773	2376.98	249.042	174.276	8.71924
Q9H5V8	CUB domain-containing protein 1 OS=Homo sapiens GN=CDCP1 PE=1 SV=3 - [CDCP1_HUMAN]	15.91	1.02849	0.928728	1378.93	171.484	92.8724	7.95752
Q9H4M9	EH domain-containing protein 1 OS=Homo sapiens GN=EHD1 PE=1 SV=2 - [EHD1_HUMAN]	28.65	1.07724	1.21012	2072.54	229.146	60.5887	6.82959
J3QQT2	60S ribosomal protein L17 (Fragment) OS=Homo sapiens GN=RPL17 PE=1 SV=1 - [J3QQT2_HUMAN]	36.26	1.36666	1.39778	768.586	166.5	19.7734	10.0376
P39060-2	Isoform 3 of Collagen alpha-1(XVIII) chain OS=Homo sapiens GN=COL18A1 - [COIA1_HUMAN]	10.68	0.580649	0.602736	1777.67	167.72	135.677	6.46826
P19338	Nucleolin OS=Homo sapiens GN=NCL PE=1 SV=3 - [NUCL_HUMAN]	16.62	0.966712	1.48335	1527.7	154.987	76.5684	4.70361
P00558	Phosphoglycerate kinase 1 OS=Homo sapiens GN=PGK1 PE=1 SV=3 - [PGK1_HUMAN]	43.17	0.970617	0.937134	1604.86	141.042	44.5861	8.104
Q6P452	Annexin OS=Homo sapiens GN=ANXA4 PE=1 SV=1 - [Q6P452_HUMAN]	47.16	1.081	1.19448	1800.66	179.277	33.5309	5.85889
J3KR24	Isoleucine--tRNA ligase, cytoplasmic OS=Homo sapiens GN=IARS PE=1 SV=1 - [J3KR24_HUMAN]	16.84	1.11705	0.975789	1169.37	161.768	131.68	6.11279
Q9UKK3	Poly [ADP-ribose] polymerase 4 OS=Homo sapiens GN=PARP4 PE=1 SV=3 - [PARP4_HUMAN]	10.9	1.13023	1.02942	1629.86	164.965	192.472	5.65576
E7EPB3	60S ribosomal protein L14 OS=Homo sapiens GN=RPL14 PE=1 SV=1 - [E7EPB3_HUMAN]	36.29	1.38953	1.46207	1430.6	146.204	14.5486	10.2134
P11047	Laminin subunit gamma-1 OS=Homo sapiens GN=LAMC1 PE=1 SV=3 - [LAMC1_HUMAN]	14.67	0.627535	0.650706	1772.37	170.338	177.489	5.12256
P14923	Junction plakoglobin OS=Homo sapiens GN=JUP PE=1 SV=3 - [PLAK_HUMAN]	26.58	0.911966	0.887934	1642.74	167.47	81.6927	6.13818
Q92616	Translational activator GCN1 OS=Homo sapiens GN=GCN1L1 PE=1 SV=6 - [GCN1L_HUMAN]	8.91	0.990991	0.891106	962.899	160.736	292.572	7.47412
P35232	Prohibitin OS=Homo sapiens GN=PHB PE=1 SV=1 - [PHB_HUMAN]	41.91	1.06298	1.12221	1594.25	119.927	29.7859	5.75732
P04899	Guanine nucleotide-binding protein G(i) subunit alpha-2 OS=Homo sapiens GN=GNAI2 PE=1 SV=3 - [GNAI2_HUMAN]	37.75	1.08416	1.07905	4989.19	453.399	40.4251	5.5415
P17987	T-complex protein 1 subunit alpha OS=Homo sapiens GN=TCP1 PE=1 SV=1 - [TCPA_HUMAN]	24.82	1.104	1.00518	1351.47	168.74	60.3056	6.11279
P62306	Small nuclear ribonucleoprotein F OS=Homo sapiens GN=SNRPF PE=1 SV=1 - [RUXF_HUMAN]	24.42	0.721178	1.18858	1889.29		9.71878	4.66553
P46779-4	Isoform 4 of 60S ribosomal protein L28 OS=Homo sapiens GN=RPL28 - [RL28_HUMAN]	55.07	1.1142	1.02896	1423.76	176.361	7.88318	10.6968
Q9H0A0	N-acetyltransferase 10 OS=Homo sapiens GN=NAT10 PE=1 SV=2 - [NAT10_HUMAN]	15.51	0.98309	0.968788	1673.78	164.541	115.657	8.26514
Q14CN4-3	Isoform 3 of Keratin, type II cytoskeletal 72 OS=Homo sapiens GN=KRT72 - [K2C72_HUMAN]	10.45	0.894191	1.04146	2718.25	286.696	51.0918	6.45557
P14678-2	Isoform SM-B of Small nuclear ribonucleoprotein-associated proteins B and B' OS=Homo sapiens GN=SNRPB - [RSMB_HUMAN]	29.44	0.936266	1.20962	1571.97	152.536	23.6402	10.9019
P20020-6	Isoform K of Plasma membrane calcium-transporting ATPase 1 OS=Homo sapiens GN=ATP2B1 - [AT2B1_HUMAN]	17.15	0.943108	0.879415	2537.41	278.485	130.535	5.96045
P33176	Kinesin-1 heavy chain OS=Homo sapiens GN=KIF5B PE=1 SV=1 - [KINH_HUMAN]	23.88	0.986397	0.972083	1509	181.229	109.617	6.50732
Q08211	ATP-dependent RNA helicase A OS=Homo sapiens GN=DHX9 PE=1 SV=4 - [DHX9_HUMAN]	11.81	1.03624	0.929329	1215.66	151.902	140.869	6.84424
F5H6X6	Neutral alpha-glucosidase AB OS=Homo sapiens GN=GANAB PE=1 SV=1 - [F5H6X6_HUMAN]	19.01	1.34892	1.21429	930.344	157.719	96.1558	5.71924
Q07954	Prolow-density lipoprotein receptor-related protein 1 OS=Homo sapiens GN=LRP1 PE=1 SV=2 - [LRP1_HUMAN]	6.93	0.871625	0.919652	1240.43	147.867	504.276	5.38916
O00622	Protein CYR61 OS=Homo sapiens GN=CYR61 PE=1 SV=1 - [CYR61_HUMAN]	35.17	0.888167	1.34697	1465.89	148.081	41.9983	8.20654
P05362	Intercellular adhesion molecule 1 OS=Homo sapiens GN=ICAM1 PE=1 SV=2 - [ICAM1_HUMAN]	21.43	0.998237	0.912894	1390.28	153.153	57.789	7.98682
Q15029-2	Isoform 2 of 116 kDa U5 small nuclear ribonucleoprotein component OS=Homo sapiens GN=EFTUD2 - [U5S1_HUMAN]	13.77	1.02147	0.987135	1510.89	144.459	105.317	5.22412
P11717	Cation-independent mannose-6-phosphate receptor OS=Homo sapiens GN=IGF2R PE=1 SV=3 - [MPRI_HUMAN]	8.91	1.03177	0.9543	1472.06	154.133	274.199	5.93506
P14314-2	Isoform 2 of Glucosidase 2 subunit beta OS=Homo sapiens GN=PRKCSH - [GLU2B_HUMAN]	21.71	1.24151	1.24404	1492.59	137.728	59.1407	4.42432
P62851	40S ribosomal protein S25 OS=Homo sapiens GN=RPS25 PE=1 SV=1 - [RS25_HUMAN]	28	1.30958	2.41675	1236.29	142.433	13.7337	10.1108
P09543-2	Isoform CNPI of 2',3'-cyclic-nucleotide 3'-phosphodiesterase OS=Homo sapiens GN=CNP - [CN37_HUMAN]	29.93	1.39495	1.3733	1275.29	136.343	45.0703	8.52881
P63092	Guanine nucleotide-binding protein G(s) subunit alpha isoforms short OS=Homo sapiens GN=GNAS PE=1 SV=1 - [GNAS2_HUMAN]	27.16	0.989113	0.89485	3151.13	258.237	45.6359	5.8208
P40939	Trifunctional enzyme subunit alpha, mitochondrial OS=Homo sapiens GN=HADHA PE=1 SV=2 - [ECHA_HUMAN]	18.22	0.996363	1.06795	1536.57	161.4	82.9469	9.0415
P46013	Antigen KI-67 OS=Homo sapiens GN=MKI67 PE=1 SV=2 - [KI67_HUMAN]	14.74	1.03852	1.05769	1053.52	134.986	358.474	9.45166
Q9Y3U8	60S ribosomal protein L36 OS=Homo sapiens GN=RPL36 PE=1 SV=3 - [RL36_HUMAN]	35.24	1.23009	1.13909	1135.47	106.232	12.2459	11.5903
O60488-2	Isoform Short of Long-chain-fatty-acid--CoA ligase 4 OS=Homo sapiens GN=ACSL4 - [ACSL4_HUMAN]	20	0.887037	0.886953	1728.59	143.769	74.3879	8.03076
O15427	Monocarboxylate transporter 4 OS=Homo sapiens GN=SLC16A3 PE=1 SV=1 - [MOT4_HUMAN]	15.91	0.98751	0.930753	1495.19	103.934	49.4369	7.95752
P04075	Fructose-bisphosphate aldolase A OS=Homo sapiens GN=ALDOA PE=1 SV=2 - [ALDOA_HUMAN]	31.04	1.08776	1.11147	1747.43	167.735	39.3953	8.08936
F8VZY9	Keratin, type I cytoskeletal 18 OS=Homo sapiens GN=KRT18 PE=1 SV=1 - [F8VZY9_HUMAN]	30.69	1.10452	1.14175	1521.28	152.318	43.7474	5.35107
P13010	X-ray repair cross-complementing protein 5 OS=Homo sapiens GN=XRCC5 PE=1 SV=3 - [XRCC5_HUMAN]	17.62	1.30539	1.35711	1762.85	139.714	82.6523	5.80811
P02765	Alpha-2-HS-glycoprotein OS=Homo sapiens GN=AHSG PE=1 SV=1 - [FETUA_HUMAN]	5.45	0.798038	1.04951	1001.41	144.065	39.2997	5.71924
P50395	Rab GDP dissociation inhibitor beta OS=Homo sapiens GN=GDI2 PE=1 SV=2 - [GDIB_HUMAN]	38.65	0.995991	1.04413	1445.01	155.496	50.6309	6.46826
Q13740-2	Isoform 2 of CD166 antigen OS=Homo sapiens GN=ALCAM - [CD166_HUMAN]	14.04	0.9997	0.97857	1466.44	119.453	63.6245	7.29834
O95347	Structural maintenance of chromosomes protein 2 OS=Homo sapiens GN=SMC2 PE=1 SV=2 - [SMC2_HUMAN]	16.46	1.01346	1.04299	1078.53	134.933	135.572	8.42627
P61586	Transforming protein RhoA OS=Homo sapiens GN=RHOA PE=1 SV=1 - [RHOA_HUMAN]	25.39	1.04817	1.10952	1493.1	142.324	21.7541	6.1001
P55084-2	Isoform 2 of Trifunctional enzyme subunit beta, mitochondrial OS=Homo sapiens GN=HADHB - [ECHB_HUMAN]	28.1	1.07821	1.13239	1100.85	123.672	48.8482	9.17334
P18583-2	Isoform A of Protein SON OS=Homo sapiens GN=SON - [SON_HUMAN]	7.43	1.10822	1.05536	1060.79	129.464	232.162	5.98584
Q13200	26S proteasome non-ATPase regulatory subunit 2 OS=Homo sapiens GN=PSMD2 PE=1 SV=3 - [PSMD2_HUMAN]	16.96	1.11111	1.00493	1378.53	154.666	100.136	5.19873
Q15907	Ras-related protein Rab-11B OS=Homo sapiens GN=RAB11B PE=1 SV=4 - [RB11B_HUMAN]	26.15	0.990402	0.995681	1172.07	113.572	24.4735	5.93506
F5GY37	Prohibitin-2 OS=Homo sapiens GN=PHB2 PE=1 SV=1 - [F5GY37_HUMAN]	38.95	1.02201	1.08817	1398.35	130.326	29.705	9.87646
P07339	Cathepsin D OS=Homo sapiens GN=CTSD PE=1 SV=1 - [CATD_HUMAN]	24.27	1.03352	0.963238	1436.69	117.74	44.5236	6.53662
F8VPF3	Myosin light polypeptide 6 (Fragment) OS=Homo sapiens GN=MYL6 PE=1 SV=1 - [F8VPF3_HUMAN]	44.62	1.07112	1.0685	1751.24	134.086	14.4268	4.51318
P11940-2	Isoform 2 of Polyadenylate-binding protein 1 OS=Homo sapiens GN=PABPC1 - [PABP1_HUMAN]	31.44	1.20503	1.24441	1856.76	168.424	61.142	9.0708
Q9BZE4	Nucleolar GTP-binding protein 1 OS=Homo sapiens GN=GTPBP4 PE=1 SV=3 - [NOG1_HUMAN]	18.93	1.26332	1.23502	1049.78	143.327	73.9178	9.49561
Q7L576	Cytoplasmic FMR1-interacting protein 1 OS=Homo sapiens GN=CYFIP1 PE=1 SV=1 - [CYFP1_HUMAN]	12.05	0.900022	0.912546	1313.95	116.022	145.089	6.90283
Q8TEQ6	Gem-associated protein 5 OS=Homo sapiens GN=GEMIN5 PE=1 SV=3 - [GEMI5_HUMAN]	15.85	0.968124	1.04723	1151.85	139.464	168.483	6.62451
P12814-2	Isoform 2 of Alpha-actinin-1 OS=Homo sapiens GN=ACTN1 - [ACTN1_HUMAN]	29.09	1.04165	1.08034	3033.78	336.711	102.644	5.50342
P62158	Calmodulin OS=Homo sapiens GN=CALM1 PE=1 SV=2 - [CALM_HUMAN]	23.49	1.05308	1.15471	1255.68	124.916	16.8268	4.22119
O75131	Copine-3 OS=Homo sapiens GN=CPNE3 PE=1 SV=1 - [CPNE3_HUMAN]	19.55	1.13954	1.25267	1198.03	132.158	60.0921	5.84619
Q9Y2X3	Nucleolar protein 58 OS=Homo sapiens GN=NOP58 PE=1 SV=1 - [NOP58_HUMAN]	22.5	0.96343	1.19745	1248.48	134.995	59.5405	8.92432
Q06210-2	Isoform 2 of Glutamine--fructose-6-phosphate aminotransferase [isomerizing] 1 OS=Homo sapiens GN=GFPT1 - [GFPT1_HUMAN]	25.99	1.01251	0.988834	1558.19	163.667	76.7103	6.84424
Q14980-2	Isoform 2 of Nuclear mitotic apparatus protein 1 OS=Homo sapiens GN=NUMA1 - [NUMA1_HUMAN]	13.85	1.01325	1.11801	1041.68	137.623	236.372	5.79541
P13489	Ribonuclease inhibitor OS=Homo sapiens GN=RNH1 PE=1 SV=2 - [RINI_HUMAN]	20.82	1.02251	0.915168	1687.13	155.32	49.9411	4.81787
K7ENG2	Splicing factor U2AF 65 kDa subunit OS=Homo sapiens GN=U2AF2 PE=1 SV=1 - [K7ENG2_HUMAN]	18.57	1.15215	1.3956	924.746	141.705	33.8799	5.03369
Q9HDC9	Adipocyte plasma membrane-associated protein OS=Homo sapiens GN=APMAP PE=1 SV=2 - [APMAP_HUMAN]	27.64	1.19507	1.10097	1172.16	140.46	46.4509	6.16357
P23284	Peptidyl-prolyl cis-trans isomerase B OS=Homo sapiens GN=PPIB PE=1 SV=2 - [PPIB_HUMAN]	44.44	1.21524	1.36034	1119.68	98.6366	23.7275	9.40771
E9PNW4	CD59 glycoprotein OS=Homo sapiens GN=CD59 PE=1 SV=1 - [E9PNW4_HUMAN]	30.56	1.33704	1.25924	736.779	145.046	11.9765	5.74463
D3YTB1	60S ribosomal protein L32 (Fragment) OS=Homo sapiens GN=RPL32 PE=1 SV=1 - [D3YTB1_HUMAN]	39.1	1.49084	1.41618	1389.07	161.064	15.6067	11.4438
O43491	Band 4.1-like protein 2 OS=Homo sapiens GN=EPB41L2 PE=1 SV=1 - [E41L2_HUMAN]	15.62	0.86055	0.849741	1425.16	145.975	112.519	5.43994
Q01518-2	Isoform 2 of Adenylyl cyclase-associated protein 1 OS=Homo sapiens GN=CAP1 - [CAP1_HUMAN]	19.83	0.907655	0.961554	1297.61	113.365	51.7977	8.06006
P35659	Protein DEK OS=Homo sapiens GN=DEK PE=1 SV=1 - [DEK_HUMAN]	20	1.02789	1.56368	1048.69	113.888	42.6479	8.55811
P35580	Myosin-10 OS=Homo sapiens GN=MYH10 PE=1 SV=3 - [MYH10_HUMAN]	16.19	1.03448	0.993267	1635.31	222.004	228.858	5.5415
P11166	Solute carrier family 2, facilitated glucose transporter member 1 OS=Homo sapiens GN=SLC2A1 PE=1 SV=2 - [GTR1_HUMAN]	14.02	1.20173	1.23541	842.323	113.435	54.0485	8.71924
Q02413	Desmoglein-1 OS=Homo sapiens GN=DSG1 PE=1 SV=2 - [DSG1_HUMAN]	16.78	0.756643	0.852539	1086	125.124	113.676	5.03369
Q9NZB2	Constitutive coactivator of PPAR-gamma-like protein 1 OS=Homo sapiens GN=FAM120A PE=1 SV=2 - [F120A_HUMAN]	14.85	0.921927	1.21554	1366.42	134.773	121.811	8.88037
P37802	Transgelin-2 OS=Homo sapiens GN=TAGLN2 PE=1 SV=3 - [TAGL2_HUMAN]	40.2	0.940566	0.919627	1232.81	128.417	22.3772	8.25049
Q99613-2	Isoform 2 of Eukaryotic translation initiation factor 3 subunit C OS=Homo sapiens GN=EIF3C - [EIF3C_HUMAN]	16.61	1.10849	1.0548	1373.87	136.928	104.036	5.63037
Q16891-2	Isoform 2 of Mitochondrial inner membrane protein OS=Homo sapiens GN=IMMT - [IMMT_HUMAN]	22.89	1.10854	1.12026	1065.85	115.33	82.5738	6.56592
F5H7U0	Uncharacterized protein OS=Homo sapiens GN=PGD PE=1 SV=1 - [F5H7U0_HUMAN]	26.03	0.825525	0.761039	1419.12	133.431	50.7608	8.03076
Q9NVI7-2	Isoform 2 of ATPase family AAA domain-containing protein 3A OS=Homo sapiens GN=ATAD3A - [ATD3A_HUMAN]	19.28	0.920267	1.03733	932.283	130.491	66.1772	9.24658
O00571-2	Isoform 2 of ATP-dependent RNA helicase DDX3X OS=Homo sapiens GN=DDX3X - [DDX3X_HUMAN]	19.97	0.928288	0.934934	1153.56	133.662	71.3109	6.62451
P53621	Coatomer subunit alpha OS=Homo sapiens GN=COPA PE=1 SV=2 - [COPA_HUMAN]	13.97	1.01037	0.959943	1041.48	106.1	138.258	7.66455
P17655	Calpain-2 catalytic subunit OS=Homo sapiens GN=CAPN2 PE=1 SV=6 - [CAN2_HUMAN]	13.86	1.10615	1.08411	1246.99	102.792	79.9448	4.98291
P49748-2	Isoform 2 of Very long-chain specific acyl-CoA dehydrogenase, mitochondrial OS=Homo sapiens GN=ACADVL - [ACADV_HUMAN]	26.22	1.15918	1.16427	931.517	107.244	68.0152	8.55811
P30040	Endoplasmic reticulum resident protein 29 OS=Homo sapiens GN=ERP29 PE=1 SV=4 - [ERP29_HUMAN]	22.99	1.17596	1.17622	1313.11	98.7802	28.9752	7.31299
G3V576	Heterogeneous nuclear ribonucleoproteins C1/C2 OS=Homo sapiens GN=HNRNPC PE=1 SV=1 - [G3V576_HUMAN]	25.11	1.23005	1.61865	648.755	83.0212	25.2411	9.81787
Q9Y5B9	FACT complex subunit SPT16 OS=Homo sapiens GN=SUPT16H PE=1 SV=1 - [SP16H_HUMAN]	17.38	1.30315	1.311	869.447	112.548	119.838	5.65576
P46781	40S ribosomal protein S9 OS=Homo sapiens GN=RPS9 PE=1 SV=3 - [RS9_HUMAN]	32.47	1.57887	1.27097	786.729	120.94	22.5776	10.6528
P14868	Aspartate--tRNA ligase, cytoplasmic OS=Homo sapiens GN=DARS PE=1 SV=2 - [SYDC_HUMAN]	34.13	1.0461	0.957745	1020.49	117.196	57.1	6.55127
P07195	L-lactate dehydrogenase B chain OS=Homo sapiens GN=LDHB PE=1 SV=2 - [LDHB_HUMAN]	25.45	1.12325	1.03845	1639.22	148.825	36.6151	6.04932
P62280	40S ribosomal protein S11 OS=Homo sapiens GN=RPS11 PE=1 SV=3 - [RS11_HUMAN]	49.37	1.30077	1.18558	1046.13	103.853	18.419	10.3013
P50454	Serpin H1 OS=Homo sapiens GN=SERPINH1 PE=1 SV=2 - [SERPH_HUMAN]	16.03	1.30518	1.21571	1234.29	122.876	46.4112	8.68994
P07942	Laminin subunit beta-1 OS=Homo sapiens GN=LAMB1 PE=1 SV=2 - [LAMB1_HUMAN]	12.43	0.79849	0.857209	737.687	130.526	197.909	4.94482
Q01650	Large neutral amino acids transporter small subunit 1 OS=Homo sapiens GN=SLC7A5 PE=1 SV=2 - [LAT1_HUMAN]	9.47	0.815714	0.725913	1785.39	131.858	54.9743	7.72314
P40926	Malate dehydrogenase, mitochondrial OS=Homo sapiens GN=MDH2 PE=1 SV=3 - [MDHM_HUMAN]	37.28	0.932145	1.01743	1133.96	111.497	35.4807	8.67529
P11177-2	Isoform 2 of Pyruvate dehydrogenase E1 component subunit beta, mitochondrial OS=Homo sapiens GN=PDHB - [ODPB_HUMAN]	22.29	0.938576	0.964287	1010.43	109.155	37.1759	5.89697
Q00325-2	Isoform B of Phosphate carrier protein, mitochondrial OS=Homo sapiens GN=SLC25A3 - [MPCP_HUMAN]	19.39	0.990055	1.06196	756.183	89.9457	39.9326	9.36377
P27816	Microtubule-associated protein 4 OS=Homo sapiens GN=MAP4 PE=1 SV=3 - [MAP4_HUMAN]	18.84	0.99816	0.99704	828.771	124.382	120.93	5.42725
Q96N66-2	Isoform 2 of Lysophospholipid acyltransferase 7 OS=Homo sapiens GN=MBOAT7 - [MBOA7_HUMAN]	18.3	1.01136	0.989361	1043.73	143.732	44.7036	8.86572
P68371	Tubulin beta-4B chain OS=Homo sapiens GN=TUBB4B PE=1 SV=1 - [TBB4B_HUMAN]	37.53	1.03926	1.05777	9216.6	831.083	49.799	4.89404
P67809	Nuclease-sensitive element-binding protein 1 OS=Homo sapiens GN=YBX1 PE=1 SV=3 - [YBOX1_HUMAN]	36.11	1.08809	1.51951	1778.16	187.92	35.9027	9.87646
P15311	Ezrin OS=Homo sapiens GN=EZR PE=1 SV=4 - [EZRI_HUMAN]	24.06	1.11358	1.12459	1872.24	255.284	69.3697	6.26514
G3XAC6	RNA-binding protein 39 OS=Homo sapiens GN=RBM39 PE=1 SV=1 - [G3XAC6_HUMAN]	20.09	1.14723	1.30955	1621.44	112.292	47.9941	10.5649
P12429	Annexin A3 OS=Homo sapiens GN=ANXA3 PE=1 SV=3 - [ANXA3_HUMAN]	36.22	1.16134	1.18643	895.086	114.866	36.3527	5.92236
F8W7C6	60S ribosomal protein L10 OS=Homo sapiens GN=RPL10 PE=1 SV=1 - [F8W7C6_HUMAN]	35.58	1.61557	1.4117	885.529	94.3026	18.5797	9.94971
P62277	40S ribosomal protein S13 OS=Homo sapiens GN=RPS13 PE=1 SV=2 - [RS13_HUMAN]	37.09	1.73208	1.28525	762.039	62.8202	17.2117	10.5356
Q13428-2	Isoform 2 of Treacle protein OS=Homo sapiens GN=TCOF1 - [TCOF_HUMAN]	15.31	0.826036	1.09694	1215.76	135.218	144.228	9.0415
P46939	Utrophin OS=Homo sapiens GN=UTRN PE=1 SV=2 - [UTRO_HUMAN]	6.99	0.921836	0.923003	635.965	112.274	394.22	5.32568
Q99536	Synaptic vesicle membrane protein VAT-1 homolog OS=Homo sapiens GN=VAT1 PE=1 SV=2 - [VAT1_HUMAN]	24.68	0.972832	0.94236	1339.53	102.971	41.8934	6.29053
Q9Y230	RuvB-like 2 OS=Homo sapiens GN=RUVBL2 PE=1 SV=3 - [RUVB2_HUMAN]	24.62	1.01015	0.898839	1117.69	113.901	51.1246	5.64307
Q9BUQ8	Probable ATP-dependent RNA helicase DDX23 OS=Homo sapiens GN=DDX23 PE=1 SV=3 - [DDX23_HUMAN]	19.63	1.03554	1.16978	811.926	108.09	95.5239	9.5542
B4E241	Serine/arginine-rich-splicing factor 3 OS=Homo sapiens GN=SFRS3 PE=1 SV=1 - [B4E241_HUMAN]	41.94	1.29771	1.50994	1030.55	108.892	14.1942	10.0815
P60903	Protein S100-A10 OS=Homo sapiens GN=S100A10 PE=1 SV=2 - [S10AA_HUMAN]	17.53	1.45995	1.34685	713.546	126.689	11.1955	7.37158
Q86UX7-2	Isoform 2 of Fermitin family homolog 3 OS=Homo sapiens GN=FERMT3 - [URP2_HUMAN]	13.73	0.912169	1.15752	578.471	113.336	75.3827	6.771
P43304	Glycerol-3-phosphate dehydrogenase, mitochondrial OS=Homo sapiens GN=GPD2 PE=1 SV=3 - [GPDM_HUMAN]	19.26	0.963471	1.00621	567.687	114.633	80.8016	7.69385
O60832	H/ACA ribonucleoprotein complex subunit 4 OS=Homo sapiens GN=DKC1 PE=1 SV=3 - [DKC1_HUMAN]	15.76	1.0104	1.16887	1109.63	123.757	57.6378	9.42236
P36871	Phosphoglucomutase-1 OS=Homo sapiens GN=PGM1 PE=1 SV=3 - [PGM1_HUMAN]	33.99	1.03349	0.911008	1032.61	106.918	61.4105	6.75635
P49368	T-complex protein 1 subunit gamma OS=Homo sapiens GN=CCT3 PE=1 SV=4 - [TCPG_HUMAN]	25.32	1.09835	1.00249	843.33	90.4086	60.4953	6.49365
K7EK07	Histone H3 (Fragment) OS=Homo sapiens GN=H3F3B PE=1 SV=1 - [K7EK07_HUMAN]	30.3	1.30363	1.12059	1653.51	321.032	14.9053	11.2974
G3V210	60S acidic ribosomal protein P0 OS=Homo sapiens GN=RPLP0 PE=1 SV=1 - [G3V210_HUMAN]	58.43	1.36156	1.20299	1068.83	120.284	18.2587	9.62744
Q5QPL9	RNA-binding protein Raly (Fragment) OS=Homo sapiens GN=RALY PE=1 SV=1 - [Q5QPL9_HUMAN]	31.65	1.36619	1.66905	541.691	103.002	24.6503	10.4917
B4E2V5	Erythrocyte band 7 integral membrane protein OS=Homo sapiens GN=STOM PE=1 SV=1 - [B4E2V5_HUMAN]	31.22	0.782143	0.95455	1134.68	105.656	25.9478	7.38623
P31939	Bifunctional purine biosynthesis protein PURH OS=Homo sapiens GN=ATIC PE=1 SV=3 - [PUR9_HUMAN]	21.45	0.856131	0.819758	949.605	77.3813	64.5753	6.7124
P27348	14-3-3 protein theta OS=Homo sapiens GN=YWHAQ PE=1 SV=1 - [1433T_HUMAN]	33.47	0.856324	0.991473	2548.84	220.231	27.7468	4.77979
P36955	Pigment epithelium-derived factor OS=Homo sapiens GN=SERPINF1 PE=1 SV=4 - [PEDF_HUMAN]	5.98	0.921123	1.28849	1551.17	115.549	46.2833	6.37939
P60174-1	Isoform 2 of Triosephosphate isomerase OS=Homo sapiens GN=TPI1 - [TPIS_HUMAN]	50.6	0.930284	1.03725	1438.56	119.466	26.6527	6.90283
O00567	Nucleolar protein 56 OS=Homo sapiens GN=NOP56 PE=1 SV=4 - [NOP56_HUMAN]	24.75	0.943719	1.1014	1017.26	105.654	66.0087	9.18799
P47914	60S ribosomal protein L29 OS=Homo sapiens GN=RPL29 PE=1 SV=2 - [RL29_HUMAN]	15.09	0.982891	1.36109	1001	119.119	17.7411	11.6636
O43795-2	Isoform 2 of Unconventional myosin-Ib OS=Homo sapiens GN=MYO1B - [MYO1B_HUMAN]	17.53	0.993383	1.03835	768.966	105.955	124.872	9.20264
H3BPE1	Microtubule-actin cross-linking factor 1, isoforms 1/2/3/5 OS=Homo sapiens GN=MACF1 PE=1 SV=1 - [H3BPE1_HUMAN]	4.25	1.00072	0.972819	789.466	111.676	856.346	5.38916
O75643	U5 small nuclear ribonucleoprotein 200 kDa helicase OS=Homo sapiens GN=SNRNP200 PE=1 SV=2 - [U520_HUMAN]	6.84	1.02223	0.993324	796.268	90.5716	244.353	6.06201
Q7KZF4	Staphylococcal nuclease domain-containing protein 1 OS=Homo sapiens GN=SND1 PE=1 SV=1 - [SND1_HUMAN]	16.48	1.02617	1.02584	1182.75	113.003	101.934	7.1665
P62263	40S ribosomal protein S14 OS=Homo sapiens GN=RPS14 PE=1 SV=3 - [RS14_HUMAN]	39.07	1.06945	0.952881	934.268	104.151	16.2625	10.0522
E9PM69	26S protease regulatory subunit 6A OS=Homo sapiens GN=PSMC3 PE=1 SV=1 - [E9PM69_HUMAN]	31.49	1.07743	0.98326	779.814	122.424	44.2958	5.04639
B1AHC9	X-ray repair cross-complementing protein 6 OS=Homo sapiens GN=XRCC6 PE=1 SV=1 - [B1AHC9_HUMAN]	18.25	1.12113	1.12584	1076.25	120.464	64.243	9.27588
P07437	Tubulin beta chain OS=Homo sapiens GN=TUBB PE=1 SV=2 - [TBB5_HUMAN]	37.61	1.22398	1.21105	10361.8	895.367	49.639	4.89404
Q03135	Caveolin-1 OS=Homo sapiens GN=CAV1 PE=1 SV=4 - [CAV1_HUMAN]	39.33	1.24806	1.24078	750.654	105.944	20.4585	6.02393
P61106	Ras-related protein Rab-14 OS=Homo sapiens GN=RAB14 PE=1 SV=4 - [RAB14_HUMAN]	49.77	1.27581	1.18779	1728.27	184.311	23.8819	6.21436
P26641	Elongation factor 1-gamma OS=Homo sapiens GN=EEF1G PE=1 SV=3 - [EF1G_HUMAN]	18.54	1.2906	1.12593	1050.67	113.695	50.0871	6.66846
J3QL05	Serine/arginine-rich-splicing factor 2 (Fragment) OS=Homo sapiens GN=SRSF2 PE=1 SV=1 - [J3QL05_HUMAN]	24.62	0.760442	0.85136	1559.14	62.0999	15.1466	10.9604
Q13418	Integrin-linked protein kinase OS=Homo sapiens GN=ILK PE=1 SV=2 - [ILK_HUMAN]	17.7	0.791304	0.892595	670.911	44.255	51.3859	8.07471
P13726	Tissue factor OS=Homo sapiens GN=F3 PE=1 SV=1 - [TF_HUMAN]	20	0.792169	0.808726	1055.94	106.297	33.0468	7.03467
Q14699	Raftlin OS=Homo sapiens GN=RFTN1 PE=1 SV=4 - [RFTN1_HUMAN]	28.2	0.872505	0.88917	1178.42	124.019	63.1065	5.66846
P24752	Acetyl-CoA acetyltransferase, mitochondrial OS=Homo sapiens GN=ACAT1 PE=1 SV=1 - [THIL_HUMAN]	24.12	0.881929	0.912619	1095.71	114.906	45.1706	8.85107
Q14847	LIM and SH3 domain protein 1 OS=Homo sapiens GN=LASP1 PE=1 SV=2 - [LASP1_HUMAN]	31.8	0.882928	0.859451	900.4	107.728	29.6982	7.04932
P61160	Actin-related protein 2 OS=Homo sapiens GN=ACTR2 PE=1 SV=1 - [ARP2_HUMAN]	12.44	0.909252	0.913578	1160.9	91.2322	44.7322	6.7417
Q6P2E9	Enhancer of mRNA-decapping protein 4 OS=Homo sapiens GN=EDC4 PE=1 SV=1 - [EDC4_HUMAN]	8.71	0.929616	0.979305	815.859	99.0722	151.567	5.85889
P08582	Melanotransferrin OS=Homo sapiens GN=MFI2 PE=1 SV=2 - [TRFM_HUMAN]	17.07	0.936278	0.863195	916.102	112.013	80.1633	5.93506
Q96TA1-2	Isoform 2 of Niban-like protein 1 OS=Homo sapiens GN=FAM129B - [NIBL1_HUMAN]	17.87	0.955903	0.993758	909.929	115.095	82.6309	6.15088
P48643	T-complex protein 1 subunit epsilon OS=Homo sapiens GN=CCT5 PE=1 SV=1 - [TCPE_HUMAN]	20.89	0.978259	0.956232	818.147	93.425	59.6328	5.65576
Q9NTJ3	Structural maintenance of chromosomes protein 4 OS=Homo sapiens GN=SMC4 PE=1 SV=2 - [SMC4_HUMAN]	10.71	0.993601	1.01596	1023.15	121.179	147.091	6.78564
P08727	Keratin, type I cytoskeletal 19 OS=Homo sapiens GN=KRT19 PE=1 SV=4 - [K1C19_HUMAN]	48.25	1.00175	1.0119	4473.86	360.118	44.0791	5.13525
P50995-2	Isoform 2 of Annexin A11 OS=Homo sapiens GN=ANXA11 - [ANX11_HUMAN]	25.85	1.16977	1.23696	877.04	97.056	51.2096	7.66455
P62917	60S ribosomal protein L8 OS=Homo sapiens GN=RPL8 PE=1 SV=2 - [RL8_HUMAN]	19.07	1.21299	1.25004	1246.09	103.973	28.0073	11.0337
Q9Y277	Voltage-dependent anion-selective channel protein 3 OS=Homo sapiens GN=VDAC3 PE=1 SV=1 - [VDAC3_HUMAN]	26.15	1.30969	1.30815	1491	117.528	30.6393	8.66064
P62249	40S ribosomal protein S16 OS=Homo sapiens GN=RPS16 PE=1 SV=2 - [RS16_HUMAN]	47.95	1.50955	1.17079	908.859	81.6913	16.435	10.2134
P61204	ADP-ribosylation factor 3 OS=Homo sapiens GN=ARF3 PE=1 SV=2 - [ARF3_HUMAN]	37.57	0.838442	0.951164	2715.06	230.976	20.5877	7.43018
Q9Y678	Coatomer subunit gamma-1 OS=Homo sapiens GN=COPG1 PE=1 SV=1 - [COPG1_HUMAN]	13.39	0.925253	0.914783	977.843	96.9418	97.6555	5.46533
Q99714	3-hydroxyacyl-CoA dehydrogenase type-2 OS=Homo sapiens GN=HSD17B10 PE=1 SV=3 - [HCD2_HUMAN]	34.1	0.957019	1.03501	1246.33	103.665	26.9061	7.78174
O00592-2	Isoform 2 of Podocalyxin OS=Homo sapiens GN=PODXL - [PODXL_HUMAN]	12.36	0.965122	0.946595	1265.4	112.694	55.3514	5.57959
Q8TCT9-5	Isoform 5 of Minor histocompatibility antigen H13 OS=Homo sapiens GN=HM13 - [HM13_HUMAN]	11.34	0.968905	1.03822	1131.51	87.2133	36.7901	6.68311
P47897-2	Isoform 2 of Glutamine--tRNA ligase OS=Homo sapiens GN=QARS - [SYQ_HUMAN]	22.25	0.974097	0.889065	772.097	104.722	86.5242	7.04932
O75923-15	Isoform 15 of Dysferlin OS=Homo sapiens GN=DYSF - [DYSF_HUMAN]	7.68	0.996772	0.978098	756.715	90.7534	222.174	5.63037
J3QLD9	Flotillin-2 OS=Homo sapiens GN=FLOT2 PE=1 SV=1 - [J3QLD9_HUMAN]	28.74	1.00541	0.964323	982.747	101.08	47.1127	5.31299
O75695	Protein XRP2 OS=Homo sapiens GN=RP2 PE=1 SV=4 - [XRP2_HUMAN]	14.57	1.05021	0.866473	785.98	92.6791	39.6155	5.12256
P31948-3	Isoform 3 of Stress-induced-phosphoprotein 1 OS=Homo sapiens GN=STIP1 - [STIP1_HUMAN]	24.47	1.06815	1.08877	632.496	72.5128	59.74	6.80029
O00299	Chloride intracellular channel protein 1 OS=Homo sapiens GN=CLIC1 PE=1 SV=4 - [CLIC1_HUMAN]	28.63	1.1441	1.05035	1140.96	96.5717	26.9057	5.17334
O43242	26S proteasome non-ATPase regulatory subunit 3 OS=Homo sapiens GN=PSMD3 PE=1 SV=2 - [PSMD3_HUMAN]	23.6	1.16059	1.01666	744.72	98.6275	60.9395	8.44092
P51572	B-cell receptor-associated protein 31 OS=Homo sapiens GN=BCAP31 PE=1 SV=3 - [BAP31_HUMAN]	30.08	1.17482	1.20772	529.274	110.859	27.974	8.44092
Q9Y262	Eukaryotic translation initiation factor 3 subunit L OS=Homo sapiens GN=EIF3L PE=1 SV=1 - [EIF3L_HUMAN]	17.55	1.24404	1.18136	774.273	85.6089	66.6844	6.34131
P27797	Calreticulin OS=Homo sapiens GN=CALR PE=1 SV=1 - [CALR_HUMAN]	13.19	1.26706	1.34453	900.143	102.731	48.1118	4.43701
P62269	40S ribosomal protein S18 OS=Homo sapiens GN=RPS18 PE=1 SV=3 - [RS18_HUMAN]	38.82	1.42904	1.16774	732.843	97.3419	17.7079	10.9897
D6RFM5	Succinate dehydrogenase [ubiquinone] flavoprotein subunit, mitochondrial OS=Homo sapiens GN=SDHA PE=1 SV=1 - [D6RFM5_HUMAN]	10.12	0.900041	0.885822	1359.8	114.892	63.5267	7.23975
Q5T4S7-3	Isoform 3 of E3 ubiquitin-protein ligase UBR4 OS=Homo sapiens GN=UBR4 - [UBR4_HUMAN]	4.83	0.915599	0.860885	479.75	97.8443	571.489	6.03662
Q9Y2W1	Thyroid hormone receptor-associated protein 3 OS=Homo sapiens GN=THRAP3 PE=1 SV=2 - [TR150_HUMAN]	12.77	0.916221	0.985421	1207.18	120.726	108.601	10.1548
Q9NQW6	Actin-binding protein anillin OS=Homo sapiens GN=ANLN PE=1 SV=2 - [ANLN_HUMAN]	18.42	0.924197	0.997274	757.631	107.347	124.122	8.07471
P62195-2	Isoform 2 of 26S protease regulatory subunit 8 OS=Homo sapiens GN=PSMC5 - [PRS8_HUMAN]	33.42	0.996261	0.876949	1019.38	128.235	44.7557	8.17725
P48449	Lanosterol synthase OS=Homo sapiens GN=LSS PE=1 SV=1 - [ERG7_HUMAN]	17.08	1.08396	1.03058	884.383	99.1845	83.2551	6.60986
P62829	60S ribosomal protein L23 OS=Homo sapiens GN=RPL23 PE=1 SV=1 - [RL23_HUMAN]	35.71	1.13617	0.990795	782.388	84.8674	14.8561	10.5063
Q6NZI2	Polymerase I and transcript release factor OS=Homo sapiens GN=PTRF PE=1 SV=1 - [PTRF_HUMAN]	21.79	1.2284	1.25905	858.919	103.426	43.4498	5.60498
O75400-2	Isoform 2 of Pre-mRNA-processing factor 40 homolog A OS=Homo sapiens GN=PRPF40A - [PR40A_HUMAN]	11.29	1.30936	1.36724	793.211	96.3494	105.86	7.98682
Q14152	Eukaryotic translation initiation factor 3 subunit A OS=Homo sapiens GN=EIF3A PE=1 SV=1 - [EIF3A_HUMAN]	9.41	1.33826	1.12239	554.514	87.7326	166.468	6.78564
P62070	Ras-related protein R-Ras2 OS=Homo sapiens GN=RRAS2 PE=1 SV=1 - [RRAS2_HUMAN]	39.71	0.87823	0.839674	1301.21	135.807	23.3847	6.01123
B4DZI8	Coatomer protein complex, subunit beta 2 (Beta prime), isoform CRA_b OS=Homo sapiens GN=COPB2 PE=1 SV=1 - [B4DZI8_HUMAN]	15.28	0.905151	0.935083	708.538	93.8434	98.9836	5.16064
P50991	T-complex protein 1 subunit delta OS=Homo sapiens GN=CCT4 PE=1 SV=4 - [TCPD_HUMAN]	26.53	0.946352	0.89878	848.746	76.7787	57.8878	7.82568
B1AK87	Capping protein (Actin filament) muscle Z-line, beta, isoform CRA_a OS=Homo sapiens GN=CAPZB PE=1 SV=1 - [B1AK87_HUMAN]	38.08	0.946683	1.00455	993.881	95.3833	29.2768	6.91748
Q99832-3	Isoform 3 of T-complex protein 1 subunit eta OS=Homo sapiens GN=CCT7 - [TCPH_HUMAN]	21.44	0.969041	0.898623	969.133	80.9898	54.7695	7.6792
P40121-2	Isoform 2 of Macrophage-capping protein OS=Homo sapiens GN=CAPG - [CAPG_HUMAN]	23.42	1.00115	0.975543	996.041	101.058	36.8337	7.1958
P55060-3	Isoform 3 of Exportin-2 OS=Homo sapiens GN=CSE1L - [XPO2_HUMAN]	12.91	1.03025	0.926474	1169.9	94.8076	107.709	5.8208
P62191	26S protease regulatory subunit 4 OS=Homo sapiens GN=PSMC1 PE=1 SV=1 - [PRS4_HUMAN]	25	1.06236	0.968521	543.557	128.323	49.1537	6.21436
Q9P0L0	Vesicle-associated membrane protein-associated protein A OS=Homo sapiens GN=VAPA PE=1 SV=3 - [VAPA_HUMAN]	32.13	1.15347	1.09568	1112.73	121.321	27.8752	8.6167
Q12907	Vesicular integral-membrane protein VIP36 OS=Homo sapiens GN=LMAN2 PE=1 SV=1 - [LMAN2_HUMAN]	17.7	1.20436	1.10023	780.555	86.0082	40.2031	6.94678
Q9BVP2-2	Isoform 2 of Guanine nucleotide-binding protein-like 3 OS=Homo sapiens GN=GNL3 - [GNL3_HUMAN]	21.79	1.22169	1.18484	734.271	92.7357	60.5025	8.79248
Q6DD88	Atlastin-3 OS=Homo sapiens GN=ATL3 PE=1 SV=1 - [ATLA3_HUMAN]	22.92	1.24323	1.20229	695.252	112.861	60.5034	5.65576
P55884	Eukaryotic translation initiation factor 3 subunit B OS=Homo sapiens GN=EIF3B PE=1 SV=3 - [EIF3B_HUMAN]	14.13	1.37527	1.28266	812.995	95.2132	92.4238	4.99561
P49207	60S ribosomal protein L34 OS=Homo sapiens GN=RPL34 PE=1 SV=3 - [RL34_HUMAN]	21.37	1.45067	1.4842	680.076	66.3634	13.2845	11.4731
Q14520-2	Isoform 2 of Hyaluronan-binding protein 2 OS=Homo sapiens GN=HABP2 - [HABP2_HUMAN]	6.55	1.48334	1.7059	713.855	114.677	59.825	6.43018
P06899	Histone H2B type 1-J OS=Homo sapiens GN=HIST1H2BJ PE=1 SV=3 - [H2B1J_HUMAN]	41.27	2.22323	1.61548	12703.3	730.988	13.8956	10.3159
Q9BZQ8	Protein Niban OS=Homo sapiens GN=FAM129A PE=1 SV=1 - [NIBAN_HUMAN]	11.75	0.873512	0.862825	628.418	93.9456	103.07	4.77979
P02771	Alpha-fetoprotein OS=Homo sapiens GN=AFP PE=1 SV=1 - [FETA_HUMAN]	4.11	0.882175	1.09938	893.854	98.4795	68.633	5.68115
P49411	Elongation factor Tu, mitochondrial OS=Homo sapiens GN=TUFM PE=1 SV=2 - [EFTU_HUMAN]	15.49	0.898143	0.891881	927.25	72.8615	49.5102	7.60596
E7EMC7	Sequestosome-1 OS=Homo sapiens GN=SQSTM1 PE=1 SV=1 - [E7EMC7_HUMAN]	29.37	0.986849	1.03524	1128.08	122.175	40.9869	7.51807
Q16555-2	Isoform 2 of Dihydropyrimidinase-related protein 2 OS=Homo sapiens GN=DPYSL2 - [DPYL2_HUMAN]	26.12	0.991049	1.07462	1181.45	123.542	58.1264	6.15088
P13073	Cytochrome c oxidase subunit 4 isoform 1, mitochondrial OS=Homo sapiens GN=COX4I1 PE=1 SV=1 - [COX41_HUMAN]	30.77	1.05675	1.12475	969.68	83.9006	19.564	9.51025
O75083	WD repeat-containing protein 1 OS=Homo sapiens GN=WDR1 PE=1 SV=4 - [WDR1_HUMAN]	16.67	1.06629	1.06078	763.512	90.31	66.1519	6.65381
P25786	Proteasome subunit alpha type-1 OS=Homo sapiens GN=PSMA1 PE=1 SV=1 - [PSA1_HUMAN]	31.94	1.11374	1.01888	984.151	90.4902	29.5369	6.60986
P54136	Arginine--tRNA ligase, cytoplasmic OS=Homo sapiens GN=RARS PE=1 SV=2 - [SYRC_HUMAN]	20	1.15623	1.03109	931.321	101.938	75.3309	6.68311
A6NNI4	CD9 antigen OS=Homo sapiens GN=CD9 PE=1 SV=1 - [A6NNI4_HUMAN]	10.69	1.17742	1.22039	734.754	98.2485	17.752	6.29053
P04792	Heat shock protein beta-1 OS=Homo sapiens GN=HSPB1 PE=1 SV=2 - [HSPB1_HUMAN]	41.95	1.79216	1.6902	760.071	97.5984	22.7685	6.40479
Q9NS25	Sperm protein associated with the nucleus on the X chromosome B/F OS=Homo sapiens GN=SPANXB1 PE=2 SV=1 - [SPNXB_HUMAN]	58.25	0.908258	1.00802	906.997	116.706	11.8188	6.15088
P16949	Stathmin OS=Homo sapiens GN=STMN1 PE=1 SV=3 - [STMN1_HUMAN]	30.2	0.947534	0.949625	543.475	96.5286	17.292	5.97314
Q13523	Serine/threonine-protein kinase PRP4 homolog OS=Homo sapiens GN=PRPF4B PE=1 SV=3 - [PRP4B_HUMAN]	8.74	0.995775	1.02812	947.31	91.6164	116.916	10.2573
Q96GQ7	Probable ATP-dependent RNA helicase DDX27 OS=Homo sapiens GN=DDX27 PE=1 SV=2 - [DDX27_HUMAN]	15.83	0.998622	1.15208	837.111	96.7682	89.7792	9.27588
P08729	Keratin, type II cytoskeletal 7 OS=Homo sapiens GN=KRT7 PE=1 SV=5 - [K2C7_HUMAN]	33.05	1.00679	1.02562	2222.59	153.603	51.3543	5.47803
Q9UNM6	26S proteasome non-ATPase regulatory subunit 13 OS=Homo sapiens GN=PSMD13 PE=1 SV=2 - [PSD13_HUMAN]	14.63	1.01286	0.904167	876.342	90.3757	42.9181	5.80811
G3V529	ATP-dependent RNA helicase DDX24 OS=Homo sapiens GN=DDX24 PE=1 SV=1 - [G3V529_HUMAN]	18.26	1.02527	1.06775	771.855	99.3999	91.4239	8.82178
O15372	Eukaryotic translation initiation factor 3 subunit H OS=Homo sapiens GN=EIF3H PE=1 SV=1 - [EIF3H_HUMAN]	22.16	1.02667	1.00092	856.918	87.1231	39.9051	6.53662
P62826	GTP-binding nuclear protein Ran OS=Homo sapiens GN=RAN PE=1 SV=3 - [RAN_HUMAN]	20.83	1.06491	0.967563	1103.09	105.514	24.4076	7.48877
Q15365	Poly(rC)-binding protein 1 OS=Homo sapiens GN=PCBP1 PE=1 SV=2 - [PCBP1_HUMAN]	28.65	1.08205	1.10452	1520.09	140.421	37.4739	7.09326
J3KPD9	Nucleoside diphosphate kinase B OS=Homo sapiens GN=NME2 PE=1 SV=1 - [J3KPD9_HUMAN]	52.28	1.12556	1.14612	573.733	100.199	22.4077	9.53955
O15042-2	Isoform 2 of U2 snRNP-associated SURP motif-containing protein OS=Homo sapiens GN=U2SURP - [SR140_HUMAN]	13.23	1.13115	1.01784	898.985	83.4135	118.162	8.47021
P30050	60S ribosomal protein L12 OS=Homo sapiens GN=RPL12 PE=1 SV=1 - [RL12_HUMAN]	35.76	1.2416	1.07331	1393.67	92.5316	17.8075	9.42236
C9K025	60S ribosomal protein L35a (Fragment) OS=Homo sapiens GN=RPL35A PE=1 SV=1 - [C9K025_HUMAN]	39.36	1.44494	1.25591	646.872	79.6082	10.6387	10.7114
P60953	Cell division control protein 42 homolog OS=Homo sapiens GN=CDC42 PE=1 SV=2 - [CDC42_HUMAN]	22.51	0.874062	0.949245	1545.99	162.86	21.245	6.55127
O14672	Disintegrin and metalloproteinase domain-containing protein 10 OS=Homo sapiens GN=ADAM10 PE=1 SV=1 - [ADA10_HUMAN]	16.31	0.914092	0.902846	936.539	104.233	84.0877	7.76709
B9ZVX0	Diaphanous homolog 1 (Drosophila), isoform CRA_a OS=Homo sapiens GN=DIAPH1 PE=1 SV=1 - [B9ZVX0_HUMAN]	7.69	0.95078	0.94903	771.321	76.3089	138.845	5.38916
Q92598-2	Isoform Beta of Heat shock protein 105 kDa OS=Homo sapiens GN=HSPH1 - [HS105_HUMAN]	16.71	0.955486	1.04053	1051.51	119.053	92.0574	5.5542
M0QZR4	Rho guanine nucleotide exchange factor 1 OS=Homo sapiens GN=ARHGEF1 PE=1 SV=1 - [M0QZR4_HUMAN]	15.08	0.990562	0.941495	417.487	76.6955	108.257	6.15088
P06756-3	Isoform 3 of Integrin alpha-V OS=Homo sapiens GN=ITGAV - [ITAV_HUMAN]	14.37	0.991817	0.919008	657.241	93.8597	111.061	5.61768
Q7L2E3-2	Isoform 2 of Putative ATP-dependent RNA helicase DHX30 OS=Homo sapiens GN=DHX30 - [DHX30_HUMAN]	14.65	1.01939	0.957703	649.036	78.2068	136.03	8.60205
Q14008-2	Isoform 2 of Cytoskeleton-associated protein 5 OS=Homo sapiens GN=CKAP5 - [CKAP5_HUMAN]	6.95	1.04375	1.10745	580.223	79.0571	218.387	8.06006
P26639	Threonine--tRNA ligase, cytoplasmic OS=Homo sapiens GN=TARS PE=1 SV=3 - [SYTC_HUMAN]	24.48	1.09739	1.01114	772.18	73.0667	83.3819	6.66846
P05543	Thyroxine-binding globulin OS=Homo sapiens GN=SERPINA7 PE=1 SV=2 - [THBG_HUMAN]	8.92	1.13911	1.44767	923.541	49.5709	46.2946	6.30322
P06493	Cyclin-dependent kinase 1 OS=Homo sapiens GN=CDK1 PE=1 SV=3 - [CDK1_HUMAN]	26.26	1.16199	1.10426	596.652	85.6649	34.0739	8.39697
Q5T760	Serine/arginine-rich-splicing factor 11 (Fragment) OS=Homo sapiens GN=SRSF11 PE=1 SV=1 - [Q5T760_HUMAN]	9.25	1.24482	1.12443	1207.52	28.5917	42.2908	11.6489
P60842	Eukaryotic initiation factor 4A-I OS=Homo sapiens GN=EIF4A1 PE=1 SV=1 - [IF4A1_HUMAN]	29.31	1.29961	1.13833	1385.99	172.502	46.1246	5.47803
P36776-3	Isoform 3 of Lon protease homolog, mitochondrial OS=Homo sapiens GN=LONP1 - [LONM_HUMAN]	15.6	0.857461	0.897327	486.84	78.7796	85.5877	6.03662
P08514-3	Isoform 3 of Integrin alpha-IIb OS=Homo sapiens GN=ITGA2B - [ITA2B_HUMAN]	2.62	0.872817	1.04934	873.594	116.223	103.153	5.66846
P62873-2	Isoform 2 of Guanine nucleotide-binding protein G(I)/G(S)/G(T) subunit beta-1 OS=Homo sapiens GN=GNB1 - [GBB1_HUMAN]	22.59	0.913056	0.950002	2184.91	174.413	36.2745	5.99854
O95232	Luc7-like protein 3 OS=Homo sapiens GN=LUC7L3 PE=1 SV=2 - [LC7L3_HUMAN]	21.06	0.927109	1.05181	1234.07	112.31	51.4351	9.78857
Q8N1N4	Keratin, type II cytoskeletal 78 OS=Homo sapiens GN=KRT78 PE=2 SV=2 - [K2C78_HUMAN]	27.12	0.95101	1.05679	931.281	100.278	56.8305	6.02393
Q4G0J3	La-related protein 7 OS=Homo sapiens GN=LARP7 PE=1 SV=1 - [LARP7_HUMAN]	21.65	0.960744	1.05684	810.759	90.2478	66.8574	9.5542
P01111	GTPase NRas OS=Homo sapiens GN=NRAS PE=1 SV=1 - [RASN_HUMAN]	30.16	0.968126	0.957652	1772.69	156.494	21.2155	5.17334
P62879	Guanine nucleotide-binding protein G(I)/G(S)/G(T) subunit beta-2 OS=Homo sapiens GN=GNB2 PE=1 SV=3 - [GBB2_HUMAN]	22.06	0.980541	1.02135	1907.53	166.004	37.3071	5.99854
Q6NUK1	Calcium-binding mitochondrial carrier protein SCaMC-1 OS=Homo sapiens GN=SLC25A24 PE=1 SV=2 - [SCMC1_HUMAN]	20.34	1.01642	0.98464	855.013	75.4945	53.3203	6.32861
P10606	Cytochrome c oxidase subunit 5B, mitochondrial OS=Homo sapiens GN=COX5B PE=1 SV=2 - [COX5B_HUMAN]	50.39	1.03197	1.08919	524.917	89.6934	13.6869	8.80713
P60228	Eukaryotic translation initiation factor 3 subunit E OS=Homo sapiens GN=EIF3E PE=1 SV=1 - [EIF3E_HUMAN]	26.52	1.06624	1.04335	742.946	88.0464	52.1874	6.03662
O95782-2	Isoform B of AP-2 complex subunit alpha-1 OS=Homo sapiens GN=AP2A1 - [AP2A1_HUMAN]	14.55	1.07186	0.971904	678.182	74.7099	105.295	7.66455
Q86UY0	TXNDC5 protein OS=Homo sapiens GN=TXNDC5 PE=1 SV=1 - [Q86UY0_HUMAN]	31.11	1.08399	1.12436	720.523	91.4185	40.3439	5.8335
Q01813	ATP-dependent 6-phosphofructokinase, platelet type OS=Homo sapiens GN=PFKP PE=1 SV=2 - [PFKAP_HUMAN]	17.47	1.09153	1.02677	1315.81	138.71	85.5415	7.54736
R4GN98	Protein S100-A6 (Fragment) OS=Homo sapiens GN=S100A6 PE=1 SV=1 - [R4GN98_HUMAN]	28.24	1.09596	1.01151	661.708	33.6026	9.67506	5.45264
O43143	Putative pre-mRNA-splicing factor ATP-dependent RNA helicase DHX15 OS=Homo sapiens GN=DHX15 PE=1 SV=2 - [DHX15_HUMAN]	15.85	1.10106	1.08169	548.641	90.5676	90.8752	7.45947
P02649	Apolipoprotein E OS=Homo sapiens GN=APOE PE=1 SV=1 - [APOE_HUMAN]	11.67	1.13729	1.36627	459.434	64.2196	36.1318	5.73193
C9J9K3	40S ribosomal protein SA (Fragment) OS=Homo sapiens GN=RPSA PE=1 SV=2 - [C9J9K3_HUMAN]	22.43	1.13798	0.943512	927.967	91.3304	29.386	5.24951
Q9BSJ8	Extended synaptotagmin-1 OS=Homo sapiens GN=ESYT1 PE=1 SV=1 - [ESYT1_HUMAN]	9.33	1.22503	1.08921	828.266	82.0017	122.78	5.8335
P63244	Guanine nucleotide-binding protein subunit beta-2-like 1 OS=Homo sapiens GN=GNB2L1 PE=1 SV=3 - [GBLP_HUMAN]	34.38	1.53174	1.24561	879.266	63.1505	35.0546	7.69385
P49006	MARCKS-related protein OS=Homo sapiens GN=MARCKSL1 PE=1 SV=2 - [MRP_HUMAN]	17.95	0.88863	0.863094	1181.51	105.594	19.5172	4.66553
Q9H2G2-2	Isoform 2 of STE20-like serine/threonine-protein kinase OS=Homo sapiens GN=SLK - [SLK_HUMAN]	18.52	0.902148	0.871051	575.538	90.481	138.91	5.09717
P08648	Integrin alpha-5 OS=Homo sapiens GN=ITGA5 PE=1 SV=2 - [ITA5_HUMAN]	8.2	0.914557	0.924271	746.812	91.0039	114.465	5.77002
P54578-2	Isoform 2 of Ubiquitin carboxyl-terminal hydrolase 14 OS=Homo sapiens GN=USP14 - [UBP14_HUMAN]	19.17	0.935735	0.931188	817.25	73.3535	52.3523	5.78271
P30041	Peroxiredoxin-6 OS=Homo sapiens GN=PRDX6 PE=1 SV=3 - [PRDX6_HUMAN]	38.84	0.949865	1.02627	751.396	73.591	25.0192	6.37939
B4DGN5	Glutamate dehydrogenase OS=Homo sapiens GN=GLUD1 PE=1 SV=1 - [B4DGN5_HUMAN]	25.65	0.952326	1.09401	1017.24	87.4323	46.5454	7.07861
P04181	Ornithine aminotransferase, mitochondrial OS=Homo sapiens GN=OAT PE=1 SV=1 - [OAT_HUMAN]	13.67	0.963757	0.967925	762.015	94.0489	48.5042	7.03467
P22626-2	Isoform A2 of Heterogeneous nuclear ribonucleoproteins A2/B1 OS=Homo sapiens GN=HNRNPA2B1 - [ROA2_HUMAN]	32.55	0.96591	1.08539	1143.74	96.1374	35.9839	8.646
P48444	Coatomer subunit delta OS=Homo sapiens GN=ARCN1 PE=1 SV=1 - [COPD_HUMAN]	23.09	0.988633	0.955062	451.251	85.2295	57.1741	6.21436
O15400-2	Isoform 2 of Syntaxin-7 OS=Homo sapiens GN=STX7 - [STX7_HUMAN]	24.27	0.991779	0.91801	775.294	92.3542	27.3837	5.12256
Q9H444	Charged multivesicular body protein 4b OS=Homo sapiens GN=CHMP4B PE=1 SV=1 - [CHM4B_HUMAN]	26.79	1.0173	1.07741	568.491	90.0753	24.9346	4.81787
Q8IZL8	Proline-, glutamic acid- and leucine-rich protein 1 OS=Homo sapiens GN=PELP1 PE=1 SV=2 - [PELP1_HUMAN]	9.73	1.01757	0.971698	468.721	84.2703	119.624	4.33545
Q14573	Inositol 1,4,5-trisphosphate receptor type 3 OS=Homo sapiens GN=ITPR3 PE=1 SV=2 - [ITPR3_HUMAN]	5.62	1.02688	0.948177	592.622	86.2351	303.912	6.48096
O75533	Splicing factor 3B subunit 1 OS=Homo sapiens GN=SF3B1 PE=1 SV=3 - [SF3B1_HUMAN]	10.74	1.03133	0.983786	689.664	87.6925	145.738	7.09326
H0Y4R1	Inosine-5'-monophosphate dehydrogenase 2 (Fragment) OS=Homo sapiens GN=IMPDH2 PE=1 SV=1 - [H0Y4R1_HUMAN]	18.94	1.04925	1.00455	719.692	84.2103	51.0352	8.17725
P46977	Dolichyl-diphosphooligosaccharide--protein glycosyltransferase subunit STT3A OS=Homo sapiens GN=STT3A PE=1 SV=2 - [STT3A_HUMAN]	8.65	1.08697	1.15467	738.017	86.2727	80.4768	8.07471
O95202	LETM1 and EF-hand domain-containing protein 1, mitochondrial OS=Homo sapiens GN=LETM1 PE=1 SV=1 - [LETM1_HUMAN]	15.02	1.12256	1.18785	659.291	85.0713	83.302	6.69775
B4DT77	Annexin OS=Homo sapiens GN=ANXA7 PE=1 SV=1 - [B4DT77_HUMAN]	29.17	1.12721	1.11268	628.559	75.9608	37.7809	7.18115
Q5H909	Melanoma-associated antigen D2 OS=Homo sapiens GN=MAGED2 PE=1 SV=2 - [Q5H909_HUMAN]	20.07	1.19232	1.13402	862.513	70.7037	63.1004	9.34912
P61254	60S ribosomal protein L26 OS=Homo sapiens GN=RPL26 PE=1 SV=1 - [RL26_HUMAN]	37.24	1.27111	1.51165	320.994	64.3356	17.2475	10.5503
P30153	Serine/threonine-protein phosphatase 2A 65 kDa regulatory subunit A alpha isoform OS=Homo sapiens GN=PPP2R1A PE=1 SV=4 - [2AAA_HUMAN]	14.6	0.857058	0.850438	577.755	65.0016	65.2669	5.10986
Q9UJZ1	Stomatin-like protein 2, mitochondrial OS=Homo sapiens GN=STOML2 PE=1 SV=1 - [STML2_HUMAN]	23.31	0.863161	0.932177	812.98	76.0302	38.5102	7.38623
O75844	CAAX prenyl protease 1 homolog OS=Homo sapiens GN=ZMPSTE24 PE=1 SV=2 - [FACE1_HUMAN]	9.05	0.868237	0.826519	629.891	46.3944	54.7775	7.48877
O75116	Rho-associated protein kinase 2 OS=Homo sapiens GN=ROCK2 PE=1 SV=4 - [ROCK2_HUMAN]	12.68	0.888366	0.913752	537.665	80.6094	160.799	6.02393
P31946-2	Isoform Short of 14-3-3 protein beta/alpha OS=Homo sapiens GN=YWHAB - [1433B_HUMAN]	43.85	0.931968	0.953336	2242.57	195.823	27.8327	4.83057
U3KPR7	Calpain small subunit 1 (Fragment) OS=Homo sapiens GN=CAPNS1 PE=1 SV=1 - [U3KPR7_HUMAN]	30	0.9668	0.94024	1027.34	79.0693	11.3915	5.41455
Q27J81-2	Isoform 2 of Inverted formin-2 OS=Homo sapiens GN=INF2 - [INF2_HUMAN]	10.65	0.973147	0.953772	789.385	93.063	134.533	5.52881
O75396	Vesicle-trafficking protein SEC22b OS=Homo sapiens GN=SEC22B PE=1 SV=4 - [SC22B_HUMAN]	32.56	0.973618	1.02826	929.067	82.747	24.5775	6.91748
P46821	Microtubule-associated protein 1B OS=Homo sapiens GN=MAP1B PE=1 SV=2 - [MAP1B_HUMAN]	7.46	0.975742	1.08326	564.498	82.7303	270.468	4.80518
H3BLV0	Complement decay-accelerating factor (Fragment) OS=Homo sapiens GN=CD55 PE=1 SV=1 - [H3BLV0_HUMAN]	21.17	1.01203	0.925687	913.999	70.5699	35.7825	5.5415
Q9UHD8-7	Isoform 7 of Septin-9 OS=Homo sapiens GN=SEPT9 - [SEPT9_HUMAN]	20.11	1.01759	1.01722	569.369	81.0331	63.4628	8.66064
O14818	Proteasome subunit alpha type-7 OS=Homo sapiens GN=PSMA7 PE=1 SV=1 - [PSA7_HUMAN]	30.24	1.05257	1.02017	604.57	71.6893	27.8696	8.45557
P39656	Dolichyl-diphosphooligosaccharide--protein glycosyltransferase 48 kDa subunit OS=Homo sapiens GN=DDOST PE=1 SV=4 - [OST48_HUMAN]	13.38	1.06208	1.04705	550.541	69.6397	50.769	6.55127
Q8IY81	pre-rRNA processing protein FTSJ3 OS=Homo sapiens GN=FTSJ3 PE=1 SV=2 - [SPB1_HUMAN]	12.04	1.06661	1.0114	688.814	78.2995	96.4992	8.39697
H3BRU6	Poly(rC)-binding protein 2 (Fragment) OS=Homo sapiens GN=PCBP2 PE=1 SV=1 - [H3BRU6_HUMAN]	29.24	1.07909	1.13915	1629.3	134.188	31.6903	8.44092
P49792	E3 SUMO-protein ligase RanBP2 OS=Homo sapiens GN=RANBP2 PE=1 SV=2 - [RBP2_HUMAN]	7.6	1.09814	1.06706	715.197	88.8298	357.974	6.20166
P07602	Prosaposin OS=Homo sapiens GN=PSAP PE=1 SV=2 - [SAP_HUMAN]	14.12	1.11398	1.08134	556.452	77.9905	58.0739	5.17334
P00387-2	Isoform 2 of NADH-cytochrome b5 reductase 3 OS=Homo sapiens GN=CYB5R3 - [NB5R3_HUMAN]	26.88	1.1325	1.08241	798.666	96.6951	31.7394	7.57666
Q14974	Importin subunit beta-1 OS=Homo sapiens GN=KPNB1 PE=1 SV=2 - [IMB1_HUMAN]	8.79	1.13576	1.07281	504.032	69.0407	97.108	4.77979
P31431-2	Isoform 2 of Syndecan-4 OS=Homo sapiens GN=SDC4 - [SDC4_HUMAN]	32.68	1.22315	1.13067	336.392	79.4432	16.5351	4.22119
Q15084-3	Isoform 3 of Protein disulfide-isomerase A6 OS=Homo sapiens GN=PDIA6 - [PDIA6_HUMAN]	15.56	1.27942	1.22087	1029.84	85.2925	47.8081	5.08447
P09382	Galectin-1 OS=Homo sapiens GN=LGALS1 PE=1 SV=2 - [LEG1_HUMAN]	31.85	1.3296	1.28283	764.752	72.0086	14.7062	5.50342
B4DLW8	Probable ATP-dependent RNA helicase DDX5 OS=Homo sapiens GN=DDX5 PE=1 SV=1 - [B4DLW8_HUMAN]	30.84	1.49395	1.47237	1644.42	172.255	60.5254	9.0708
P05387	60S acidic ribosomal protein P2 OS=Homo sapiens GN=RPLP2 PE=1 SV=1 - [RLA2_HUMAN]	60	1.77908	1.52036	911.947	89.274	11.6578	4.53857
Q9Y520-3	Isoform 3 of Protein PRRC2C OS=Homo sapiens GN=PRRC2C - [PRC2C_HUMAN]	7.89	0.890018	1.04875	326.713	74.184	295.554	9.01221
Q08554-2	Isoform 1B of Desmocollin-1 OS=Homo sapiens GN=DSC1 - [DSC1_HUMAN]	13.69	0.911988	0.862327	817.5	77.3726	93.776	5.52881
Q9BUF5	Tubulin beta-6 chain OS=Homo sapiens GN=TUBB6 PE=1 SV=1 - [TBB6_HUMAN]	30.27	0.917377	0.943649	3110	295.102	49.825	4.88135
P36957	Dihydrolipoyllysine-residue succinyltransferase component of 2-oxoglutarate dehydrogenase complex, mitochondrial OS=Homo sapiens GN=DLST PE=1 SV=4 - [ODO2_HUMAN]	16.11	0.929642	1.08993	560.948	76.9516	48.7245	8.95361
O00116	Alkyldihydroxyacetonephosphate synthase, peroxisomal OS=Homo sapiens GN=AGPS PE=1 SV=1 - [ADAS_HUMAN]	17.93	0.942637	0.840715	587.701	80.9733	72.8658	7.34229
F8W914	Reticulon OS=Homo sapiens GN=RTN4 PE=1 SV=1 - [F8W914_HUMAN]	6.09	0.94682	0.862282	722.202	71.5659	37.1214	4.76709
F5GWX5	Chromodomain-helicase-DNA-binding protein 4 OS=Homo sapiens GN=CHD4 PE=1 SV=1 - [F5GWX5_HUMAN]	9.24	0.975874	1.16939	577.171	71.2544	216.967	5.80811
P18669	Phosphoglycerate mutase 1 OS=Homo sapiens GN=PGAM1 PE=1 SV=2 - [PGAM1_HUMAN]	17.32	0.985829	0.991715	731.963	71.8771	28.7858	7.18115
E9PKG1	Protein arginine N-methyltransferase 1 OS=Homo sapiens GN=PRMT1 PE=1 SV=1 - [E9PKG1_HUMAN]	30.15	0.991726	1.10797	346.158	83.3377	37.6848	6.15088
G3XAM7	Catenin (Cadherin-associated protein), alpha 1, 102kDa, isoform CRA_a OS=Homo sapiens GN=CTNNA1 PE=1 SV=1 - [G3XAM7_HUMAN]	16.17	1.0107	0.99089	762.565	85.0907	92.6634	5.51611
P43121	Cell surface glycoprotein MUC18 OS=Homo sapiens GN=MCAM PE=1 SV=2 - [MUC18_HUMAN]	16.41	1.01679	0.870819	868.046	96.1047	71.5626	5.75732
H3BRG4	Cytochrome b-c1 complex subunit 2, mitochondrial OS=Homo sapiens GN=UQCRC2 PE=1 SV=1 - [H3BRG4_HUMAN]	23.06	1.09978	1.12764	1109.28	104.421	44.607	8.99756
Q9H307	Pinin OS=Homo sapiens GN=PNN PE=1 SV=4 - [PININ_HUMAN]	24.69	1.14038	1.15548	603.753	84.5276	81.565	7.13721
Q96PK6	RNA-binding protein 14 OS=Homo sapiens GN=RBM14 PE=1 SV=2 - [RBM14_HUMAN]	14.5	1.15307	1.17536	341.461	72.8109	69.4489	9.67139
P0C0S5	Histone H2A.Z OS=Homo sapiens GN=H2AFZ PE=1 SV=2 - [H2AZ_HUMAN]	31.25	1.31889	1.35376	1657.6	441.396	13.5446	10.5796
P62847-2	Isoform 2 of 40S ribosomal protein S24 OS=Homo sapiens GN=RPS24 - [RS24_HUMAN]	20	1.56028	1.73752	338.589	77.4714	15.0592	10.8872
P30479	HLA class I histocompatibility antigen, B-41 alpha chain OS=Homo sapiens GN=HLA-B PE=1 SV=1 - [1B41_HUMAN]	30.66	0.872151	0.849629	1973.09	229.511	40.5141	6.53662
H0Y2Y8	Zyxin (Fragment) OS=Homo sapiens GN=ZYX PE=1 SV=1 - [H0Y2Y8_HUMAN]	13.33	0.882273	0.887249	640.066	67.3092	57.6063	6.87354
P63000	Ras-related C3 botulinum toxin substrate 1 OS=Homo sapiens GN=RAC1 PE=1 SV=1 - [RAC1_HUMAN]	34.38	0.88783	0.858486	1452.95	192.959	21.4362	8.49951
P78417-2	Isoform 2 of Glutathione S-transferase omega-1 OS=Homo sapiens GN=GSTO1 - [GSTO1_HUMAN]	26.44	0.91224	0.863227	578.28	68.9723	23.6931	7.1665
P42166	Lamina-associated polypeptide 2, isoform alpha OS=Homo sapiens GN=TMPO PE=1 SV=2 - [LAP2A_HUMAN]	19.16	0.934573	0.889862	1145.27	169.757	75.4456	7.66455
O94906	Pre-mRNA-processing factor 6 OS=Homo sapiens GN=PRPF6 PE=1 SV=1 - [PRP6_HUMAN]	14.24	0.954664	0.964725	648.708	67.5152	106.858	8.25049
P34932	Heat shock 70 kDa protein 4 OS=Homo sapiens GN=HSPA4 PE=1 SV=4 - [HSP74_HUMAN]	15.48	0.982915	0.990836	1016.9	92.8678	94.2712	5.18604
Q9HD45	Transmembrane 9 superfamily member 3 OS=Homo sapiens GN=TM9SF3 PE=1 SV=2 - [TM9S3_HUMAN]	8.15	1.01603	0.939062	481.366	74.2787	67.8431	7.21045
Q92520	Protein FAM3C OS=Homo sapiens GN=FAM3C PE=1 SV=1 - [FAM3C_HUMAN]	19.38	1.02173	0.826629	670.827	74.4039	24.6646	8.29443
Q9P2J5	Leucine--tRNA ligase, cytoplasmic OS=Homo sapiens GN=LARS PE=1 SV=2 - [SYLC_HUMAN]	12.84	1.03279	0.992037	487.984	70.3246	134.379	7.29834
Q08722	Leukocyte surface antigen CD47 OS=Homo sapiens GN=CD47 PE=1 SV=1 - [CD47_HUMAN]	11.76	1.05584	0.963988	669.907	73.8704	35.1907	7.21045
O00232-2	Isoform 2 of 26S proteasome non-ATPase regulatory subunit 12 OS=Homo sapiens GN=PSMD12 - [PSD12_HUMAN]	20.64	1.08552	0.934596	928.799	81.5175	50.5463	7.88428
O76094	Signal recognition particle subunit SRP72 OS=Homo sapiens GN=SRP72 PE=1 SV=3 - [SRP72_HUMAN]	11.18	1.10725	1.17234	701.167	79.4952	74.56	9.26123
P10599-2	Isoform 2 of Thioredoxin OS=Homo sapiens GN=TXN - [THIO_HUMAN]	36.47	1.23801	1.16141	928.212	53.145	9.44569	6.03662
Q12906-5	Isoform 5 of Interleukin enhancer-binding factor 3 OS=Homo sapiens GN=ILF3 - [ILF3_HUMAN]	15.94	1.28938	1.63777	467.556	70.4873	74.5603	8.23584
P05141	ADP/ATP translocase 2 OS=Homo sapiens GN=SLC25A5 PE=1 SV=7 - [ADT2_HUMAN]	27.85	1.40789	1.27955	1513.5	155.933	32.8312	9.68604
P54709	Sodium/potassium-transporting ATPase subunit beta-3 OS=Homo sapiens GN=ATP1B3 PE=1 SV=1 - [AT1B3_HUMAN]	29.03	1.51048	1.27366	554.863	55.1808	31.4921	8.35303
Q9NR31	GTP-binding protein SAR1a OS=Homo sapiens GN=SAR1A PE=1 SV=1 - [SAR1A_HUMAN]	21.21	1.53537	1.2717	725.763	74.2746	22.3525	6.68311
F6SBX2	Isoleucine--tRNA ligase, mitochondrial OS=Homo sapiens GN=IARS2 PE=1 SV=1 - [F6SBX2_HUMAN]	12.98	0.904211	0.94655	577.466	67.2121	105.972	6.48096
O00231	26S proteasome non-ATPase regulatory subunit 11 OS=Homo sapiens GN=PSMD11 PE=1 SV=3 - [PSD11_HUMAN]	23.93	0.910154	0.868807	654.171	79.1673	47.434	6.48096
Q16851-2	Isoform 2 of UTP--glucose-1-phosphate uridylyltransferase OS=Homo sapiens GN=UGP2 - [UGPA_HUMAN]	16.9	0.925718	0.997983	370.851	60.641	55.6421	7.88428
O43395	U4/U6 small nuclear ribonucleoprotein Prp3 OS=Homo sapiens GN=PRPF3 PE=1 SV=2 - [PRPF3_HUMAN]	14.64	0.929771	1.25231	751.157	64.5422	77.4809	9.49561
B3KQV7	Equilibrative nucleoside transporter 1 OS=Homo sapiens GN=SLC29A1 PE=1 SV=1 - [B3KQV7_HUMAN]	15.51	0.9323	0.986287	683.137	67.0606	58.9246	8.14795
P54886-2	Isoform Short of Delta-1-pyrroline-5-carboxylate synthase OS=Homo sapiens GN=ALDH18A1 - [P5CS_HUMAN]	10.72	0.943575	0.928833	557.979	60.5895	87.0344	7.12256
P20042	Eukaryotic translation initiation factor 2 subunit 2 OS=Homo sapiens GN=EIF2S2 PE=1 SV=2 - [IF2B_HUMAN]	27.33	0.950653	0.928683	712.546	75.3402	38.3644	5.79541
O60763	General vesicular transport factor p115 OS=Homo sapiens GN=USO1 PE=1 SV=2 - [USO1_HUMAN]	15.9	0.956539	0.916338	944.755	87.1976	107.828	4.90674
P10515	Dihydrolipoyllysine-residue acetyltransferase component of pyruvate dehydrogenase complex, mitochondrial OS=Homo sapiens GN=DLAT PE=1 SV=3 - [ODP2_HUMAN]	11.13	0.987818	0.975378	497.279	54.5568	68.9531	7.84033
P62333	26S protease regulatory subunit 10B OS=Homo sapiens GN=PSMC6 PE=1 SV=1 - [PRS10_HUMAN]	25.45	0.989071	0.89694	498.656	75.3797	44.1451	7.48877
P35613-2	Isoform 2 of Basigin OS=Homo sapiens GN=BSG - [BASI_HUMAN]	31.23	0.994983	0.963453	640.732	83.212	29.2027	5.64307
Q93008-1	Isoform 2 of Probable ubiquitin carboxyl-terminal hydrolase FAF-X OS=Homo sapiens GN=USP9X - [USP9X_HUMAN]	6.03	0.995331	0.917131	382.072	73.9853	290.278	5.79541
P48960-2	Isoform 2 of CD97 antigen OS=Homo sapiens GN=CD97 - [CD97_HUMAN]	10.51	1.01095	0.99618	646.254	79.9377	81.6897	7.04932
Q13085-3	Isoform 3 of Acetyl-CoA carboxylase 1 OS=Homo sapiens GN=ACACA - [ACACA_HUMAN]	6.88	1.02494	1.06424	567.349	62.584	257.075	6.60986
P56192	Methionine--tRNA ligase, cytoplasmic OS=Homo sapiens GN=MARS PE=1 SV=2 - [SYMC_HUMAN]	9.78	1.039	0.947504	336.162	75.5528	101.052	6.16357
P08754	Guanine nucleotide-binding protein G(k) subunit alpha OS=Homo sapiens GN=GNAI3 PE=1 SV=3 - [GNAI3_HUMAN]	28.81	1.04918	1.02847	3837.91	329.824	40.5063	5.69385
Q99460-2	Isoform 2 of 26S proteasome non-ATPase regulatory subunit 1 OS=Homo sapiens GN=PSMD1 - [PSMD1_HUMAN]	13.77	1.08613	1.04476	521.778	72.4134	102.193	5.2749
P56537	Eukaryotic translation initiation factor 6 OS=Homo sapiens GN=EIF6 PE=1 SV=1 - [IF6_HUMAN]	18.78	1.09733	1.00948	665.463	58.3936	26.5822	4.67822
P32119	Peroxiredoxin-2 OS=Homo sapiens GN=PRDX2 PE=1 SV=5 - [PRDX2_HUMAN]	24.24	1.12437	1.11461	732.292	106.754	21.8782	5.97314
O60506-4	Isoform 4 of Heterogeneous nuclear ribonucleoprotein Q OS=Homo sapiens GN=SYNCRIP - [HNRPQ_HUMAN]	20.11	1.14413	1.78561	1002.07	136.058	58.6993	7.56201
P12236	ADP/ATP translocase 3 OS=Homo sapiens GN=SLC25A6 PE=1 SV=4 - [ADT3_HUMAN]	32.21	1.34897	1.39207	1720.61	145.128	32.8452	9.74463
P62834	Ras-related protein Rap-1A OS=Homo sapiens GN=RAP1A PE=1 SV=1 - [RAP1A_HUMAN]	33.15	0.809963	0.894274	2263.21	243.498	20.9737	6.66846
Q15833	Syntaxin-binding protein 2 OS=Homo sapiens GN=STXBP2 PE=1 SV=2 - [STXB2_HUMAN]	14.84	0.859565	0.855383	530.089	67.1031	66.4105	6.55127
B8ZZL8	10 kDa heat shock protein, mitochondrial OS=Homo sapiens GN=HSPE1 PE=1 SV=1 - [B8ZZL8_HUMAN]	35.64	0.862422	1.04747	638.395	70.4829	10.6828	9.5835
Q9Y5M8	Signal recognition particle receptor subunit beta OS=Homo sapiens GN=SRPRB PE=1 SV=3 - [SRPRB_HUMAN]	36.53	0.904977	0.947817	682.21	75.1613	29.6838	9.0415
Q15393	Splicing factor 3B subunit 3 OS=Homo sapiens GN=SF3B3 PE=1 SV=4 - [SF3B3_HUMAN]	9.29	0.907426	0.892516	404.794	67.4346	135.492	5.26221
E9PRJ3	CD151 antigen (Fragment) OS=Homo sapiens GN=CD151 PE=1 SV=1 - [E9PRJ3_HUMAN]	9.55	0.908921	0.773941	437.978	44.3844	19.7788	7.76709
P18031	Tyrosine-protein phosphatase non-receptor type 1 OS=Homo sapiens GN=PTPN1 PE=1 SV=1 - [PTN1_HUMAN]	14.48	0.923642	1.02463	639.313	75.7843	49.9348	6.26514
P18085	ADP-ribosylation factor 4 OS=Homo sapiens GN=ARF4 PE=1 SV=3 - [ARF4_HUMAN]	24.44	0.932035	0.973195	1677.83	168.927	20.4977	7.13721
P61619	Protein transport protein Sec61 subunit alpha isoform 1 OS=Homo sapiens GN=SEC61A1 PE=1 SV=2 - [S61A1_HUMAN]	10.5	0.932953	0.96771	441.862	65.8287	52.2305	8.06006
Q14203-5	Isoform 5 of Dynactin subunit 1 OS=Homo sapiens GN=DCTN1 - [DCTN1_HUMAN]	9.75	0.932972	0.844312	334.814	65.0039	126.654	5.42725
Q8NC51-4	Isoform 4 of Plasminogen activator inhibitor 1 RNA-binding protein OS=Homo sapiens GN=SERBP1 - [PAIRB_HUMAN]	24.29	0.937096	1.04624	628.027	61.7745	42.4013	8.44092
O14936-3	Isoform 3 of Peripheral plasma membrane protein CASK OS=Homo sapiens GN=CASK - [CSKP_HUMAN]	14.27	0.937304	0.888062	465.361	59.5297	102.049	6.354
Q9Y265-2	Isoform 2 of RuvB-like 1 OS=Homo sapiens GN=RUVBL1 - [RUVB1_HUMAN]	14.77	0.940837	0.887739	619.786	77.7564	42.1	6.37939
P15170-2	Isoform 2 of Eukaryotic peptide chain release factor GTP-binding subunit ERF3A OS=Homo sapiens GN=GSPT1 - [ERF3A_HUMAN]	13.52	0.945834	0.925994	407.947	59.951	68.5571	5.32568
A6NHR9	Structural maintenance of chromosomes flexible hinge domain-containing protein 1 OS=Homo sapiens GN=SMCHD1 PE=1 SV=2 - [SMHD1_HUMAN]	7.93	0.953087	0.951354	313.947	56.7143	226.231	7.29834
P61221	ATP-binding cassette sub-family E member 1 OS=Homo sapiens GN=ABCE1 PE=1 SV=1 - [ABCE1_HUMAN]	12.85	1.00124	0.970937	455.981	78.9894	67.271	8.33838
B4DXE2	BAG family molecular chaperone regulator 2 OS=Homo sapiens GN=BAG2 PE=1 SV=1 - [B4DXE2_HUMAN]	24.16	1.02542	1.18426	465.536	72.4684	20.1763	6.29053
D6REM6	Matrin-3 OS=Homo sapiens GN=MATR3 PE=1 SV=1 - [D6REM6_HUMAN]	12.59	1.02603	1.10557	592.077	71.6333	88.3045	5.75732
B4DFA2	Vesicle-fusing ATPase OS=Homo sapiens GN=NSF PE=1 SV=1 - [B4DFA2_HUMAN]	16.46	1.0347	1.08583	469.033	59.0505	71.5386	6.65381
P22102	Trifunctional purine biosynthetic protein adenosine-3 OS=Homo sapiens GN=GART PE=1 SV=1 - [PUR2_HUMAN]	9.01	1.05855	0.942168	511.463	66.9324	107.699	6.69775
P63010	AP-2 complex subunit beta OS=Homo sapiens GN=AP2B1 PE=1 SV=1 - [AP2B1_HUMAN]	14.41	1.06739	1.09854	1163.77	143.845	104.486	5.37646
Q15691	Microtubule-associated protein RP/EB family member 1 OS=Homo sapiens GN=MAPRE1 PE=1 SV=3 - [MARE1_HUMAN]	36.57	1.09839	1.12181	639.527	75.6376	29.9802	5.13525
P31689	DnaJ homolog subfamily A member 1 OS=Homo sapiens GN=DNAJA1 PE=1 SV=2 - [DNJA1_HUMAN]	14.61	1.10657	1.15023	660.257	69.2271	44.8395	7.07861
Q92841-1	Isoform 2 of Probable ATP-dependent RNA helicase DDX17 OS=Homo sapiens GN=DDX17 - [DDX17_HUMAN]	26.92	1.12532	1.12263	1510.3	163.369	72.326	8.5874
P53999	Activated RNA polymerase II transcriptional coactivator p15 OS=Homo sapiens GN=SUB1 PE=1 SV=3 - [TCP4_HUMAN]	37.8	1.15933	1.75504	649.117	70.6996	14.3864	9.59814
P30048-2	Isoform 2 of Thioredoxin-dependent peroxide reductase, mitochondrial OS=Homo sapiens GN=PRDX3 - [PRDX3_HUMAN]	17.23	1.16997	1.17244	433.786	71.1197	25.8223	7.45947
Q16629-3	Isoform 3 of Serine/arginine-rich splicing factor 7 OS=Homo sapiens GN=SRSF7 - [SRSF7_HUMAN]	28.03	1.25704	1.21157	516.031	55.0921	15.2475	9.62744
Q9C0B5-2	Isoform 2 of Palmitoyltransferase ZDHHC5 OS=Homo sapiens GN=ZDHHC5 - [ZDHC5_HUMAN]	16.16	0.770325	0.726048	661.865	67.6519	71.9071	8.89502
P29590-4	Isoform PML-6 of Protein PML OS=Homo sapiens GN=PML - [PML_HUMAN]	21.25	0.850541	0.838869	546.602	63.9397	61.9675	6.41748
P61158	Actin-related protein 3 OS=Homo sapiens GN=ACTR3 PE=1 SV=3 - [ARP3_HUMAN]	21.77	0.882038	0.948771	691.237	66.1626	47.341	5.88428
P23634-7	Isoform ZB of Plasma membrane calcium-transporting ATPase 4 OS=Homo sapiens GN=ATP2B4 - [AT2B4_HUMAN]	13.83	0.89092	0.83877	1821.04	169.361	132.51	6.21436
P61981	14-3-3 protein gamma OS=Homo sapiens GN=YWHAG PE=1 SV=2 - [1433G_HUMAN]	26.72	0.907801	0.924081	1923.29	180.233	28.2849	4.89404
Q15404	Ras suppressor protein 1 OS=Homo sapiens GN=RSU1 PE=1 SV=3 - [RSU1_HUMAN]	12.64	0.914467	1.07212	415.137	44.5132	31.5207	8.646
P04040	Catalase OS=Homo sapiens GN=CAT PE=1 SV=3 - [CATA_HUMAN]	23.15	0.920897	0.990892	740.952	70.5856	59.7188	7.38623
P08559-3	Isoform 3 of Pyruvate dehydrogenase E1 component subunit alpha, somatic form, mitochondrial OS=Homo sapiens GN=PDHA1 - [ODPA_HUMAN]	16.16	0.934414	1.11491	484.526	57.6254	40.1621	8.27979
H3BQZ7	HCG2044799 OS=Homo sapiens GN=HNRNPUL2-BSCL2 PE=4 SV=1 - [H3BQZ7_HUMAN]	13.81	0.955657	1.07689	374.835	54.7025	84.6392	4.93213
P11498	Pyruvate carboxylase, mitochondrial OS=Homo sapiens GN=PC PE=1 SV=2 - [PYC_HUMAN]	11.97	0.966167	0.944899	580.562	61.4161	129.551	6.84424
Q15155	Nodal modulator 1 OS=Homo sapiens GN=NOMO1 PE=1 SV=5 - [NOMO1_HUMAN]	8.84	0.977512	0.888814	445.676	60.1468	134.239	5.80811
Q14344	Guanine nucleotide-binding protein subunit alpha-13 OS=Homo sapiens GN=GNA13 PE=1 SV=2 - [GNA13_HUMAN]	23.87	0.978441	0.99159	2222.73	185.525	44.0217	8.00146
P52566	Rho GDP-dissociation inhibitor 2 OS=Homo sapiens GN=ARHGDIB PE=1 SV=3 - [GDIR2_HUMAN]	37.81	0.982498	1.0399	407.721	64.8007	22.9736	5.21143
P48047	ATP synthase subunit O, mitochondrial OS=Homo sapiens GN=ATP5O PE=1 SV=1 - [ATPO_HUMAN]	28.17	0.987288	1.031	587.641	61.1932	23.2627	9.96436
Q9NQ29-2	Isoform 2 of Putative RNA-binding protein Luc7-like 1 OS=Homo sapiens GN=LUC7L - [LUC7L_HUMAN]	31.69	0.989688	1.18845	2573.42	254.138	38.3818	10.0376
P20700	Lamin-B1 OS=Homo sapiens GN=LMNB1 PE=1 SV=2 - [LMNB1_HUMAN]	18.6	0.996412	1.14111	734.708	63.5051	66.3676	5.16064
F2Z2V0	Copine-1 (Fragment) OS=Homo sapiens GN=CPNE1 PE=1 SV=1 - [F2Z2V0_HUMAN]	12.01	1.01925	0.993189	500.94	59.3593	58.5973	5.8335
P35052	Glypican-1 OS=Homo sapiens GN=GPC1 PE=1 SV=2 - [GPC1_HUMAN]	14.87	1.02818	0.870783	630.292	74.1226	61.641	7.29834
P10644	cAMP-dependent protein kinase type I-alpha regulatory subunit OS=Homo sapiens GN=PRKAR1A PE=1 SV=1 - [KAP0_HUMAN]	21.52	1.03603	1.05898	588.374	59.8122	42.955	5.35107
P34897-3	Isoform 3 of Serine hydroxymethyltransferase, mitochondrial OS=Homo sapiens GN=SHMT2 - [GLYM_HUMAN]	20.91	1.05012	1.0099	621.621	40.808	53.4214	8.14795
O43493-4	Isoform 4 of Trans-Golgi network integral membrane protein 2 OS=Homo sapiens GN=TGOLN2 - [TGON2_HUMAN]	15.3	1.05338	0.926621	720.753	79.8008	39.5393	5.59229
Q8NBJ4-2	Isoform 2 of Golgi membrane protein 1 OS=Homo sapiens GN=GOLM1 - [GOLM1_HUMAN]	29.92	1.06134	0.954792	439.701	67.4533	44.2463	4.90674
P40227-2	Isoform 2 of T-complex protein 1 subunit zeta OS=Homo sapiens GN=CCT6A - [TCPZ_HUMAN]	16.46	1.06914	0.998966	558.164	41.5327	53.2551	7.26904
Q53GQ0	Estradiol 17-beta-dehydrogenase 12 OS=Homo sapiens GN=HSD17B12 PE=1 SV=2 - [DHB12_HUMAN]	14.42	1.12123	1.08916	343.553	64.0989	34.3022	9.31982
Q14137	Ribosome biogenesis protein BOP1 OS=Homo sapiens GN=BOP1 PE=1 SV=2 - [BOP1_HUMAN]	10.99	1.12639	1.05601	458.086	56.1898	83.5772	6.18896
B4DJP7	Small nuclear ribonucleoprotein Sm D3 OS=Homo sapiens GN=SNRPD3 PE=1 SV=1 - [B4DJP7_HUMAN]	33.33	1.1399	1.5846	469.277	67.4311	13.2829	8.90967
Q08945	FACT complex subunit SSRP1 OS=Homo sapiens GN=SSRP1 PE=1 SV=1 - [SSRP1_HUMAN]	8.89	1.37653	1.52184	457.499	54.2147	81.0244	6.87354
Q15008	26S proteasome non-ATPase regulatory subunit 6 OS=Homo sapiens GN=PSMD6 PE=1 SV=1 - [PSMD6_HUMAN]	25.19	1.40898	1.21069	343.494	66.8071	45.5023	5.61768
P61353	60S ribosomal protein L27 OS=Homo sapiens GN=RPL27 PE=1 SV=2 - [RL27_HUMAN]	27.94	1.48489	1.71524	596.214	57.9289	15.7877	10.5649
P61088	Ubiquitin-conjugating enzyme E2 N OS=Homo sapiens GN=UBE2N PE=1 SV=1 - [UBE2N_HUMAN]	18.42	0.823964	0.883049	708.865	65.6064	17.127	6.56592
Q15417-2	Isoform 2 of Calponin-3 OS=Homo sapiens GN=CNN3 - [CNN3_HUMAN]	21.53	0.832075	0.863295	620.171	55.3321	31.7175	6.15088
B4DKL4	Lipolysis-stimulated lipoprotein receptor OS=Homo sapiens GN=LSR PE=1 SV=1 - [B4DKL4_HUMAN]	14.4	0.860887	0.840916	477.967	50.3391	54.4649	8.85107
Q12913	Receptor-type tyrosine-protein phosphatase eta OS=Homo sapiens GN=PTPRJ PE=1 SV=3 - [PTPRJ_HUMAN]	9.05	0.878344	0.881328	424.271	56.1306	145.851	5.57959
P30530-2	Isoform Short of Tyrosine-protein kinase receptor UFO OS=Homo sapiens GN=AXL - [UFO_HUMAN]	8.47	0.885811	0.838824	577.076	62.9555	97.3145	5.38916
Q5JWQ6	Neuropilin-1 OS=Homo sapiens GN=NRP1 PE=4 SV=1 - [Q5JWQ6_HUMAN]	8.71	0.901243	0.885402	707.6	56.5518	81.9383	5.97314
O60716-21	Isoform 3A of Catenin delta-1 OS=Homo sapiens GN=CTNND1 - [CTND1_HUMAN]	13.22	0.938805	0.915034	349.814	70.1037	92.6178	7.15186
Q9UKV3-5	Isoform 4 of Apoptotic chromatin condensation inducer in the nucleus OS=Homo sapiens GN=ACIN1 - [ACINU_HUMAN]	11.67	0.949103	0.990488	441.943	65.8321	150.467	6.43018
Q13177	Serine/threonine-protein kinase PAK 2 OS=Homo sapiens GN=PAK2 PE=1 SV=3 - [PAK2_HUMAN]	19.47	0.949341	0.953242	631.95	66.9317	58.0059	5.96045
Q9UQE7	Structural maintenance of chromosomes protein 3 OS=Homo sapiens GN=SMC3 PE=1 SV=2 - [SMC3_HUMAN]	10.68	0.974335	0.996232	556.479	65.1081	141.454	7.18115
P28838-2	Isoform 2 of Cytosol aminopeptidase OS=Homo sapiens GN=LAP3 - [AMPL_HUMAN]	25	0.988492	0.928879	647.573	64.4686	52.7379	6.7417
B4DVY7	Flotillin-1 OS=Homo sapiens GN=FLOT1 PE=1 SV=1 - [B4DVY7_HUMAN]	20.32	0.989428	1.02994	585.308	58.882	42.054	8.1626
O95573	Long-chain-fatty-acid--CoA ligase 3 OS=Homo sapiens GN=ACSL3 PE=1 SV=3 - [ACSL3_HUMAN]	13.47	0.995753	0.952962	601.048	75.1358	80.3683	8.38232
Q13045	Protein flightless-1 homolog OS=Homo sapiens GN=FLII PE=1 SV=2 - [FLII_HUMAN]	11.43	1.01427	0.983442	586.107	67.1512	144.66	6.04932
P33527-2	Isoform 2 of Multidrug resistance-associated protein 1 OS=Homo sapiens GN=ABCC1 - [MRP1_HUMAN]	8.49	1.02024	0.937361	551.756	63.3387	164.865	7.56201
B4DGX2	Phosphatidylinositol 5-phosphate 4-kinase type-2 alpha OS=Homo sapiens GN=PIP4K2A PE=1 SV=1 - [B4DGX2_HUMAN]	17.58	1.02087	1.13915	451.993	65.7062	39.777	6.21436
P38919	Eukaryotic initiation factor 4A-III OS=Homo sapiens GN=EIF4A3 PE=1 SV=4 - [IF4A3_HUMAN]	15.57	1.02502	0.976879	477.173	89.1163	46.8412	6.72705
O00487	26S proteasome non-ATPase regulatory subunit 14 OS=Homo sapiens GN=PSMD14 PE=1 SV=1 - [PSDE_HUMAN]	11.61	1.0445	0.926088	476.651	50.3754	34.5546	6.52197
Q8TB61-3	Isoform 3 of Adenosine 3'-phospho 5'-phosphosulfate transporter 1 OS=Homo sapiens GN=SLC35B2 - [S35B2_HUMAN]	13.32	1.04826	0.946942	410.634	48.478	42.0999	9.34912
Q9Y4W6	AFG3-like protein 2 OS=Homo sapiens GN=AFG3L2 PE=1 SV=2 - [AFG32_HUMAN]	12.17	1.05413	1.07781	380.94	54.5086	88.5282	8.66064
O96005	Cleft lip and palate transmembrane protein 1 OS=Homo sapiens GN=CLPTM1 PE=1 SV=1 - [CLPT1_HUMAN]	12.11	1.0636	0.93868	564.378	61.8846	76.0485	6.30322
P43490	Nicotinamide phosphoribosyltransferase OS=Homo sapiens GN=NAMPT PE=1 SV=1 - [NAMPT_HUMAN]	11.61	1.08055	1.04837	521.186	44.8826	55.4866	7.15186
P35637-2	Isoform Short of RNA-binding protein FUS OS=Homo sapiens GN=FUS - [FUS_HUMAN]	13.9	1.11081	1.20344	559.672	85.6856	53.3228	9.36377
Q9Y3I0	tRNA-splicing ligase RtcB homolog OS=Homo sapiens GN=RTCB PE=1 SV=1 - [RTCB_HUMAN]	20.4	1.14459	1.10209	766.816	70.9898	55.1749	7.2251
Q14444-2	Isoform 2 of Caprin-1 OS=Homo sapiens GN=CAPRIN1 - [CAPR1_HUMAN]	9.51	1.17054	1.19786	510.481	66.7266	76.8143	5.12256
H0YLF3	Beta-2-microglobulin form pI 5.3 (Fragment) OS=Homo sapiens GN=B2M PE=1 SV=1 - [H0YLF3_HUMAN]	28.17	1.18161	1.32761	596.861	67.3126	8.49315	5.14795
P52907	F-actin-capping protein subunit alpha-1 OS=Homo sapiens GN=CAPZA1 PE=1 SV=3 - [CAZA1_HUMAN]	19.58	1.18496	0.88481	925.664	68.652	32.9023	5.69385
P62854	40S ribosomal protein S26 OS=Homo sapiens GN=RPS26 PE=1 SV=3 - [RS26_HUMAN]	20.87	1.26739	1.27693		58.0098	13.0071	11.0044
P49756	RNA-binding protein 25 OS=Homo sapiens GN=RBM25 PE=1 SV=3 - [RBM25_HUMAN]	12.57	1.29098	1.37315	464.398	64.402	100.124	6.31592
P02538	Keratin, type II cytoskeletal 6A OS=Homo sapiens GN=KRT6A PE=1 SV=3 - [K2C6A_HUMAN]	49.82	2.06433	1.18924	12569.2	1256.12	60.0083	8.00146
Q99715-4	Isoform 4 of Collagen alpha-1(XII) chain OS=Homo sapiens GN=COL12A1 - [COCA1_HUMAN]	4.85	0.611501	0.647215	637.575	65.2441	324.369	5.50342
Q01973	Tyrosine-protein kinase transmembrane receptor ROR1 OS=Homo sapiens GN=ROR1 PE=1 SV=2 - [ROR1_HUMAN]	10.46	0.766973	0.706519	435.373	58.676	104.215	7.1665
P49747-2	Isoform 2 of Cartilage oligomeric matrix protein OS=Homo sapiens GN=COMP - [COMP_HUMAN]	7.24	0.816212	0.907334	786.637	86.8006	77.165	4.52588
O00186	Syntaxin-binding protein 3 OS=Homo sapiens GN=STXBP3 PE=1 SV=2 - [STXB3_HUMAN]	11.66	0.844938	0.869214	419.815	54.4258	67.7208	7.79639
Q08380	Galectin-3-binding protein OS=Homo sapiens GN=LGALS3BP PE=1 SV=1 - [LG3BP_HUMAN]	17.44	0.868126	0.930841	553.946	64.1038	65.2893	5.2749
P05187	Alkaline phosphatase, placental type OS=Homo sapiens GN=ALPP PE=1 SV=2 - [PPB1_HUMAN]	20.56	0.877051	0.792866	363.539	54.676	57.9173	6.29053
Q15758-3	Isoform 3 of Neutral amino acid transporter B(0) OS=Homo sapiens GN=SLC1A5 - [AAAT_HUMAN]	13.74	0.918064	0.989274	610.915	62.4515	33.688	5.41455
F5H658	ATP-dependent RNA helicase DHX8 OS=Homo sapiens GN=DHX8 PE=1 SV=1 - [F5H658_HUMAN]	9.91	0.930018	1.09175	612.615	45.6103	133.917	7.69385
P23246	Splicing factor, proline- and glutamine-rich OS=Homo sapiens GN=SFPQ PE=1 SV=2 - [SFPQ_HUMAN]	13.15	0.9313	1.05483	612.528	45.1633	76.1016	9.43701
O43765	Small glutamine-rich tetratricopeptide repeat-containing protein alpha OS=Homo sapiens GN=SGTA PE=1 SV=1 - [SGTA_HUMAN]	18.53	0.938075	0.941932	550.711	50.2372	34.0417	4.86865
P84095	Rho-related GTP-binding protein RhoG OS=Homo sapiens GN=RHOG PE=1 SV=1 - [RHOG_HUMAN]	23.56	0.953513	0.875215	1338.71	111.393	21.2949	8.11865
Q7Z2W4	Zinc finger CCCH-type antiviral protein 1 OS=Homo sapiens GN=ZC3HAV1 PE=1 SV=3 - [ZCCHV_HUMAN]	13.41	0.963331	0.997537	507.59	63.5391	101.367	8.39697
Q5VU59	Uncharacterized protein OS=Homo sapiens GN=TPM3 PE=1 SV=1 - [Q5VU59_HUMAN]	40.52	0.989303	1.0684	639.538	109.659	27.1578	4.79248
P19367-4	Isoform 4 of Hexokinase-1 OS=Homo sapiens GN=HK1 - [HXK1_HUMAN]	17.13	0.992413	1.1164	653.902	75.3874	101.02	6.90283
O60313	Dynamin-like 120 kDa protein, mitochondrial OS=Homo sapiens GN=OPA1 PE=1 SV=3 - [OPA1_HUMAN]	9.17	0.997073	0.944475	580.015	59.1651	111.561	7.86963
P20340	Ras-related protein Rab-6A OS=Homo sapiens GN=RAB6A PE=1 SV=3 - [RAB6A_HUMAN]	27.88	0.997937	1.05215	1187.83	132.76	23.5779	5.5415
M0QXS5	Heterogeneous nuclear ribonucleoprotein L (Fragment) OS=Homo sapiens GN=HNRNPL PE=1 SV=1 - [M0QXS5_HUMAN]	18.49	1.00441	0.976961	823.837	54.2491	58.4353	6.78564
B7Z6M1	Plastin-3 OS=Homo sapiens GN=PLS3 PE=1 SV=1 - [B7Z6M1_HUMAN]	13.33	1.03161	0.972817	769.932	93.9508	65.5908	6.30322
P07384	Calpain-1 catalytic subunit OS=Homo sapiens GN=CAPN1 PE=1 SV=1 - [CAN1_HUMAN]	9.66	1.04343	1.0505	377.721	37.7581	81.8382	5.66846
O00410	Importin-5 OS=Homo sapiens GN=IPO5 PE=1 SV=4 - [IPO5_HUMAN]	8.3	1.05189	0.923435	625.034	61.5445	123.55	4.94482
Q14683	Structural maintenance of chromosomes protein 1A OS=Homo sapiens GN=SMC1A PE=1 SV=2 - [SMC1A_HUMAN]	9.41	1.06175	1.02678	593.207	49.8374	143.144	7.63525
O00203-3	Isoform 2 of AP-3 complex subunit beta-1 OS=Homo sapiens GN=AP3B1 - [AP3B1_HUMAN]	12.25	1.0751	1.33883	536.12	51.62	116.122	6.30322
Q15293	Reticulocalbin-1 OS=Homo sapiens GN=RCN1 PE=1 SV=1 - [RCN1_HUMAN]	18.13	1.10538	1.03294	579.234	52.3226	38.8662	4.99561
O95340	Bifunctional 3'-phosphoadenosine 5'-phosphosulfate synthase 2 OS=Homo sapiens GN=PAPSS2 PE=1 SV=2 - [PAPS2_HUMAN]	14.5	1.10918	1.00758	428.667	49.2238	69.4566	8.03076
P13674-3	Isoform 3 of Prolyl 4-hydroxylase subunit alpha-1 OS=Homo sapiens GN=P4HA1 - [P4HA1_HUMAN]	18.6	1.15288	1.14044	729.923	64.8546	58.921	6.02393
O43852	Calumenin OS=Homo sapiens GN=CALU PE=1 SV=2 - [CALU_HUMAN]	19.68	1.18141	1.14532	571.52	49.2736	37.0835	4.64014
P62136	Serine/threonine-protein phosphatase PP1-alpha catalytic subunit OS=Homo sapiens GN=PPP1CA PE=1 SV=1 - [PP1A_HUMAN]	14.24	1.22284	1.21693	500.757	45.8181	37.4878	6.32861
P62913-2	Isoform 2 of 60S ribosomal protein L11 OS=Homo sapiens GN=RPL11 - [RL11_HUMAN]	16.95	1.37613	1.28585	540.325	59.2163	20.1116	9.59814
P62266	40S ribosomal protein S23 OS=Homo sapiens GN=RPS23 PE=1 SV=3 - [RS23_HUMAN]	35.66	1.38744	1.30372	314.289	61.3529	15.7977	10.4917
B8ZZZ7	DNA polymerase-transactivated protein 6, isoform CRA_b OS=Homo sapiens GN=SPATS2L PE=1 SV=1 - [B8ZZZ7_HUMAN]	20.28	1.42354	1.59329	311.058	65.1393	54.9112	9.72998
P26447	Protein S100-A4 OS=Homo sapiens GN=S100A4 PE=1 SV=1 - [S10A4_HUMAN]	36.63	1.43893	1.53001	476.61	19.2045	11.7207	6.11279
O76021	Ribosomal L1 domain-containing protein 1 OS=Homo sapiens GN=RSL1D1 PE=1 SV=3 - [RL1D1_HUMAN]	15.71	1.45964	1.4117	505.226	58.161	54.9389	10.1255
Q96KK5	Histone H2A type 1-H OS=Homo sapiens GN=HIST1H2AH PE=1 SV=3 - [H2A1H_HUMAN]	32.81	1.7408	1.48652	1740.96	425.875	13.8978	10.8872
E7EU96	Casein kinase II subunit alpha OS=Homo sapiens GN=CSNK2A1 PE=1 SV=1 - [E7EU96_HUMAN]	18.96	1.75227	1.48907	489.842	47.7642	45.2819	7.94287
O00151	PDZ and LIM domain protein 1 OS=Homo sapiens GN=PDLIM1 PE=1 SV=4 - [PDLI1_HUMAN]	21.28	0.874199	1.00295	541.008	53.7126	36.049	7.02002
P07948-2	Isoform 2 of Tyrosine-protein kinase Lyn OS=Homo sapiens GN=LYN - [LYN_HUMAN]	19.14	0.875095	0.915397	579.796	69.3423	55.9975	6.49365
Q12959-8	Isoform 8 of Disks large homolog 1 OS=Homo sapiens GN=DLG1 - [DLG1_HUMAN]	11.93	0.876853	0.850165	590.995	54.4747	87.1941	6.55127
Q9UKJ3-2	Isoform 2 of G patch domain-containing protein 8 OS=Homo sapiens GN=GPATCH8 - [GPTC8_HUMAN]	7.16	0.883562	0.929212	546.869	56.0509	155.1	8.82178
G3V1Q4	Septin 7, isoform CRA_a OS=Homo sapiens GN=SEPT7 PE=1 SV=1 - [G3V1Q4_HUMAN]	21.35	0.885291	1.0054	1134.29	116.14	44.8141	8.22119
Q9NVP1	ATP-dependent RNA helicase DDX18 OS=Homo sapiens GN=DDX18 PE=1 SV=2 - [DDX18_HUMAN]	12.84	0.889283	1.06116	432.904	57.546	75.3594	9.49561
Q86VI3	Ras GTPase-activating-like protein IQGAP3 OS=Homo sapiens GN=IQGAP3 PE=1 SV=2 - [IQGA3_HUMAN]	6.87	0.89941	0.90177	602.417	101.761	184.584	7.6499
B5MCX3	Septin-2 OS=Homo sapiens GN=SEPT2 PE=1 SV=1 - [B5MCX3_HUMAN]	12.46	0.900983	0.973248	452.984	45.7644	36.9169	6.17627
P78536	Disintegrin and metalloproteinase domain-containing protein 17 OS=Homo sapiens GN=ADAM17 PE=1 SV=1 - [ADA17_HUMAN]	10.92	0.947729	0.936431	480.605	54.1076	92.9613	5.75732
Q9BW19	Kinesin-like protein KIFC1 OS=Homo sapiens GN=KIFC1 PE=1 SV=2 - [KIFC1_HUMAN]	16.34	0.953801	1.02337	533.519	64.5158	73.7023	8.98291
Q02218	2-oxoglutarate dehydrogenase, mitochondrial OS=Homo sapiens GN=OGDH PE=1 SV=3 - [ODO1_HUMAN]	10.46	0.957967	1.01113	346.911	52.6224	115.861	6.85889
P12270	Nucleoprotein TPR OS=Homo sapiens GN=TPR PE=1 SV=3 - [TPR_HUMAN]	6.26	0.969642	1.07241	226.092	48.6558	267.131	5.021
Q9Y305-3	Isoform 3 of Acyl-coenzyme A thioesterase 9, mitochondrial OS=Homo sapiens GN=ACOT9 - [ACOT9_HUMAN]	20.58	0.988207	1.06882	419.84	55.5038	43.1789	7.07861
E7EUY5	Single-stranded DNA-binding protein, mitochondrial (Fragment) OS=Homo sapiens GN=SSBP1 PE=1 SV=1 - [E7EUY5_HUMAN]	23.7	1.00102	1.05056	653.104	66.9735	15.7032	9.84717
P05198	Eukaryotic translation initiation factor 2 subunit 1 OS=Homo sapiens GN=EIF2S1 PE=1 SV=3 - [IF2A_HUMAN]	26.35	1.00878	0.980955	510.394	46.6618	36.0894	5.08447
O75534-2	Isoform 2 of Cold shock domain-containing protein E1 OS=Homo sapiens GN=CSDE1 - [CSDE1_HUMAN]	15.38	1.04346	0.970115	414.11	51.8512	85.6934	6.20166
P52292	Importin subunit alpha-1 OS=Homo sapiens GN=KPNA2 PE=1 SV=1 - [IMA1_HUMAN]	19.28	1.06482	1.0464	679.72	46.7298	57.8259	5.40186
Q9Y6N5	Sulfide:quinone oxidoreductase, mitochondrial OS=Homo sapiens GN=SQRDL PE=1 SV=1 - [SQRD_HUMAN]	15.56	1.07558	1.03844	574.869	57.862	49.9289	9.11475
B7Z6B8	2,4-dienoyl-CoA reductase, mitochondrial OS=Homo sapiens GN=DECR1 PE=1 SV=1 - [B7Z6B8_HUMAN]	18.4	1.0815	1.04494	571.668	47.4811	34.9722	8.89502
O94851-5	Isoform 5 of Protein-methionine sulfoxide oxidase MICAL2 OS=Homo sapiens GN=MICAL2 - [MICA2_HUMAN]	8.78	1.08966	0.944025	638.732	52.3018	106.143	8.08936
Q16543	Hsp90 co-chaperone Cdc37 OS=Homo sapiens GN=CDC37 PE=1 SV=1 - [CDC37_HUMAN]	13.49	1.09473	0.967001	500.207	52.1596	44.44	5.24951
P59998	Actin-related protein 2/3 complex subunit 4 OS=Homo sapiens GN=ARPC4 PE=1 SV=3 - [ARPC4_HUMAN]	22.62	1.09917	1.06991	364.561	49.8263	19.6543	8.42627
G5E988	AP-3 complex subunit delta OS=Homo sapiens GN=AP3D1 PE=1 SV=1 - [G5E988_HUMAN]	11.15	1.10287	1.21295	436.906	52.4406	124.99	7.07861
P35241	Radixin OS=Homo sapiens GN=RDX PE=1 SV=1 - [RADI_HUMAN]	25.56	1.10653	1.22726	1505.29	215.549	68.5214	6.3667
Q9BS26	Endoplasmic reticulum resident protein 44 OS=Homo sapiens GN=ERP44 PE=1 SV=1 - [ERP44_HUMAN]	23.89	1.11013	1.09134	435.935	47.354	46.9414	5.26221
Q70UQ0	Inhibitor of nuclear factor kappa-B kinase-interacting protein OS=Homo sapiens GN=IKBIP PE=1 SV=1 - [IKIP_HUMAN]	27.14	1.11173	1.21516	804.803	75.6301	39.285	9.17334
Q9H0U4	Ras-related protein Rab-1B OS=Homo sapiens GN=RAB1B PE=1 SV=1 - [RAB1B_HUMAN]	36.32	1.11351	1.11621	2817.34	300.14	22.1572	5.73193
I3L2C7	Gem-associated protein 4 OS=Homo sapiens GN=GEMIN4 PE=1 SV=1 - [I3L2C7_HUMAN]	8.6	1.11415	1.04728	433.624	38.3819	118.745	6.18896
P07305-2	Isoform 2 of Histone H1.0 OS=Homo sapiens GN=H1F0 - [H10_HUMAN]	18.08	1.196	1.19988	478.557	56.2927	19.1553	10.8286
P50502	Hsc70-interacting protein OS=Homo sapiens GN=ST13 PE=1 SV=2 - [F10A1_HUMAN]	20.87	1.20901	1.15611	654.691	46.9044	41.3055	5.2749
Q01081	Splicing factor U2AF 35 kDa subunit OS=Homo sapiens GN=U2AF1 PE=1 SV=3 - [U2AF1_HUMAN]	6.67	1.25976	1.5834	734.736	39.0554	27.8545	8.80713
P04259	Keratin, type II cytoskeletal 6B OS=Homo sapiens GN=KRT6B PE=1 SV=5 - [K2C6B_HUMAN]	49.82	1.46044	0.833061	13553.6	1326.99	60.0303	8.00146
P62330	ADP-ribosylation factor 6 OS=Homo sapiens GN=ARF6 PE=1 SV=2 - [ARF6_HUMAN]	33.14	1.53983	1.35373	359.264	48.8326	20.0694	8.95361
P49755	Transmembrane emp24 domain-containing protein 10 OS=Homo sapiens GN=TMED10 PE=1 SV=2 - [TMEDA_HUMAN]	17.81	1.69846	1.35244	224.377	54.0897	24.96	7.44482
Q92743	Serine protease HTRA1 OS=Homo sapiens GN=HTRA1 PE=1 SV=1 - [HTRA1_HUMAN]	7.92	0.662262	0.660808	512.078	45.7282	51.2546	7.82568
Q7L2J0	7SK snRNA methylphosphate capping enzyme OS=Homo sapiens GN=MEPCE PE=1 SV=1 - [MEPCE_HUMAN]	15.24	0.767497	0.93897	475.285	51.0422	74.3096	9.56885
P48740-2	Isoform 2 of Mannan-binding lectin serine protease 1 OS=Homo sapiens GN=MASP1 - [MASP1_HUMAN]	6.04	0.801517	0.988143	552.943	58.3277	81.8076	5.12256
P02452	Collagen alpha-1(I) chain OS=Homo sapiens GN=COL1A1 PE=1 SV=5 - [CO1A1_HUMAN]	8.47	0.819721	0.978544	293.934	56.9596	138.857	5.79541
Q96AE4	Far upstream element-binding protein 1 OS=Homo sapiens GN=FUBP1 PE=1 SV=3 - [FUBP1_HUMAN]	13.2	0.822095	0.93998	290.91	59.0775	67.5185	7.60596
Q86VP6	Cullin-associated NEDD8-dissociated protein 1 OS=Homo sapiens GN=CAND1 PE=1 SV=2 - [CAND1_HUMAN]	8.13	0.823721	0.871101	400.54	41.3287	136.289	5.78271
Q96T37-4	Isoform 4 of Putative RNA-binding protein 15 OS=Homo sapiens GN=RBM15 - [RBM15_HUMAN]	12.6	0.838839	0.972069	318.503	45.3439	99.6409	9.92041
Q9UQ80	Proliferation-associated protein 2G4 OS=Homo sapiens GN=PA2G4 PE=1 SV=3 - [PA2G4_HUMAN]	20.3	0.853101	0.85861	613.122	56.5056	43.7592	6.55127
Q9P265	Disco-interacting protein 2 homolog B OS=Homo sapiens GN=DIP2B PE=1 SV=3 - [DIP2B_HUMAN]	8.76	0.853896	0.868436	334.386	61.4588	171.382	8.08936
Q04917	14-3-3 protein eta OS=Homo sapiens GN=YWHAH PE=1 SV=4 - [1433F_HUMAN]	32.52	0.861398	0.972776	1630.46	151.545	28.201	4.84326
P12109	Collagen alpha-1(VI) chain OS=Homo sapiens GN=COL6A1 PE=1 SV=3 - [CO6A1_HUMAN]	6.91	0.876234	1.09966	500.648	49.7513	108.462	5.42725
P54920	Alpha-soluble NSF attachment protein OS=Homo sapiens GN=NAPA PE=1 SV=3 - [SNAA_HUMAN]	30.85	0.879174	0.902447	332.478	51.6561	33.2113	5.36377
Q99798	Aconitate hydratase, mitochondrial OS=Homo sapiens GN=ACO2 PE=1 SV=2 - [ACON_HUMAN]	8.85	0.886794	0.809576	567.609	54.8098	85.3719	7.60596
P15529-16	Isoform 3 of Membrane cofactor protein OS=Homo sapiens GN=CD46 - [MCP_HUMAN]	18.45	0.892033	0.856073	365.14	47.5823	36.8024	7.6499
O95466	Formin-like protein 1 OS=Homo sapiens GN=FMNL1 PE=1 SV=3 - [FMNL_HUMAN]	10	0.901742	0.81867	717.439	59.3376	121.777	5.71924
O15355	Protein phosphatase 1G OS=Homo sapiens GN=PPM1G PE=1 SV=1 - [PPM1G_HUMAN]	14.84	0.904643	0.939599	503.84	49.311	59.2347	4.36084
O95747	Serine/threonine-protein kinase OSR1 OS=Homo sapiens GN=OXSR1 PE=1 SV=1 - [OXSR1_HUMAN]	11.2	0.927843	0.908388	671.039	51.3166	57.9861	6.43018
Q5T749	Keratinocyte proline-rich protein OS=Homo sapiens GN=KPRP PE=1 SV=1 - [KPRP_HUMAN]	6.91	0.935634	0.87122	147.546	52.9459	64.0932	8.26514
P29692-3	Isoform 3 of Elongation factor 1-delta OS=Homo sapiens GN=EEF1D - [EF1D_HUMAN]	19.46	0.954555	0.947244	571.763	72.3563	28.5404	4.91943
E7ENA9	Nicastrin OS=Homo sapiens GN=NCSTN PE=1 SV=2 - [E7ENA9_HUMAN]	9.53	0.954611	0.866665	248.551	53.8043	50.2297	5.64307
Q9UN37	Vacuolar protein sorting-associated protein 4A OS=Homo sapiens GN=VPS4A PE=1 SV=1 - [VPS4A_HUMAN]	8.24	0.959851	1.02007	547.686	54.5713	48.867	7.79639
Q13443	Disintegrin and metalloproteinase domain-containing protein 9 OS=Homo sapiens GN=ADAM9 PE=1 SV=1 - [ADAM9_HUMAN]	7.94	0.968773	0.874933	439.306	51.8689	90.4971	7.51807
Q9H9B4	Sideroflexin-1 OS=Homo sapiens GN=SFXN1 PE=1 SV=4 - [SFXN1_HUMAN]	13.98	0.994756	0.99941	601.679	58.6672	35.5963	9.0708
Q9UM54-6	Isoform 6 of Unconventional myosin-VI OS=Homo sapiens GN=MYO6 - [MYO6_HUMAN]	11.83	1.00068	0.867927	348.861	52.3488	148.565	8.55811
B4DL14	ATP synthase subunit gamma OS=Homo sapiens GN=ATP5C1 PE=1 SV=1 - [B4DL14_HUMAN]	12.8	1.00727	1.0093	523.424	55.3296	27.4953	7.41553
O15173	Membrane-associated progesterone receptor component 2 OS=Homo sapiens GN=PGRMC2 PE=1 SV=1 - [PGRC2_HUMAN]	23.32	1.02238	1.0312	1013.37	77.0211	23.8037	4.88135
Q9Y6G9	Cytoplasmic dynein 1 light intermediate chain 1 OS=Homo sapiens GN=DYNC1LI1 PE=1 SV=3 - [DC1L1_HUMAN]	20.46	1.02436	0.919467	274.289	43.9637	56.544	6.41748
Q9BQG0	Myb-binding protein 1A OS=Homo sapiens GN=MYBBP1A PE=1 SV=2 - [MBB1A_HUMAN]	10.39	1.05255	1.22661	361.441	46.8098	148.762	9.27588
Q9BVC6	Transmembrane protein 109 OS=Homo sapiens GN=TMEM109 PE=1 SV=1 - [TM109_HUMAN]	9.05	1.06513	1.04069	651.672	56.5297	26.1936	10.4771
P21399	Cytoplasmic aconitate hydratase OS=Homo sapiens GN=ACO1 PE=1 SV=3 - [ACOC_HUMAN]	8.89	1.08028	0.992854	347.071	50.194	98.3366	6.68311
E9PDL6	Protein NDRG1 OS=Homo sapiens GN=NDRG1 PE=1 SV=2 - [E9PDL6_HUMAN]	13.89	1.08298	0.97327	362.72	56.8772	35.2743	6.34131
Q9UHG3	Prenylcysteine oxidase 1 OS=Homo sapiens GN=PCYOX1 PE=1 SV=3 - [PCYOX_HUMAN]	15.45	1.09335	1.01807	431.253	57.4006	56.6037	6.17627
P06737-2	Isoform 2 of Glycogen phosphorylase, liver form OS=Homo sapiens GN=PYGL - [PYGL_HUMAN]	12.3	1.09687	1.16026	514.006	56.8631	93.0751	7.29834
F8WF48	Translocation protein SEC62 OS=Homo sapiens GN=SEC62 PE=1 SV=1 - [F8WF48_HUMAN]	57.65	1.09947	1.17053	379.777	55.2429	9.86401	9.48096
Q969E2-2	Isoform 2 of Secretory carrier-associated membrane protein 4 OS=Homo sapiens GN=SCAMP4 - [SCAM4_HUMAN]	10.26	1.11065	0.93069	65.4814	46.1196	22.033	9.12939
B4E022	Transketolase OS=Homo sapiens GN=TKT PE=1 SV=1 - [B4E022_HUMAN]	14.58	1.13967	1.06959	527.182	61.8244	62.8393	7.51807
Q9UBI6	Guanine nucleotide-binding protein G(I)/G(S)/G(O) subunit gamma-12 OS=Homo sapiens GN=GNG12 PE=1 SV=3 - [GBG12_HUMAN]	41.67	1.14206	1.10882	550.26	44.8884	8.00117	8.96826
P41091	Eukaryotic translation initiation factor 2 subunit 3 OS=Homo sapiens GN=EIF2S3 PE=1 SV=3 - [IF2G_HUMAN]	16.74	1.15875	1.24532	382.679	60.6654	51.0772	8.39697
P07099	Epoxide hydrolase 1 OS=Homo sapiens GN=EPHX1 PE=1 SV=1 - [HYEP_HUMAN]	9.45	1.18368	1.14095	208.521	44.9444	52.915	7.25439
P02788-2	Isoform DeltaLf of Lactotransferrin OS=Homo sapiens GN=LTF - [TRFL_HUMAN]	3.15	1.19442	1.47784		48.3643	73.1142	7.85498
P67870	Casein kinase II subunit beta OS=Homo sapiens GN=CSNK2B PE=1 SV=1 - [CSK2B_HUMAN]	19.07	1.19835	1.15375	395.979	52.5033	24.926	5.5542
J3QR09	Ribosomal protein L19 OS=Homo sapiens GN=RPL19 PE=1 SV=1 - [J3QR09_HUMAN]	14.51	1.20549	1.17076	498.656	40.8856	23.1201	11.4731
B4DJV2	Citrate synthase OS=Homo sapiens GN=CS PE=1 SV=1 - [B4DJV2_HUMAN]	10.6	1.23389	1.18143	469.823	41.9419	50.3997	7.89893
P25398	40S ribosomal protein S12 OS=Homo sapiens GN=RPS12 PE=1 SV=3 - [RS12_HUMAN]	33.33	1.31716	1.00352	372.941	54.4916	14.5055	7.21045
P30044-2	Isoform Cytoplasmic+peroxisomal of Peroxiredoxin-5, mitochondrial OS=Homo sapiens GN=PRDX5 - [PRDX5_HUMAN]	40.12	1.35476	1.2869	577.258	47.4416	17.02	7.23975
C9JYN0	Synaptophysin-like protein 1 OS=Homo sapiens GN=SYPL1 PE=1 SV=1 - [C9JYN0_HUMAN]	11.61	1.56087	1.48815	325.313	66.323	24.7677	7.13721
Q9Y696	Chloride intracellular channel protein 4 OS=Homo sapiens GN=CLIC4 PE=1 SV=4 - [CLIC4_HUMAN]	20.55	0.837503	0.905729	665.021	62.9162	28.7537	5.59229
F8VSZ4	Plexin-A1 OS=Homo sapiens GN=PLXNA1 PE=1 SV=1 - [F8VSZ4_HUMAN]	5.5	0.879141	0.754622	295.533	39.2337	208.416	6.87354
Q5VZR0	Golgi-associated plant pathogenesis-related protein 1 OS=Homo sapiens GN=GLIPR2 PE=4 SV=1 - [Q5VZR0_HUMAN]	20.31	0.887707	1.01819	614.98	58.9898	14.2041	9.51025
P46060	Ran GTPase-activating protein 1 OS=Homo sapiens GN=RANGAP1 PE=1 SV=1 - [RAGP1_HUMAN]	16.35	0.902943	0.919159	419.338	47.506	63.5023	4.67822
Q13308	Inactive tyrosine-protein kinase 7 OS=Homo sapiens GN=PTK7 PE=1 SV=2 - [PTK7_HUMAN]	8.69	0.90597	0.932216	248.437	43.6642	118.317	7.09326
P46087	Putative ribosomal RNA methyltransferase NOP2 OS=Homo sapiens GN=NOP2 PE=1 SV=2 - [NOP2_HUMAN]	14.78	0.916719	1.05177	645.361	50.8173	89.2471	9.23193
O60568	Procollagen-lysine,2-oxoglutarate 5-dioxygenase 3 OS=Homo sapiens GN=PLOD3 PE=1 SV=1 - [PLOD3_HUMAN]	6.64	0.937108	0.924233	375.114	50.1399	84.7315	6.04932
Q9BZJ0-2	Isoform 2 of Crooked neck-like protein 1 OS=Homo sapiens GN=CRNKL1 - [CRNL1_HUMAN]	12.66	0.937192	0.925637	500.2	56.7402	83.0964	6.75635
P10643	Complement component C7 OS=Homo sapiens GN=C7 PE=1 SV=2 - [CO7_HUMAN]	4.27	0.957029	1.22779	345.966	47.7165	93.4573	6.48096
P16989	Y-box-binding protein 3 OS=Homo sapiens GN=YBX3 PE=1 SV=4 - [YBOX3_HUMAN]	26.88	0.960232	1.34365	855.132	90.1144	40.066	9.77393
Q13637	Ras-related protein Rab-32 OS=Homo sapiens GN=RAB32 PE=1 SV=3 - [RAB32_HUMAN]	32.89	0.961045	0.842364	511.354	42.6035	24.9817	6.53662
P33993	DNA replication licensing factor MCM7 OS=Homo sapiens GN=MCM7 PE=1 SV=4 - [MCM7_HUMAN]	15.86	0.967078	0.97865	325.069	57.149	81.2566	6.45557
Q99848	Probable rRNA-processing protein EBP2 OS=Homo sapiens GN=EBNA1BP2 PE=1 SV=2 - [EBP2_HUMAN]	16.34	1.00239	1.04409	287.108	48.2109	34.8304	10.0962
F5H365	Protein transport protein Sec23A OS=Homo sapiens GN=SEC23A PE=1 SV=1 - [F5H365_HUMAN]	7.47	1.00391	0.882876	299.005	53.8484	82.9156	7.45947
E9PPJ0	Splicing factor 3B subunit 2 OS=Homo sapiens GN=SF3B2 PE=1 SV=1 - [E9PPJ0_HUMAN]	10.02	1.01466	1.14708	341.58	39.0525	98.1089	5.61768
O75976	Carboxypeptidase D OS=Homo sapiens GN=CPD PE=1 SV=2 - [CBPD_HUMAN]	7.9	1.01818	0.864072	459.766	55.6669	152.835	6.04932
Q06481-3	Isoform 3 of Amyloid-like protein 2 OS=Homo sapiens GN=APLP2 - [APLP2_HUMAN]	7.59	1.03116	0.89013	431.468	35.9727	85.4325	4.76709
Q92900-2	Isoform 2 of Regulator of nonsense transcripts 1 OS=Homo sapiens GN=UPF1 - [RENT1_HUMAN]	10.91	1.03357	1.04886	297.5	49.1824	122.958	6.68311
Q96RT1-7	Isoform 7 of Protein LAP2 OS=Homo sapiens GN=ERBB2IP - [LAP2_HUMAN]	8.22	1.03642	1.10893	286.286	34.7616	145.996	5.2876
E9PK09	Bcl-2-associated transcription factor 1 (Fragment) OS=Homo sapiens GN=BCLAF1 PE=1 SV=2 - [E9PK09_HUMAN]	10.07	1.03847	1.08403	362.795	67.7073	83.0857	10.1401
Q9H223	EH domain-containing protein 4 OS=Homo sapiens GN=EHD4 PE=1 SV=1 - [EHD4_HUMAN]	18.3	1.04178	1.05221	712.825	53.6696	61.1365	6.75635
D6R9D2	Neuronal membrane glycoprotein M6-a (Fragment) OS=Homo sapiens GN=GPM6A PE=4 SV=1 - [D6R9D2_HUMAN]	10.09	1.04751	1.15409	310.164	52.4862	23.986	5.03369
P09914-2	Isoform 2 of Interferon-induced protein with tetratricopeptide repeats 1 OS=Homo sapiens GN=IFIT1 - [IFIT1_HUMAN]	10.74	1.07509	1.02531	643.765	67.8337	51.6806	8.36768
P53618	Coatomer subunit beta OS=Homo sapiens GN=COPB1 PE=1 SV=3 - [COPB_HUMAN]	10.39	1.07606	1.0466	349.06	52.6638	107.074	6.04932
Q9UQ88-5	Isoform SV7 of Cyclin-dependent kinase 11A OS=Homo sapiens GN=CDK11A - [CD11A_HUMAN]	15.62	1.09451	1.08194	323.235	47.0921	45.2005	9.24658
Q01469	Fatty acid-binding protein, epidermal OS=Homo sapiens GN=FABP5 PE=1 SV=3 - [FABP5_HUMAN]	51.11	1.10098	0.964626	471.18	42.7772	15.1546	7.00537
Q8N1F7	Nuclear pore complex protein Nup93 OS=Homo sapiens GN=NUP93 PE=1 SV=2 - [NUP93_HUMAN]	13.8	1.13849	1.14776	383.576	48.1665	93.4296	5.71924
Q96I25	Splicing factor 45 OS=Homo sapiens GN=RBM17 PE=1 SV=1 - [SPF45_HUMAN]	16.96	1.15632	1.23242	360.488	46.427	44.9339	5.97314
Q9UIQ6-3	Isoform 3 of Leucyl-cystinyl aminopeptidase OS=Homo sapiens GN=LNPEP - [LCAP_HUMAN]	9.34	1.17466	1.12745	330.7	47.7207	114.988	5.78271
P43686	26S protease regulatory subunit 6B OS=Homo sapiens GN=PSMC4 PE=1 SV=2 - [PRS6B_HUMAN]	12.92	1.17657	1.07563	260.531	52.088	47.3365	5.21143
Q14644	Ras GTPase-activating protein 3 OS=Homo sapiens GN=RASA3 PE=1 SV=3 - [RASA3_HUMAN]	12.83	1.27995	1.25216	439.268	55.2281	95.6382	7.15186
E7EQV9	Ribosomal protein L15 (Fragment) OS=Homo sapiens GN=RPL15 PE=1 SV=1 - [E7EQV9_HUMAN]	20.69	1.70378	1.38828	374.424	39.9283	20.4971	11.2827
E7EP00	Protein transport protein Sec24C OS=Homo sapiens GN=SEC24C PE=1 SV=2 - [E7EP00_HUMAN]	8.31	0.802943	0.857485	466.439	46.4564	106.556	6.96143
O15484	Calpain-5 OS=Homo sapiens GN=CAPN5 PE=1 SV=2 - [CAN5_HUMAN]	11.25	0.803115	0.855999	290.17	33.3886	73.1227	7.63525
P15151-3	Isoform Gamma of Poliovirus receptor OS=Homo sapiens GN=PVR - [PVR_HUMAN]	11.54	0.831931	0.787098	323.396	50.9247	39.2797	6.21436
P42356	Phosphatidylinositol 4-kinase alpha OS=Homo sapiens GN=PI4KA PE=1 SV=3 - [PI4KA_HUMAN]	4.01	0.832258	0.843485	347.173	43.1336	231.17	6.87354
J3KRE2	Rho GDP-dissociation inhibitor 1 OS=Homo sapiens GN=ARHGDIA PE=1 SV=1 - [J3KRE2_HUMAN]	20.16	0.853199	0.864137	448.163	42.4564	14.8052	4.67822
Q9ULI3	Protein HEG homolog 1 OS=Homo sapiens GN=HEG1 PE=1 SV=3 - [HEG1_HUMAN]	4.71	0.855122	0.975089	437.779	43.9376	147.369	6.17627
J3QRP6	Na(+)/H(+) exchange regulatory cofactor NHE-RF1 (Fragment) OS=Homo sapiens GN=SLC9A3R1 PE=1 SV=1 - [J3QRP6_HUMAN]	28.37	0.872824	0.997011	507.404	54.9525	22.8575	4.81787
Q9UGI8-2	Isoform 2 of Testin OS=Homo sapiens GN=TES - [TES_HUMAN]	13.59	0.873107	0.860355	388.501	34.5117	46.8783	7.59131
Q99959-2	Isoform 1 of Plakophilin-2 OS=Homo sapiens GN=PKP2 - [PKP2_HUMAN]	11.47	0.881907	0.829978	243.644	46.5473	92.6985	9.29053
H0Y6N5	SUN domain-containing protein 1 (Fragment) OS=Homo sapiens GN=SUN1 PE=1 SV=1 - [H0Y6N5_HUMAN]	9.94	0.883162	0.983558	557.851	51.8113	70.9981	7.00537
Q8N3D4	EH domain-binding protein 1-like protein 1 OS=Homo sapiens GN=EHBP1L1 PE=1 SV=2 - [EH1L1_HUMAN]	7.75	0.883189	0.751366	243.401	47.8872	161.756	4.83057
O60664-4	Isoform 4 of Perilipin-3 OS=Homo sapiens GN=PLIN3 - [PLIN3_HUMAN]	15.88	0.884591	0.858771	207.589	40.708	45.7752	5.42725
P52948-6	Isoform 6 of Nuclear pore complex protein Nup98-Nup96 OS=Homo sapiens GN=NUP98 - [NUP98_HUMAN]	4.9	0.904513	0.942146	313.139	48.6308	186.153	6.29053
Q92945	Far upstream element-binding protein 2 OS=Homo sapiens GN=KHSRP PE=1 SV=4 - [FUBP2_HUMAN]	15.89	0.914687	1.01588	400.999	55.7092	73.07	7.29834
P06748-3	Isoform 3 of Nucleophosmin OS=Homo sapiens GN=NPM1 - [NPM_HUMAN]	13.9	0.915143	1.08008	777.952	29.4237	28.3827	4.71631
P15121	Aldose reductase OS=Homo sapiens GN=AKR1B1 PE=1 SV=3 - [ALDR_HUMAN]	16.46	0.921289	0.896249	509.062	38.9523	35.8305	6.97607
P17812	CTP synthase 1 OS=Homo sapiens GN=CTPS1 PE=1 SV=2 - [PYRG1_HUMAN]	11.34	0.921689	0.887708	232.568	41.6769	66.648	6.45557
E9PF10	Nuclear pore complex protein Nup155 OS=Homo sapiens GN=NUP155 PE=1 SV=1 - [E9PF10_HUMAN]	7.69	0.922631	1.04995	383.838	49.9759	148	6.30322
Q9Y570	Protein phosphatase methylesterase 1 OS=Homo sapiens GN=PPME1 PE=1 SV=3 - [PPME1_HUMAN]	18.91	0.937672	0.979832	524.114	45.2594	42.2882	5.97314
Q8IX12-2	Isoform 2 of Cell division cycle and apoptosis regulator protein 1 OS=Homo sapiens GN=CCAR1 - [CCAR1_HUMAN]	5.64	0.940798	0.931302	208.786	40.1311	130.962	5.75732
Q96QK1	Vacuolar protein sorting-associated protein 35 OS=Homo sapiens GN=VPS35 PE=1 SV=2 - [VPS35_HUMAN]	6.66	0.944231	0.929398	301.101	44.2291	91.6489	5.49072
P61019	Ras-related protein Rab-2A OS=Homo sapiens GN=RAB2A PE=1 SV=1 - [RAB2A_HUMAN]	28.77	0.94424	1.04153	1048.59	82.9717	23.5308	6.53662
P23458	Tyrosine-protein kinase JAK1 OS=Homo sapiens GN=JAK1 PE=1 SV=2 - [JAK1_HUMAN]	10.4	0.959314	0.946062	305.505	53.3827	133.191	7.54736
Q9Y3A5	Ribosome maturation protein SBDS OS=Homo sapiens GN=SBDS PE=1 SV=4 - [SBDS_HUMAN]	24.4	0.963145	0.950262	381.487	41.0123	28.7453	8.74854
Q9NZN3	EH domain-containing protein 3 OS=Homo sapiens GN=EHD3 PE=1 SV=2 - [EHD3_HUMAN]	18.32	0.964422	1.13238	1139.29	110.022	60.8487	6.56592
P05771	Protein kinase C beta type OS=Homo sapiens GN=PRKCB PE=1 SV=4 - [KPCB_HUMAN]	14.16	0.967858	1.15852	438.198	58.4278	76.8191	7.00537
P53597	Succinyl-CoA ligase [ADP/GDP-forming] subunit alpha, mitochondrial OS=Homo sapiens GN=SUCLG1 PE=1 SV=4 - [SUCA_HUMAN]	21.97	0.969065	0.953192	268.354	56.0295	36.2268	8.79248
Q9NS69	Mitochondrial import receptor subunit TOM22 homolog OS=Homo sapiens GN=TOMM22 PE=1 SV=3 - [TOM22_HUMAN]	26.06	0.985084	0.878394	543.546	51.8072	15.5118	4.33545
Q9HD20-2	Isoform B of Manganese-transporting ATPase 13A1 OS=Homo sapiens GN=ATP13A1 - [AT131_HUMAN]	9.58	0.99887	1.00421	320.933	48.7656	121.032	7.75244
O43291	Kunitz-type protease inhibitor 2 OS=Homo sapiens GN=SPINT2 PE=1 SV=2 - [SPIT2_HUMAN]	25.4	1.0025	0.970841	533.336	46.1575	28.2098	8.29443
Q9UHI6	Probable ATP-dependent RNA helicase DDX20 OS=Homo sapiens GN=DDX20 PE=1 SV=2 - [DDX20_HUMAN]	12.74	1.00496	0.900487	416.642	47.4079	92.1825	6.94678
O95292	Vesicle-associated membrane protein-associated protein B/C OS=Homo sapiens GN=VAPB PE=1 SV=3 - [VAPB_HUMAN]	31.28	1.03297	0.982958	776.979	88.9099	27.2111	7.29834
P50570-2	Isoform 2 of Dynamin-2 OS=Homo sapiens GN=DNM2 - [DYN2_HUMAN]	13.86	1.04023	1.0188	383.153	48.4122	97.5909	7.63525
P40925-2	Isoform 2 of Malate dehydrogenase, cytoplasmic OS=Homo sapiens GN=MDH1 - [MDHC_HUMAN]	22.45	1.0421	1.07767	529.988	51.2153	27.008	9.11475
Q70UQ0-4	Isoform 4 of Inhibitor of nuclear factor kappa-B kinase-interacting protein OS=Homo sapiens GN=IKBIP - [IKIP_HUMAN]	18.57	1.09307	1.0359	661.869	64.081	43.0565	4.91943
P04844-2	Isoform 2 of Dolichyl-diphosphooligosaccharide--protein glycosyltransferase subunit 2 OS=Homo sapiens GN=RPN2 - [RPN2_HUMAN]	14.63	1.09695	1.05004	377.158	56.94	67.6814	6.06201
O15371-2	Isoform 2 of Eukaryotic translation initiation factor 3 subunit D OS=Homo sapiens GN=EIF3D - [EIF3D_HUMAN]	15.83	1.09816	0.96712	272.62	42.7956	58.1037	5.70654
Q8WXA9-2	Isoform 2 of Splicing regulatory glutamine/lysine-rich protein 1 OS=Homo sapiens GN=SREK1 - [SREK1_HUMAN]	9.29	1.10298	1.09543	520.63	53.5844	71.6064	10.1987
F5GXQ1	35 kDa inter-alpha-trypsin inhibitor heavy chain H4 OS=Homo sapiens GN=ITIH4 PE=1 SV=1 - [F5GXQ1_HUMAN]	3.21	1.10486	1.53273		49.3477	62.0947	5.51611
J3QLI9	Small nuclear ribonucleoprotein Sm D1 OS=Homo sapiens GN=SNRPD1 PE=1 SV=1 - [J3QLI9_HUMAN]	17.33	1.19955	1.33575	277.22	55.7895	8.38771	11.8394
B1ANR0	Poly(A) binding protein, cytoplasmic 4 (Inducible form), isoform CRA_e OS=Homo sapiens GN=PABPC4 PE=1 SV=1 - [B1ANR0_HUMAN]	19.84	1.23878	1.2805	1044.43	103.318	67.9279	9.45166
Q13263-2	Isoform 2 of Transcription intermediary factor 1-beta OS=Homo sapiens GN=TRIM28 - [TIF1B_HUMAN]	9.16	1.24327	1.24171	236.83	44.4759	79.4235	5.98584
P39019	40S ribosomal protein S19 OS=Homo sapiens GN=RPS19 PE=1 SV=2 - [RS19_HUMAN]	31.03	1.49795	1.20974	446.957	29.3958	16.0505	10.3159
Q8TDN6	Ribosome biogenesis protein BRX1 homolog OS=Homo sapiens GN=BRIX1 PE=1 SV=2 - [BRX1_HUMAN]	10.76	1.56195	1.69659	361.601	29.2244	41.3749	9.92041
H0Y9V9	60S ribosomal protein L9 (Fragment) OS=Homo sapiens GN=RPL9 PE=1 SV=1 - [H0Y9V9_HUMAN]	22.22	1.79184	1.47514	330.905	39.6725	21.5557	10.1548
E9PB90	Hexokinase-2 OS=Homo sapiens GN=HK2 PE=1 SV=1 - [E9PB90_HUMAN]	14.51	0.744096	0.870609	621.502	64.7615	98.9088	6.03662
F5H4L7	Vacuolar protein sorting-associated protein 26A OS=Homo sapiens GN=VPS26A PE=1 SV=1 - [F5H4L7_HUMAN]	28.06	0.795836	0.842199	400.724	38.5848	36.5639	6.88818
P04920-2	Isoform B1 of Anion exchange protein 2 OS=Homo sapiens GN=SLC4A2 - [B3A2_HUMAN]	5.38	0.809518	0.884751	221.71	45.4809	135.52	6.21436
H7BXY6	Tetraspanin-14 OS=Homo sapiens GN=TSPAN14 PE=1 SV=1 - [H7BXY6_HUMAN]	15.96	0.829263	0.864379	181.632	44.2998	23.902	7.76709
B4DFL2	Isocitrate dehydrogenase [NADP] OS=Homo sapiens GN=IDH2 PE=1 SV=1 - [B4DFL2_HUMAN]	17.75	0.835891	0.746586	453.227	55.8667	45.1508	7.75244
P00747	Plasminogen OS=Homo sapiens GN=PLG PE=1 SV=2 - [PLMN_HUMAN]	2.96	0.837119	1.09559	461.63	45.5386	90.5102	7.23975
Q5VT94	Growth hormone-inducible transmembrane protein OS=Homo sapiens GN=GHITM PE=1 SV=1 - [Q5VT94_HUMAN]	13.54	0.843799	0.83454	306.102	32.4531	35.2586	10.1108
Q9H6S3	Epidermal growth factor receptor kinase substrate 8-like protein 2 OS=Homo sapiens GN=EPS8L2 PE=1 SV=2 - [ES8L2_HUMAN]	13.43	0.849953	0.894658	297.421	44.0166	80.5701	6.84424
Q9BUB1	PRKAR2A protein OS=Homo sapiens GN=PRKAR2A PE=1 SV=1 - [Q9BUB1_HUMAN]	20.94	0.907318	0.959662	223.305	44.9837	43.0397	5.08447
J3QQY2	Transmembrane and coiled-coil domain-containing protein 1 OS=Homo sapiens GN=TMCO1 PE=1 SV=1 - [J3QQY2_HUMAN]	21.15	0.919611	0.937078	631.827		11.3648	9.65674
Q06323-3	Isoform 3 of Proteasome activator complex subunit 1 OS=Homo sapiens GN=PSME1 - [PSME1_HUMAN]	29.61	0.926798	0.941345	424.728	46.9482	26.8529	5.78271
O14828-2	Isoform 2 of Secretory carrier-associated membrane protein 3 OS=Homo sapiens GN=SCAMP3 - [SCAM3_HUMAN]	14.64	0.935907	0.875629	596.461	62.8156	35.1788	7.92822
Q15042-4	Isoform 3 of Rab3 GTPase-activating protein catalytic subunit OS=Homo sapiens GN=RAB3GAP1 - [RB3GP_HUMAN]	8.88	0.947941	0.93431	209.489	40.0152	105.229	5.8208
P09758	Tumor-associated calcium signal transducer 2 OS=Homo sapiens GN=TACSTD2 PE=1 SV=3 - [TACD2_HUMAN]	20.12	0.952391	0.905909	506.8	48.3978	35.6866	8.86572
Q9BTU6	Phosphatidylinositol 4-kinase type 2-alpha OS=Homo sapiens GN=PI4K2A PE=1 SV=1 - [P4K2A_HUMAN]	11.69	0.957955	0.912841	195.547	32.6341	53.9886	8.29443
Q7L1Q6	Basic leucine zipper and W2 domain-containing protein 1 OS=Homo sapiens GN=BZW1 PE=1 SV=1 - [BZW1_HUMAN]	20.53	0.972199	0.997085	409.111	44.5996	48.0127	5.92236
O14578	Citron Rho-interacting kinase OS=Homo sapiens GN=CIT PE=1 SV=2 - [CTRO_HUMAN]	5.77	0.972271	1.02402	188.67	49.5653	231.286	6.56592
H0YL72	Isocitrate dehydrogenase [NAD] subunit alpha, mitochondrial OS=Homo sapiens GN=IDH3A PE=1 SV=1 - [H0YL72_HUMAN]	15.41	0.972525	0.939657	337.221	42.6141	35.763	6.44287
Q9BWM7	Sideroflexin-3 OS=Homo sapiens GN=SFXN3 PE=1 SV=2 - [SFXN3_HUMAN]	20.31	0.98337	0.863249	518.28	43.8262	35.9557	9.08545
P67936	Tropomyosin alpha-4 chain OS=Homo sapiens GN=TPM4 PE=1 SV=3 - [TPM4_HUMAN]	32.26	0.991335	1.04474	570.714	78.5653	28.5045	4.69092
B4DGU4	Catenin beta-1 OS=Homo sapiens GN=CTNNB1 PE=1 SV=1 - [B4DGU4_HUMAN]	11.63	0.992906	0.953504	724.441	43.7314	84.7119	5.92236
P41250	Glycine--tRNA ligase OS=Homo sapiens GN=GARS PE=1 SV=3 - [SYG_HUMAN]	6.9	1.00204	0.886109	268.889	36.663	83.1126	7.03467
Q00653-4	Isoform 4 of Nuclear factor NF-kappa-B p100 subunit OS=Homo sapiens GN=NFKB2 - [NFKB2_HUMAN]	8.23	1.00287	0.888569	393.285	41.6055	96.6179	6.25244
Q9Y371	Endophilin-B1 OS=Homo sapiens GN=SH3GLB1 PE=1 SV=1 - [SHLB1_HUMAN]	16.99	1.00403	1.02501	415.048	47.5193	40.7708	6.03662
O94826	Mitochondrial import receptor subunit TOM70 OS=Homo sapiens GN=TOMM70A PE=1 SV=1 - [TOM70_HUMAN]	12.83	1.02074	1.10578	371.427	50.511	67.412	7.12256
P49189	4-trimethylaminobutyraldehyde dehydrogenase OS=Homo sapiens GN=ALDH9A1 PE=1 SV=3 - [AL9A1_HUMAN]	14.78	1.03167	1.05462	386.305	42.1358	53.767	5.87158
P40938-2	Isoform 2 of Replication factor C subunit 3 OS=Homo sapiens GN=RFC3 - [RFC3_HUMAN]	18.69	1.04794	1.06791	462.828	52.1152	34.7339	8.39697
P22307-7	Isoform 7 of Non-specific lipid-transfer protein OS=Homo sapiens GN=SCP2 - [NLTP_HUMAN]	11.33	1.04841	1.14102	339.482	51.8382	54.3804	6.68311
I3L1P8	Mitochondrial 2-oxoglutarate/malate carrier protein (Fragment) OS=Homo sapiens GN=SLC25A11 PE=1 SV=1 - [I3L1P8_HUMAN]	19.93	1.0552	1.14445	390.749	45.3262	32.1618	9.77393
D6RF62	Phosphoribosylaminoimidazole carboxylase OS=Homo sapiens GN=PAICS PE=1 SV=1 - [D6RF62_HUMAN]	15.32	1.06901	0.976661	367.015	48.0803	37.0879	6.26514
P68366-2	Isoform 2 of Tubulin alpha-4A chain OS=Homo sapiens GN=TUBA4A - [TBA4A_HUMAN]	34.87	1.08263	1.13694	2861.4	355.129	48.2976	5.0083
Q13155	Aminoacyl tRNA synthase complex-interacting multifunctional protein 2 OS=Homo sapiens GN=AIMP2 PE=1 SV=2 - [AIMP2_HUMAN]	13.13	1.0862	0.939286	327.126	39.1234	35.3263	8.22119
Q9HB71	Calcyclin-binding protein OS=Homo sapiens GN=CACYBP PE=1 SV=2 - [CYBP_HUMAN]	24.12	1.16382	1.21478	369.731	41.0644	26.1936	8.25049
P22413	Ectonucleotide pyrophosphatase/phosphodiesterase family member 1 OS=Homo sapiens GN=ENPP1 PE=1 SV=2 - [ENPP1_HUMAN]	6.05	1.16537	1.07429	258.503	45.8508	104.857	7.13721
P50281	Matrix metalloproteinase-14 OS=Homo sapiens GN=MMP14 PE=1 SV=3 - [MMP14_HUMAN]	11.68	1.17849	1.04445	175.255	35.4644	65.852	7.76709
B4DKB2	Endothelin-converting enzyme 1 OS=Homo sapiens GN=ECE1 PE=1 SV=1 - [B4DKB2_HUMAN]	8.4	1.20763	1.1235	397.543	51.0917	83.5204	5.73193
P17096	High mobility group protein HMG-I/HMG-Y OS=Homo sapiens GN=HMGA1 PE=1 SV=3 - [HMGA1_HUMAN]	37.38	1.21295	1.29515	331.691	42.7183	11.6691	10.3159
P62820	Ras-related protein Rab-1A OS=Homo sapiens GN=RAB1A PE=1 SV=3 - [RAB1A_HUMAN]	32.68	1.22721	1.31703	2730.83	281.856	22.6634	6.21436
P35249-2	Isoform 2 of Replication factor C subunit 4 OS=Homo sapiens GN=RFC4 - [RFC4_HUMAN]	28.38	1.23176	1.39931	298.65	40.797	33.654	9.56885
F6RFD5	Destrin OS=Homo sapiens GN=DSTN PE=1 SV=1 - [F6RFD5_HUMAN]	26.67	1.23428	1.23391	347.802	42.3539	15.3869	8.5874
F5GXS0	Complement C4-B OS=Homo sapiens GN=C4B PE=4 SV=1 - [F5GXS0_HUMAN]	3.06	1.23722	1.27427	150.307	40.4801	187.552	7.32764
O14879	Interferon-induced protein with tetratricopeptide repeats 3 OS=Homo sapiens GN=IFIT3 PE=1 SV=1 - [IFIT3_HUMAN]	17.76	1.25022	1.05064	419.894	48.1407	55.9495	5.19873
C9J3L8	Translocon-associated protein subunit alpha OS=Homo sapiens GN=SSR1 PE=1 SV=1 - [C9J3L8_HUMAN]	7.17	1.3005	1.11858	358.997	36.2011	29.5548	4.29736
P60866	40S ribosomal protein S20 OS=Homo sapiens GN=RPS20 PE=1 SV=1 - [RS20_HUMAN]	22.69	1.52491	1.35194	307.123	47.8186	13.3643	9.93506
O43790	Keratin, type II cuticular Hb6 OS=Homo sapiens GN=KRT86 PE=1 SV=1 - [KRT86_HUMAN]	23.46	0.499701	0.523256	881.677	88.3188	53.4663	5.65576
Q6KB66-2	Isoform 2 of Keratin, type II cytoskeletal 80 OS=Homo sapiens GN=KRT80 - [K2C80_HUMAN]	17.54	0.770616	0.866326	214.566	32.9719	47.212	5.30029
Q8NHG7	Small VCP/p97-interacting protein OS=Homo sapiens GN=SVIP PE=3 SV=1 - [SVIP_HUMAN]	32.47	0.779985	0.731325	350.43	48.1552	8.43742	8.90967
Q14160	Protein scribble homolog OS=Homo sapiens GN=SCRIB PE=1 SV=4 - [SCRIB_HUMAN]	4.97	0.789355	0.744792	232.039	36.7341	174.778	5.07178
F5H5U2	ATP-dependent RNA helicase DDX55 OS=Homo sapiens GN=DDX55 PE=1 SV=1 - [F5H5U2_HUMAN]	7.73	0.813962	0.917372	298.777	41.6524	65.1495	9.40771
O94804	Serine/threonine-protein kinase 10 OS=Homo sapiens GN=STK10 PE=1 SV=1 - [STK10_HUMAN]	8.26	0.824868	0.879448	528.356	55.9374	112.065	6.94678
Q9NYV4-2	Isoform 2 of Cyclin-dependent kinase 12 OS=Homo sapiens GN=CDK12 - [CDK12_HUMAN]	7.63	0.826669	0.914894	433.201	44.2061	163.129	9.45166
B7Z1R5	V-type proton ATPase catalytic subunit A OS=Homo sapiens GN=ATP6V1A PE=1 SV=1 - [B7Z1R5_HUMAN]	7.71	0.829898	0.958112	334.849	40.8294	64.6948	5.65576
K7EKL3	Paragranulin (Fragment) OS=Homo sapiens GN=GRN PE=4 SV=1 - [K7EKL3_HUMAN]	19.33	0.851286	0.921307	288.781	46.2633	41.3201	6.52197
Q5T3Q7	HEAT repeat-containing protein 1 OS=Homo sapiens GN=HEATR1 PE=1 SV=1 - [Q5T3Q7_HUMAN]	3.68	0.854634	0.845932	175.599	37.4786	233.127	6.59521
H7C3W1	Non-syndromic hearing impairment protein 5 (Fragment) OS=Homo sapiens GN=DFNA5 PE=1 SV=1 - [H7C3W1_HUMAN]	21.3	0.859654	0.946976	356.358	45.7218	23.6712	6.32861
Q4KMP7	TBC1 domain family member 10B OS=Homo sapiens GN=TBC1D10B PE=1 SV=3 - [TB10B_HUMAN]	8.66	0.859678	0.814029	191.267	50.5467	87.1447	9.18799
K7EQ48	Glucose-6-phosphate isomerase OS=Homo sapiens GN=GPI PE=1 SV=2 - [K7EQ48_HUMAN]	17.3	0.888572	1.06217	423.458	46.2743	53.3682	8.67529
A5YKK6	CCR4-NOT transcription complex subunit 1 OS=Homo sapiens GN=CNOT1 PE=1 SV=2 - [CNOT1_HUMAN]	4.46	0.899544	0.855153	125.282	41.8217	266.768	7.10791
H7C3E9	Probable ATP-dependent RNA helicase DDX56 (Fragment) OS=Homo sapiens GN=DDX56 PE=1 SV=1 - [H7C3E9_HUMAN]	18.18	0.907747	1.09788	322.935	46.8564	44.1292	7.45947
P27144	Adenylate kinase 4, mitochondrial OS=Homo sapiens GN=AK4 PE=1 SV=1 - [KAD4_HUMAN]	26.01	0.918546	0.851459	372.176	21.6579	25.2522	8.39697
O60264	SWI/SNF-related matrix-associated actin-dependent regulator of chromatin subfamily A member 5 OS=Homo sapiens GN=SMARCA5 PE=1 SV=1 - [SMCA5_HUMAN]	10.84	0.921539	0.919547	469.417	60.8034	121.828	8.08936
C9JM79	Peptidyl-prolyl cis-trans isomerase G (Fragment) OS=Homo sapiens GN=PPIG PE=1 SV=1 - [C9JM79_HUMAN]	12.94	0.923605	1.05352	264.625	47.9276	55.9448	10.3159
E9PHA2	Condensin complex subunit 2 OS=Homo sapiens GN=NCAPH PE=1 SV=1 - [E9PHA2_HUMAN]	10.55	0.926016	0.911382	320.435	22.5763	81.5218	5.05908
Q6PKG0	La-related protein 1 OS=Homo sapiens GN=LARP1 PE=1 SV=2 - [LARP1_HUMAN]	6.3	0.928732	1.0244	232.055	36.9249	123.434	8.82178
P51148	Ras-related protein Rab-5C OS=Homo sapiens GN=RAB5C PE=1 SV=2 - [RAB5C_HUMAN]	26.85	0.931937	0.925879	1093.16	99.3809	23.4678	8.41162
Q53EZ4	Centrosomal protein of 55 kDa OS=Homo sapiens GN=CEP55 PE=1 SV=3 - [CEP55_HUMAN]	18.53	0.933065	1.0188	204.858	41.4313	54.1452	7.00537
Q9ULV4	Coronin-1C OS=Homo sapiens GN=CORO1C PE=1 SV=1 - [COR1C_HUMAN]	12.87	0.934373	0.968314	267.333	43.3918	53.2151	7.07861
E9PHM6	Dystonin OS=Homo sapiens GN=DST PE=1 SV=2 - [E9PHM6_HUMAN]	2.64	0.934385	0.855935	315.854	43.5234	624.565	5.71924
P49591	Serine--tRNA ligase, cytoplasmic OS=Homo sapiens GN=SARS PE=1 SV=3 - [SYSC_HUMAN]	6.42	0.943085	0.856604	481.851	46.5628	58.7401	6.43018
G3V1S6	Polypeptide N-acetylgalactosaminyltransferase 2 soluble form OS=Homo sapiens GN=GALNT2 PE=1 SV=1 - [G3V1S6_HUMAN]	10.51	0.949478	0.964985	338.226	37.6907	60.7554	7.6499
P23381	Tryptophan--tRNA ligase, cytoplasmic OS=Homo sapiens GN=WARS PE=1 SV=2 - [SYWC_HUMAN]	10.62	0.950725	0.99287	339.45	40.0557	53.1316	6.22705
Q03405-3	Isoform 3 of Urokinase plasminogen activator surface receptor OS=Homo sapiens GN=PLAUR - [UPAR_HUMAN]	21.72	0.957375	0.929954	264.87	52.0364	31.995	6.25244
E7ET33	Inter-alpha-trypsin inhibitor heavy chain H3 OS=Homo sapiens GN=ITIH3 PE=4 SV=1 - [E7ET33_HUMAN]	3.58	0.962501	1.25554	300.902	38.9007	78.0807	6.37939
B4DS69	Arfaptin-1 OS=Homo sapiens GN=ARFIP1 PE=1 SV=1 - [B4DS69_HUMAN]	10.88	0.965523	1.02976	355.783	31.5706	22.0412	5.8208
Q9BZG1-4	Isoform 4 of Ras-related protein Rab-34 OS=Homo sapiens GN=RAB34 - [RAB34_HUMAN]	23.21	0.967457	1.00062	504.682	41.9214	26.6555	6.99072
P20774	Mimecan OS=Homo sapiens GN=OGN PE=1 SV=1 - [MIME_HUMAN]	13.76	0.971351	1.02803	304.313	16.5872	33.9009	5.63037
O95297-2	Isoform 2 of Myelin protein zero-like protein 1 OS=Homo sapiens GN=MPZL1 - [MPZL1_HUMAN]	22.01	0.990494	0.9801	223.604	39.7654	28.963	8.71924
Q5JTH9-2	Isoform 2 of RRP12-like protein OS=Homo sapiens GN=RRP12 - [RRP12_HUMAN]	5.6	0.991093	1.02129	333.25	39.4814	132.625	8.67529
Q9BUP3-3	Isoform 3 of Oxidoreductase HTATIP2 OS=Homo sapiens GN=HTATIP2 - [HTAI2_HUMAN]	17.39	0.991869	0.993486	485.382	49.1553	30.1116	8.38232
Q02790	Peptidyl-prolyl cis-trans isomerase FKBP4 OS=Homo sapiens GN=FKBP4 PE=1 SV=3 - [FKBP4_HUMAN]	17.86	0.99667	1.01808	340.389	27.7693	51.7721	5.42725
R4GN72	V-type proton ATPase subunit d 1 OS=Homo sapiens GN=ATP6V0D1 PE=1 SV=1 - [R4GN72_HUMAN]	21.17	1.00405	0.983624	241.091	41.8791	31.6559	5.19873
Q8NBJ5	Procollagen galactosyltransferase 1 OS=Homo sapiens GN=COLGALT1 PE=1 SV=1 - [GT251_HUMAN]	12.38	1.02012	0.953554	234.94	36.7139	71.5905	7.31299
F5H157	Ras-related protein Rab-35 (Fragment) OS=Homo sapiens GN=RAB35 PE=1 SV=1 - [F5H157_HUMAN]	28.65	1.02832	1.01366	2759.91	265.718	21.2009	8.30908
Q8NFJ5	Retinoic acid-induced protein 3 OS=Homo sapiens GN=GPRC5A PE=1 SV=2 - [RAI3_HUMAN]	11.2	1.03572	0.936035		44.9232	40.2249	8.14795
K7ERI7	60S ribosomal protein L22 OS=Homo sapiens GN=RPL22 PE=1 SV=1 - [K7ERI7_HUMAN]	41.05	1.03718	1.20506	420.02	44.2974	11.1617	6.80029
P11279	Lysosome-associated membrane glycoprotein 1 OS=Homo sapiens GN=LAMP1 PE=1 SV=3 - [LAMP1_HUMAN]	8.63	1.04	0.985681	370.678	39.069	44.8538	8.74854
Q9H2M9	Rab3 GTPase-activating protein non-catalytic subunit OS=Homo sapiens GN=RAB3GAP2 PE=1 SV=1 - [RBGPR_HUMAN]	10.34	1.05065	0.950148	376.61	33.7781	155.886	5.61768
Q9NTK5	Obg-like ATPase 1 OS=Homo sapiens GN=OLA1 PE=1 SV=2 - [OLA1_HUMAN]	16.16	1.05668	1.0855	294.434	37.1226	44.7153	7.81104
Q8NI36	WD repeat-containing protein 36 OS=Homo sapiens GN=WDR36 PE=1 SV=1 - [WDR36_HUMAN]	7.57	1.06688	0.97827	258.995	43.353	105.255	7.53271
F5GZJ1	Condensin complex subunit 1 OS=Homo sapiens GN=NCAPD2 PE=1 SV=1 - [F5GZJ1_HUMAN]	6.78	1.07333	1.02219	302.397	43.1125	152.079	6.69775
F5H2B9	Uveal autoantigen with coiled-coil domains and ankyrin repeats OS=Homo sapiens GN=UACA PE=1 SV=1 - [F5H2B9_HUMAN]	8.8	1.09803	1.00419	281.454	40.8111	150.439	7.02002
D6RGI3	Septin 11, isoform CRA_b OS=Homo sapiens GN=SEPT11 PE=1 SV=1 - [D6RGI3_HUMAN]	17.41	1.09934	1.12335	970.748	99.3611	48.9751	6.96143
Q9H4L5-6	Isoform 2b of Oxysterol-binding protein-related protein 3 OS=Homo sapiens GN=OSBPL3 - [OSBL3_HUMAN]	15.55	1.10182	1.06758	435.011	43.1049	68.631	6.45557
O75947	ATP synthase subunit d, mitochondrial OS=Homo sapiens GN=ATP5H PE=1 SV=3 - [ATP5H_HUMAN]	28.57	1.14916	1.10462	377.085	34.8022	18.4795	5.30029
J3QT28	Mitotic checkpoint protein BUB3 (Fragment) OS=Homo sapiens GN=BUB3 PE=1 SV=1 - [J3QT28_HUMAN]	18.35	1.15635	1.20389	411.839	40.9251	31.6837	8.1626
O95373	Importin-7 OS=Homo sapiens GN=IPO7 PE=1 SV=1 - [IPO7_HUMAN]	6.17	1.17671	1.06278	329.115	48.7918	119.44	4.81787
Q15185-2	Isoform 2 of Prostaglandin E synthase 3 OS=Homo sapiens GN=PTGES3 - [TEBP_HUMAN]	16.54	1.24528	1.44291	477.03	32.2408	14.8344	4.10693
O96008-2	Isoform 2 of Mitochondrial import receptor subunit TOM40 homolog OS=Homo sapiens GN=TOMM40 - [TOM40_HUMAN]	7.6	1.24918	1.3385		37.9441	34.4193	7.23975
Q8IWX8	Calcium homeostasis endoplasmic reticulum protein OS=Homo sapiens GN=CHERP PE=1 SV=3 - [CHERP_HUMAN]	9.17	1.25828	0.995331	193.895	37.2289	103.637	9.0415
Q9NZN4	EH domain-containing protein 2 OS=Homo sapiens GN=EHD2 PE=1 SV=2 - [EHD2_HUMAN]	10.5	1.30221	1.21275	399.091	31.069	61.1227	6.45557
P36404	ADP-ribosylation factor-like protein 2 OS=Homo sapiens GN=ARL2 PE=1 SV=4 - [ARL2_HUMAN]	32.61	1.34631	1.2184	439.474	28.3021	20.8649	6.34131
P24534	Elongation factor 1-beta OS=Homo sapiens GN=EEF1B2 PE=1 SV=3 - [EF1B_HUMAN]	21.78	1.43798	1.1482	557.323	46.4419	24.7483	4.66553
P20742	Pregnancy zone protein OS=Homo sapiens GN=PZP PE=1 SV=4 - [PZP_HUMAN]	2.97	1.83051	1.712		394.642	163.76	6.37939
Q9GZM7-3	Isoform 3 of Tubulointerstitial nephritis antigen-like OS=Homo sapiens GN=TINAGL1 - [TINAL_HUMAN]	11.01	0.644048	0.681031	254.482	40.2391	48.7754	7.32764
Q99961	Endophilin-A2 OS=Homo sapiens GN=SH3GL1 PE=1 SV=1 - [SH3G1_HUMAN]	20.38	0.775947	0.840684	203.322	37.5523	41.464	5.42725
P81605	Dermcidin OS=Homo sapiens GN=DCD PE=1 SV=2 - [DCD_HUMAN]	26.36	0.790681	0.731705	333.346	28.6247	11.2768	6.53662
O43505	N-acetyllactosaminide beta-1,3-N-acetylglucosaminyltransferase OS=Homo sapiens GN=B3GNT1 PE=1 SV=1 - [B3GN1_HUMAN]	10.36	0.794759	0.930915	382.031	44.3223	47.0889	7.1958
G3XAL9	Solute carrier family 12 (Sodium/potassium/chloride transporters), member 2, isoform CRA_a OS=Homo sapiens GN=SLC12A2 PE=1 SV=1 - [G3XAL9_HUMAN]	7.74	0.814742	0.746549	274.419	41.4422	124.513	6.0874
F5H442	Tumor susceptibility gene 101 protein OS=Homo sapiens GN=TSG101 PE=1 SV=1 - [F5H442_HUMAN]	13.42	0.842129	0.928411	420.166	43.5469	40.8917	5.30029
Q8TC12-3	Isoform 3 of Retinol dehydrogenase 11 OS=Homo sapiens GN=RDH11 - [RDH11_HUMAN]	20.56	0.854862	0.868077	525.919	42.9713	27.3841	8.04541
P10301	Ras-related protein R-Ras OS=Homo sapiens GN=RRAS PE=1 SV=1 - [RRAS_HUMAN]	26.15	0.87401	0.749096	582.964	75.5325	23.4659	6.93213
P30086	Phosphatidylethanolamine-binding protein 1 OS=Homo sapiens GN=PEBP1 PE=1 SV=3 - [PEBP1_HUMAN]	39.57	0.875068	1.00306	393.886	31.7715	21.0437	7.53271
Q9UIG0-2	Isoform 2 of Tyrosine-protein kinase BAZ1B OS=Homo sapiens GN=BAZ1B - [BAZ1B_HUMAN]	5.88	0.875979	1.0577	209.331	32.0371	170.34	8.48486
P32004-3	Isoform 3 of Neural cell adhesion molecule L1 OS=Homo sapiens GN=L1CAM - [L1CAM_HUMAN]	7.13	0.879658	0.792783	445.551	37.1517	138.821	6.21436
Q13835-2	Isoform 1 of Plakophilin-1 OS=Homo sapiens GN=PKP1 - [PKP1_HUMAN]	11.02	0.882278	0.882516	415.621	46.1925	80.4455	8.96826
P11413	Glucose-6-phosphate 1-dehydrogenase OS=Homo sapiens GN=G6PD PE=1 SV=4 - [G6PD_HUMAN]	8.54	0.90445	0.928405	301.936	38.2631	59.219	6.84424
H7C0V9	Gamma-secretase C-terminal fragment 59 (Fragment) OS=Homo sapiens GN=APP PE=1 SV=1 - [H7C0V9_HUMAN]	7.22	0.913922	0.906411	448.793	35.256	55.0571	4.81787
B7Z321	Exocyst complex component 4 OS=Homo sapiens GN=EXOC4 PE=1 SV=1 - [B7Z321_HUMAN]	6.53	0.921285	0.905873	516.642	45.0707	98.9997	6.52197
B7Z341	Protein NDRG3 OS=Homo sapiens GN=NDRG3 PE=1 SV=1 - [B7Z341_HUMAN]	22.88	0.927913	0.816419	411.708	39.59	29.7019	5.59229
P09622	Dihydrolipoyl dehydrogenase, mitochondrial OS=Homo sapiens GN=DLD PE=1 SV=2 - [DLDH_HUMAN]	12.97	0.937303	0.976796	271.41	33.317	54.143	7.85498
Q12931-2	Isoform 2 of Heat shock protein 75 kDa, mitochondrial OS=Homo sapiens GN=TRAP1 - [TRAP1_HUMAN]	13.82	0.942054	1.00582	1173.69	102.848	74.2207	7.86963
P50416-2	Isoform 2 of Carnitine O-palmitoyltransferase 1, liver isoform OS=Homo sapiens GN=CPT1A - [CPT1A_HUMAN]	8.2	0.945284	0.94488	287.222	36.2772	86.1836	8.44092
P31930	Cytochrome b-c1 complex subunit 1, mitochondrial OS=Homo sapiens GN=UQCRC1 PE=1 SV=3 - [QCR1_HUMAN]	12.08	0.948382	1.09283	444.642	32.3554	52.6124	6.3667
H3BN55	Ras-related protein Rab-27A (Fragment) OS=Homo sapiens GN=RAB27A PE=1 SV=1 - [H3BN55_HUMAN]	17.3	0.950088	1.07417		39.2168	20.9665	5.24951
J3KNL6	Protein transport protein Sec16A OS=Homo sapiens GN=SEC16A PE=1 SV=1 - [J3KNL6_HUMAN]	5.13	0.976689	0.869464	320.082	35.0031	251.738	5.79541
O60493-2	Isoform 2 of Sorting nexin-3 OS=Homo sapiens GN=SNX3 - [SNX3_HUMAN]	24.62	0.978236	0.969959	232.163	14.2471	14.7566	7.44482
Q70J99	Protein unc-13 homolog D OS=Homo sapiens GN=UNC13D PE=1 SV=1 - [UN13D_HUMAN]	6.51	0.985043	1.09064	376.006	38.4393	123.205	6.65381
Q15233-2	Isoform 2 of Non-POU domain-containing octamer-binding protein OS=Homo sapiens GN=NONO - [NONO_HUMAN]	17.8	1.0016	1.07774	300.321	33.1802	43.8381	8.63135
C9J0K6	Sorcin OS=Homo sapiens GN=SRI PE=1 SV=1 - [C9J0K6_HUMAN]	41.29	1.011	1.24815	246.358	38.7131	17.5935	5.60498
Q96JJ7	Protein disulfide-isomerase TMX3 OS=Homo sapiens GN=TMX3 PE=1 SV=2 - [TMX3_HUMAN]	9.03	1.01475	0.986604	494.543	51.9153	51.8389	4.90674
Q96I99	Succinyl-CoA ligase [GDP-forming] subunit beta, mitochondrial OS=Homo sapiens GN=SUCLG2 PE=1 SV=2 - [SUCB2_HUMAN]	14.12	1.02165	0.93335	341.791	42.2748	46.4814	6.39209
P52597	Heterogeneous nuclear ribonucleoprotein F OS=Homo sapiens GN=HNRNPF PE=1 SV=3 - [HNRPF_HUMAN]	13.98	1.02429	1.16455	523.975	47.2451	45.6429	5.57959
Q00341	Vigilin OS=Homo sapiens GN=HDLBP PE=1 SV=2 - [VIGLN_HUMAN]	5.76	1.02869	0.948263	279.002	37.8489	141.368	6.87354
F5GY55	Uncharacterized protein OS=Homo sapiens GN=DDB1 PE=1 SV=1 - [F5GY55_HUMAN]	7.42	1.04329	1.01644	197.694	34.2583	121.637	5.50342
O60884	DnaJ homolog subfamily A member 2 OS=Homo sapiens GN=DNAJA2 PE=1 SV=1 - [DNJA2_HUMAN]	7.52	1.04428	1.01594	579.254	47.0151	45.7166	6.48096
D6RCD0	Estradiol 17-beta-dehydrogenase 11 OS=Homo sapiens GN=HSD17B11 PE=1 SV=1 - [D6RCD0_HUMAN]	23.05	1.04751	1.08024	384.715	36.7005	28.0562	9.46631
P61081	NEDD8-conjugating enzyme Ubc12 OS=Homo sapiens GN=UBE2M PE=1 SV=1 - [UBC12_HUMAN]	22.4	1.05927	1.02705	282.87	41.4828	20.8866	7.69385
O14964-2	Isoform 2 of Hepatocyte growth factor-regulated tyrosine kinase substrate OS=Homo sapiens GN=HGS - [HGS_HUMAN]	10.43	1.06316	1.09604	304.673	34.3216	76.3276	5.85889
Q9UG63	ATP-binding cassette sub-family F member 2 OS=Homo sapiens GN=ABCF2 PE=1 SV=2 - [ABCF2_HUMAN]	12.04	1.08069	1.06413	159.561	41.342	71.2446	7.37158
P05091	Aldehyde dehydrogenase, mitochondrial OS=Homo sapiens GN=ALDH2 PE=1 SV=2 - [ALDH2_HUMAN]	18.57	1.08692	1.00741	357.257	69.9327	56.3456	7.04932
Q14258	E3 ubiquitin/ISG15 ligase TRIM25 OS=Homo sapiens GN=TRIM25 PE=1 SV=2 - [TRI25_HUMAN]	9.52	1.1049	1.15693	372.455	41.9803	70.9277	8.08936
F5GYC4	Ribosomal protein S6 kinase alpha-3 OS=Homo sapiens GN=RPS6KA3 PE=1 SV=1 - [F5GYC4_HUMAN]	10.85	1.1183	1.03465	308.687	42.2079	80.5717	8.27979
Q86UP2-2	Isoform 2 of Kinectin OS=Homo sapiens GN=KTN1 - [KTN1_HUMAN]	9.62	1.12687	1.09319	355.317	46.727	149.519	5.70654
P20645	Cation-dependent mannose-6-phosphate receptor OS=Homo sapiens GN=M6PR PE=1 SV=1 - [MPRD_HUMAN]	21.3	1.14469	1.13446	368.856	42.0146	30.9734	5.8335
Q56VL3	OCIA domain-containing protein 2 OS=Homo sapiens GN=OCIAD2 PE=1 SV=1 - [OCAD2_HUMAN]	24.03	1.15179	1.19448	280.24	39.2443	16.9426	9.02686
Q00765	Receptor expression-enhancing protein 5 OS=Homo sapiens GN=REEP5 PE=1 SV=3 - [REEP5_HUMAN]	15.87	1.15255	1.02349	328.815	43.0957	21.479	8.104
O75964	ATP synthase subunit g, mitochondrial OS=Homo sapiens GN=ATP5L PE=1 SV=3 - [ATP5L_HUMAN]	31.07	1.16546	1.16175	419.028	29.5732	11.4212	9.64209
E5RHG9	Cytochrome b-c1 complex subunit 7 OS=Homo sapiens GN=UQCRB PE=1 SV=1 - [E5RHG9_HUMAN]	38.16	1.16747	1.3912	237.822	29.2811	9.23393	8.11865
O15533-2	Isoform 2 of Tapasin OS=Homo sapiens GN=TAPBP - [TPSN_HUMAN]	7.77	1.16825	1.08483	263.905	36.9139	43.8576	6.99072
Q15599-2	Isoform 2 of Na(+)/H(+) exchange regulatory cofactor NHE-RF2 OS=Homo sapiens GN=SLC9A3R2 - [NHRF2_HUMAN]	11.35	1.17998	1.10944	312.066	35.9925	36.1314	8.20654
Q5JTV8	Torsin-1A-interacting protein 1 OS=Homo sapiens GN=TOR1AIP1 PE=1 SV=2 - [TOIP1_HUMAN]	8.58	1.19155	1.02779	364.2	42.3299	66.2083	8.17725
Q9BUJ2-4	Isoform 4 of Heterogeneous nuclear ribonucleoprotein U-like protein 1 OS=Homo sapiens GN=HNRNPUL1 - [HNRL1_HUMAN]	10.32	1.20362	1.18935	342.591	40.2961	84.741	8.77783
E9PKY5	Peptidyl-prolyl cis-trans isomerase (Fragment) OS=Homo sapiens GN=PPIE PE=1 SV=1 - [E9PKY5_HUMAN]	7.51	1.2104	1.34826	395.329	35.1326	23.8178	7.02002
Q9H3N1	Thioredoxin-related transmembrane protein 1 OS=Homo sapiens GN=TMX1 PE=1 SV=1 - [TMX1_HUMAN]	13.93	1.24926	1.41058	456.006	40.3162	31.7708	4.98291
E5RI99	60S ribosomal protein L30 (Fragment) OS=Homo sapiens GN=RPL30 PE=1 SV=1 - [E5RI99_HUMAN]	21.05	1.25587	1.60596	531.799	42.4324	12.6476	9.5542
Q99459	Cell division cycle 5-like protein OS=Homo sapiens GN=CDC5L PE=1 SV=2 - [CDC5L_HUMAN]	8.23	1.26033	1.40149	208.82	33.6048	92.1937	8.17725
P62906	60S ribosomal protein L10a OS=Homo sapiens GN=RPL10A PE=1 SV=2 - [RL10A_HUMAN]	20.74	1.32823	1.36714	359.324	30.6863	24.8155	9.93506
O75691	Small subunit processome component 20 homolog OS=Homo sapiens GN=UTP20 PE=1 SV=3 - [UTP20_HUMAN]	3.12	1.33941	1.19219	325.032	24.3233	318.182	7.38623
O75521-2	Isoform 2 of Enoyl-CoA delta isomerase 2, mitochondrial OS=Homo sapiens GN=ECI2 - [ECI2_HUMAN]	11.42	1.35318	1.19552	394.556	36.7849	39.5844	8.646
Q9Y3B3-2	Isoform 2 of Transmembrane emp24 domain-containing protein 7 OS=Homo sapiens GN=TMED7 - [TMED7_HUMAN]	11.7	1.47617	1.47787	584.164	37.8431	21.2194	6.20166
Q15323	Keratin, type I cuticular Ha1 OS=Homo sapiens GN=KRT31 PE=2 SV=3 - [K1H1_HUMAN]	24.04	0.485143	0.417153	719.703	101.838	47.2071	4.88135
Q96J84	Kin of IRRE-like protein 1 OS=Homo sapiens GN=KIRREL PE=1 SV=2 - [KIRR1_HUMAN]	10.44	0.797287	0.787362	271.9	36.5586	83.4838	5.73193
Q14019	Coactosin-like protein OS=Homo sapiens GN=COTL1 PE=1 SV=3 - [COTL1_HUMAN]	23.24	0.810138	0.892185	251.32	27.4031	15.935	5.66846
B4DDM3	Sorting nexin 17, isoform CRA_a OS=Homo sapiens GN=SNX17 PE=1 SV=1 - [B4DDM3_HUMAN]	15.63	0.828427	0.893528	455.066	24.4039	28.4877	9.5249
O75592-2	Isoform 2 of E3 ubiquitin-protein ligase MYCBP2 OS=Homo sapiens GN=MYCBP2 - [MYCB2_HUMAN]	2.8	0.855094	0.792515	188.302	32.4264	509.383	7.03467
Q13823	Nucleolar GTP-binding protein 2 OS=Homo sapiens GN=GNL2 PE=1 SV=1 - [NOG2_HUMAN]	4.24	0.85756	0.812607	181.29	37.4394	83.6034	9.24658
Q99567	Nuclear pore complex protein Nup88 OS=Homo sapiens GN=NUP88 PE=1 SV=2 - [NUP88_HUMAN]	5.94	0.85897	0.951169	392.817	36.8486	83.4888	5.69385
P28331-4	Isoform 4 of NADH-ubiquinone oxidoreductase 75 kDa subunit, mitochondrial OS=Homo sapiens GN=NDUFS1 - [NDUS1_HUMAN]	10.6	0.884988	0.951156	198.166	31.733	73.4804	5.87158
O00161	Synaptosomal-associated protein 23 OS=Homo sapiens GN=SNAP23 PE=1 SV=1 - [SNP23_HUMAN]	27.01	0.889998	0.778039	324.085	37.004	23.3395	5.0083
G3V1D4	Lin-7 homolog C (C. elegans), isoform CRA_b OS=Homo sapiens GN=LIN7C PE=1 SV=1 - [G3V1D4_HUMAN]	23.7	0.892708	0.882845	194.526	34.2236	19.1742	9.0708
O75165	DnaJ homolog subfamily C member 13 OS=Homo sapiens GN=DNAJC13 PE=1 SV=5 - [DJC13_HUMAN]	3.83	0.901144	0.854005	285.161	33.6155	254.252	6.7417
Q6PJF5-2	Isoform 2 of Inactive rhomboid protein 2 OS=Homo sapiens GN=RHBDF2 - [RHDF2_HUMAN]	7.98	0.902334	0.83638	277.13	29.4811	93.3194	8.5874
O95218-2	Isoform 2 of Zinc finger Ran-binding domain-containing protein 2 OS=Homo sapiens GN=ZRANB2 - [ZRAB2_HUMAN]	18.75	0.905268	1.18896	303.819	37.2841	36.2965	9.75928
F8VQE1	LIM domain and actin-binding protein 1 OS=Homo sapiens GN=LIMA1 PE=1 SV=1 - [F8VQE1_HUMAN]	15.55	0.906649	0.93955	270.396	45.3368	66.95	5.79541
P00403	Cytochrome c oxidase subunit 2 OS=Homo sapiens GN=MT-CO2 PE=1 SV=1 - [COX2_HUMAN]	7.49	0.916396	0.949988	334.417	13.9425	25.5482	4.81787
P98194-2	Isoform 2 of Calcium-transporting ATPase type 2C member 1 OS=Homo sapiens GN=ATP2C1 - [AT2C1_HUMAN]	7.66	0.918026	0.884178	286.987	40.6758	96.8972	6.31592
P28070	Proteasome subunit beta type-4 OS=Homo sapiens GN=PSMB4 PE=1 SV=4 - [PSB4_HUMAN]	12.88	0.921851	0.877785	243.24	27.495	29.1855	5.97314
H0YLU7	Electron transfer flavoprotein subunit alpha, mitochondrial (Fragment) OS=Homo sapiens GN=ETFA PE=1 SV=1 - [H0YLU7_HUMAN]	20.46	0.923278	0.981531	595.005	48.2701	31.7197	7.98682
Q32P28-4	Isoform 4 of Prolyl 3-hydroxylase 1 OS=Homo sapiens GN=LEPRE1 - [P3H1_HUMAN]	10.62	0.927469	0.916282	266.814	40.2971	78.8721	5.57959
Q9P2X0	Dolichol-phosphate mannosyltransferase subunit 3 OS=Homo sapiens GN=DPM3 PE=1 SV=2 - [DPM3_HUMAN]	23.91	0.930854	0.886538	353.063	39.1442	10.0872	5.93506
Q15334	Lethal(2) giant larvae protein homolog 1 OS=Homo sapiens GN=LLGL1 PE=1 SV=3 - [L2GL1_HUMAN]	8.55	0.938562	0.901595	264.28	36.3798	115.346	6.29053
H7C3A1	Serrate RNA effector molecule homolog (Fragment) OS=Homo sapiens GN=SRRT PE=1 SV=1 - [H7C3A1_HUMAN]	10.62	0.953339	0.958303	143.372	33.8951	56.698	6.30322
E7EQL5	Cytoplasmic dynein 1 intermediate chain 2 (Fragment) OS=Homo sapiens GN=DYNC1I2 PE=1 SV=1 - [E7EQL5_HUMAN]	25.57	0.974352	1.00137	383.018	35.7653	34.8924	5.03369
E7EVH7	Kinesin light chain 1 OS=Homo sapiens GN=KLC1 PE=4 SV=1 - [E7EVH7_HUMAN]	17.9	0.9754	0.924523	289.129	60.1996	83.6422	7.31299
Q96AG4	Leucine-rich repeat-containing protein 59 OS=Homo sapiens GN=LRRC59 PE=1 SV=1 - [LRC59_HUMAN]	11.73	0.984504	1.10619	340.545	33.7973	34.9089	9.56885
B4DEW9	Eukaryotic translation initiation factor 3 subunit F OS=Homo sapiens GN=EIF3F PE=1 SV=1 - [B4DEW9_HUMAN]	23.56	1.00603	1.03692	415.054	34.6614	23.1518	5.79541
B4DS61	SFRS protein kinase 1, isoform CRA_f OS=Homo sapiens GN=SRPK1 PE=1 SV=1 - [B4DS61_HUMAN]	13.46	1.00729	1.1083	252.1	34.9733	72.3381	5.57959
P30519-2	Isoform 2 of Heme oxygenase 2 OS=Homo sapiens GN=HMOX2 - [HMOX2_HUMAN]	15.68	1.00761	1.00425	368.747	34.3792	32.8164	5.90967
P49790	Nuclear pore complex protein Nup153 OS=Homo sapiens GN=NUP153 PE=1 SV=2 - [NU153_HUMAN]	6.71	1.01201	1.01599	276.494	26.1145	153.843	8.73389
O94776	Metastasis-associated protein MTA2 OS=Homo sapiens GN=MTA2 PE=1 SV=1 - [MTA2_HUMAN]	13.32	1.0177	1.00722	185.537	30.5755	74.9757	9.65674
P37837	Transaldolase OS=Homo sapiens GN=TALDO1 PE=1 SV=2 - [TALDO_HUMAN]	17.8	1.01848	0.945166	192.688	27.9249	37.5165	6.81494
Q92499	ATP-dependent RNA helicase DDX1 OS=Homo sapiens GN=DDX1 PE=1 SV=2 - [DDX1_HUMAN]	10.81	1.01913	0.979989	177.01	30.4227	82.3798	7.2251
Q92621	Nuclear pore complex protein Nup205 OS=Homo sapiens GN=NUP205 PE=1 SV=3 - [NU205_HUMAN]	3.88	1.02127	1.12739	495.844	40.5847	227.776	6.18896
H0YAL7	Eukaryotic translation elongation factor 1 epsilon-1 (Fragment) OS=Homo sapiens GN=EEF1E1 PE=4 SV=1 - [H0YAL7_HUMAN]	14.71	1.03899	0.942341	482.795	40.6381	15.3289	8.39697
Q13247-3	Isoform SRP55-3 of Serine/arginine-rich splicing factor 6 OS=Homo sapiens GN=SRSF6 - [SRSF6_HUMAN]	24.48	1.04753	0.924227	1012.39	119.175	38.3956	11.0044
Q9UDY2-6	Isoform 6 of Tight junction protein ZO-2 OS=Homo sapiens GN=TJP2 - [ZO2_HUMAN]	8.38	1.04969	1.06567	222.293	31.0222	130.367	7.56201
F5GX82	Protein furry homolog-like OS=Homo sapiens GN=FRYL PE=1 SV=1 - [F5GX82_HUMAN]	2.82	1.07115	1.14943	201.623	37.3833	339.379	5.57959
P49915-2	Isoform 2 of GMP synthase [glutamine-hydrolyzing] OS=Homo sapiens GN=GMPS - [GUAA_HUMAN]	9.6	1.08788	1.03383	209.719	26.9645	65.8875	7.47412
Q9H0D6-2	Isoform 2 of 5'-3' exoribonuclease 2 OS=Homo sapiens GN=XRN2 - [XRN2_HUMAN]	5.15	1.10153	1.20835		34.3574	99.8981	8.01611
O76031	ATP-dependent Clp protease ATP-binding subunit clpX-like, mitochondrial OS=Homo sapiens GN=CLPX PE=1 SV=2 - [CLPX_HUMAN]	14.22	1.11207	1.11721	140.8	33.4528	69.1807	7.57666
Q02880-2	Isoform Beta-1 of DNA topoisomerase 2-beta OS=Homo sapiens GN=TOP2B - [TOP2B_HUMAN]	10.06	1.11862	1.25024	868.836	108.814	182.548	8.06006
O95478	Ribosome biogenesis protein NSA2 homolog OS=Homo sapiens GN=NSA2 PE=1 SV=1 - [NSA2_HUMAN]	12.69	1.14062	1.03686	107.4	35.8302	30.0465	10.272
P04233-2	Isoform 2 of HLA class II histocompatibility antigen gamma chain OS=Homo sapiens GN=CD74 - [HG2A_HUMAN]	21.98	1.14593	1.05786	434.77	40.2177	26.3814	9.14404
Q96CW1-2	Isoform 2 of AP-2 complex subunit mu OS=Homo sapiens GN=AP2M1 - [AP2M1_HUMAN]	18.71	1.17915	1.10412	242.503	34.615	49.3579	9.53955
E5RHW4	Erlin-2 (Fragment) OS=Homo sapiens GN=ERLIN2 PE=1 SV=1 - [E5RHW4_HUMAN]	28.11	1.20774	1.05384	678.266	81.0532	37.7014	5.61768
K7ES41	Ras-related protein Rab-27B (Fragment) OS=Homo sapiens GN=RAB27B PE=4 SV=1 - [K7ES41_HUMAN]	27.59	1.21163	1.29365		32.2491	9.81002	9.30518
Q9NXF1-2	Isoform 2 of Testis-expressed sequence 10 protein OS=Homo sapiens GN=TEX10 - [TEX10_HUMAN]	8.65	1.24951	1.16826	199.237	35.6799	103.85	9.36377
P19105	Myosin regulatory light chain 12A OS=Homo sapiens GN=MYL12A PE=1 SV=2 - [ML12A_HUMAN]	25.15	1.36564	1.47131	612.152	77.5794	19.7815	4.80518
Q9NZ01	Very-long-chain enoyl-CoA reductase OS=Homo sapiens GN=TECR PE=1 SV=1 - [TECR_HUMAN]	12.99	1.43673	1.35015	199.475	36.552	36.0108	9.45166
P04004	Vitronectin OS=Homo sapiens GN=VTN PE=1 SV=1 - [VTNC_HUMAN]	11.92	2.62435	2.56478	237.234	34.0661	54.2712	5.79541
J3KNH7	Sentrin-specific protease 3 OS=Homo sapiens GN=SENP3 PE=1 SV=1 - [J3KNH7_HUMAN]	7.68	0.74898	0.75958	350.807	32.8144	64.8406	8.45557
Q32MZ4-3	Isoform 3 of Leucine-rich repeat flightless-interacting protein 1 OS=Homo sapiens GN=LRRFIP1 - [LRRF1_HUMAN]	9.97	0.760362	0.827158	324.168	30.8437	82.6386	4.61475
P00390-5	Isoform 4 of Glutathione reductase, mitochondrial OS=Homo sapiens GN=GSR - [GSHR_HUMAN]	5.68	0.762849	0.542929	283.469	36.024	47.2372	8.74854
O75874	Isocitrate dehydrogenase [NADP] cytoplasmic OS=Homo sapiens GN=IDH1 PE=1 SV=2 - [IDHC_HUMAN]	14.49	0.790897	0.844208	175.929	26.7315	46.6295	7.00537
P18084	Integrin beta-5 OS=Homo sapiens GN=ITGB5 PE=1 SV=1 - [ITB5_HUMAN]	7.26	0.812208	0.763075	376.693	40.2152	87.9962	6.06201
F8W7M9	Fibulin-1 OS=Homo sapiens GN=FBLN1 PE=3 SV=1 - [F8W7M9_HUMAN]	4.41	0.834295	0.909902	132.446	27.0417	77.1483	5.35107
Q14978	Nucleolar and coiled-body phosphoprotein 1 OS=Homo sapiens GN=NOLC1 PE=1 SV=2 - [NOLC1_HUMAN]	6.01	0.851459	1.44935	244.98	41.0466	73.5596	9.46631
P21291	Cysteine and glycine-rich protein 1 OS=Homo sapiens GN=CSRP1 PE=1 SV=3 - [CSRP1_HUMAN]	26.94	0.85196	0.906836	329.264	42.4938	20.5538	8.57275
F8VS02	Alpha-aminoadipic semialdehyde dehydrogenase OS=Homo sapiens GN=ALDH7A1 PE=1 SV=1 - [F8VS02_HUMAN]	10.32	0.853739	0.860365	324.829	30.0316	51.3784	7.79639
H0Y8E4	Kinase D-interacting substrate of 220 kDa (Fragment) OS=Homo sapiens GN=KIDINS220 PE=1 SV=1 - [H0Y8E4_HUMAN]	6.91	0.861715	0.855337	150.43	24.9525	118.31	7.37158
J3KNT0	Fascin OS=Homo sapiens GN=FSCN1 PE=1 SV=1 - [J3KNT0_HUMAN]	9.32	0.878224	0.982256	273.72	30.2477	52.2299	7.44482
Q9H0H5	Rac GTPase-activating protein 1 OS=Homo sapiens GN=RACGAP1 PE=1 SV=1 - [RGAP1_HUMAN]	12.66	0.88063	1.06146	248.19	27.9301	70.9818	8.88037
Q8IYB3-2	Isoform 2 of Serine/arginine repetitive matrix protein 1 OS=Homo sapiens GN=SRRM1 - [SRRM1_HUMAN]	4.99	0.882419	0.897092	301.469	39.2003	102.065	11.8101
Q13425	Beta-2-syntrophin OS=Homo sapiens GN=SNTB2 PE=1 SV=1 - [SNTB2_HUMAN]	15.74	0.885751	0.912415	161.148	35.8234	57.913	8.82178
Q9P0V9-3	Isoform 3 of Septin-10 OS=Homo sapiens GN=SEPT10 - [SEP10_HUMAN]	7.19	0.886464	0.882348	293.134	28.1169	50.0335	7.02002
B4DDF4	Calponin-2 OS=Homo sapiens GN=CNN2 PE=1 SV=1 - [B4DDF4_HUMAN]	21.48	0.889285	0.94222	250.386	29.5473	32.5956	6.97607
Q9BQ39	ATP-dependent RNA helicase DDX50 OS=Homo sapiens GN=DDX50 PE=1 SV=1 - [DDX50_HUMAN]	12.62	0.891381	1.05099	341.767	41.4909	82.5141	9.17334
Q92878-3	Isoform 3 of DNA repair protein RAD50 OS=Homo sapiens GN=RAD50 - [RAD50_HUMAN]	6.48	0.893698	0.905591	177.642	39.6775	138.346	6.55127
F5H5Y3	Signal recognition particle subunit SRP68 OS=Homo sapiens GN=SRP68 PE=1 SV=1 - [F5H5Y3_HUMAN]	12.93	0.903124	0.970477	226.198	34.4738	60.2474	7.6499
Q9Y3C6	Peptidyl-prolyl cis-trans isomerase-like 1 OS=Homo sapiens GN=PPIL1 PE=1 SV=1 - [PPIL1_HUMAN]	31.33	0.913429	0.941534		38.6472	18.2251	7.98682
G3V295	Proteasome subunit alpha type OS=Homo sapiens GN=PSMA6 PE=1 SV=1 - [G3V295_HUMAN]	25.62	0.928048	0.899809	415.186	35.8524	22.8273	8.32373
Q13464	Rho-associated protein kinase 1 OS=Homo sapiens GN=ROCK1 PE=1 SV=1 - [ROCK1_HUMAN]	6.87	0.93006	0.955317	443.183	37.9878	158.076	5.89697
Q14247-3	Isoform 3 of Src substrate cortactin OS=Homo sapiens GN=CTTN - [SRC8_HUMAN]	16.76	0.936691	0.924792	438.843	36.2886	57.4315	5.32568
E7ER27	Peroxisomal multifunctional enzyme type 2 OS=Homo sapiens GN=HSD17B4 PE=1 SV=3 - [E7ER27_HUMAN]	14.6	0.939086	0.898261	435.024	39.976	53.8945	6.32861
Q7Z4F1	Low-density lipoprotein receptor-related protein 10 OS=Homo sapiens GN=LRP10 PE=1 SV=2 - [LRP10_HUMAN]	9.96	0.94428	1.00952	307.083	29.0883	76.1447	5.51611
Q14126	Desmoglein-2 OS=Homo sapiens GN=DSG2 PE=1 SV=2 - [DSG2_HUMAN]	6.17	0.955051	0.869672	307.919	38.8277	122.218	5.23682
P51151	Ras-related protein Rab-9A OS=Homo sapiens GN=RAB9A PE=1 SV=1 - [RAB9A_HUMAN]	18.91	0.955703	0.943244	413.366	21.8416	22.8232	5.46533
C9JJV6	Myeloid-associated differentiation marker (Fragment) OS=Homo sapiens GN=MYADM PE=1 SV=2 - [C9JJV6_HUMAN]	22.6	0.95631	0.948949	613.898	41.1192	15.8531	8.646
Q15056-2	Isoform Short of Eukaryotic translation initiation factor 4H OS=Homo sapiens GN=EIF4H - [IF4H_HUMAN]	15.35	0.95751	0.911791		36.6393	25.1845	8.08936
Q9NVJ2	ADP-ribosylation factor-like protein 8B OS=Homo sapiens GN=ARL8B PE=1 SV=1 - [ARL8B_HUMAN]	15.05	0.959558	0.841203	374.693	35.881	21.5251	8.42627
Q13596-2	Isoform 1A of Sorting nexin-1 OS=Homo sapiens GN=SNX1 - [SNX1_HUMAN]	16.63	0.959753	0.882272	472.405	46.3659	51.7805	5.64307
Q6IAN0	Dehydrogenase/reductase SDR family member 7B OS=Homo sapiens GN=DHRS7B PE=1 SV=2 - [DRS7B_HUMAN]	10.77	0.960327	1.00559	320.601	24.945	35.0966	9.5542
P31153	S-adenosylmethionine synthase isoform type-2 OS=Homo sapiens GN=MAT2A PE=1 SV=1 - [METK2_HUMAN]	12.91	0.962137	0.847876	191.598	26.7316	43.6333	6.48096
Q14789	Golgin subfamily B member 1 OS=Homo sapiens GN=GOLGB1 PE=1 SV=2 - [GOGB1_HUMAN]	3.34	0.969917	0.92393	160.451	31.2813	375.79	4.99561
Q92896	Golgi apparatus protein 1 OS=Homo sapiens GN=GLG1 PE=1 SV=2 - [GSLG1_HUMAN]	4.83	0.972451	0.902589	178.399	31.5306	134.464	6.90283
P62861	40S ribosomal protein S30 OS=Homo sapiens GN=FAU PE=1 SV=1 - [RS30_HUMAN]	18.64	0.972735	2.04428		31.4609	6.64382	12.147
E5RJR5	S-phase kinase-associated protein 1 OS=Homo sapiens GN=SKP1 PE=1 SV=1 - [E5RJR5_HUMAN]	25.15	0.974792	0.980011	322.826	34.5911	18.7083	4.70361
P35321	Cornifin-A OS=Homo sapiens GN=SPRR1A PE=1 SV=2 - [SPR1A_HUMAN]	52.81	0.97712	0.819174	62.16	33.4412	9.87088	8.48486
C9JFE4	COP9 signalosome complex subunit 1 OS=Homo sapiens GN=GPS1 PE=1 SV=2 - [C9JFE4_HUMAN]	8.07	0.977284	0.810788	314.144	32.4361	53.338	6.7417
Q9Y6M5	Zinc transporter 1 OS=Homo sapiens GN=SLC30A1 PE=1 SV=3 - [ZNT1_HUMAN]	11.05	0.98076	0.883406	353.687	31.3424	55.2641	6.48096
Q9HBI1-3	Isoform 3 of Beta-parvin OS=Homo sapiens GN=PARVB - [PARVB_HUMAN]	16.82	0.982805	1.02041	348.806	50.3989	37.5147	5.66846
E9PFN5	Glutathione S-transferase kappa 1 OS=Homo sapiens GN=GSTK1 PE=1 SV=1 - [E9PFN5_HUMAN]	20.53	0.985118	0.905784	374.955	39.7374	21.6933	8.73389
U3KQC1	WD repeat-containing protein 18 (Fragment) OS=Homo sapiens GN=WDR18 PE=1 SV=1 - [U3KQC1_HUMAN]	11.42	0.985834	0.949851	275.74	30.7508	43.32	6.85889
Q9ULC5	Long-chain-fatty-acid--CoA ligase 5 OS=Homo sapiens GN=ACSL5 PE=1 SV=1 - [ACSL5_HUMAN]	11.86	0.986983	0.989715	267.145	32.6885	75.9422	6.91748
C9J8D4	Mannosyl-oligosaccharide glucosidase (Fragment) OS=Homo sapiens GN=MOGS PE=1 SV=2 - [C9J8D4_HUMAN]	9.98	0.99244	0.984626	298	30.4984	54.0159	7.26904
Q6PIU2	Neutral cholesterol ester hydrolase 1 OS=Homo sapiens GN=NCEH1 PE=1 SV=3 - [NCEH1_HUMAN]	10.78	0.997327	1.05535	262.31	31.3383	45.7787	7.2251
P54727	UV excision repair protein RAD23 homolog B OS=Homo sapiens GN=RAD23B PE=1 SV=1 - [RD23B_HUMAN]	10.76	1.00259	1.00446	253.854	29.2691	43.1446	4.84326
P51570	Galactokinase OS=Homo sapiens GN=GALK1 PE=1 SV=1 - [GALK1_HUMAN]	11.22	1.0028	1.00093	213.663	29.8202	42.2456	6.45557
O95834	Echinoderm microtubule-associated protein-like 2 OS=Homo sapiens GN=EML2 PE=1 SV=1 - [EMAL2_HUMAN]	8.17	1.00927	1.05161	378.835	34.5309	70.6341	6.31592
C9JDR0	Sterol-4-alpha-carboxylate 3-dehydrogenase, decarboxylating (Fragment) OS=Homo sapiens GN=NSDHL PE=1 SV=1 - [C9JDR0_HUMAN]	16.93	1.01246	0.930932	316.507	34.4459	28.1284	6.53662
B7Z9I1	Medium-chain-specific acyl-CoA dehydrogenase, mitochondrial OS=Homo sapiens GN=ACADM PE=1 SV=1 - [B7Z9I1_HUMAN]	18.18	1.01349	1.07401	257.705	34.5458	42.3995	6.43018
B4DLN1	Mitochondrial dicarboxylate carrier OS=Homo sapiens GN=SLC25A10 PE=1 SV=1 - [B4DLN1_HUMAN]	9.5	1.01943	1.36467	266.328	29.6764	48.0687	9.5249
Q5JRX3	Presequence protease, mitochondrial OS=Homo sapiens GN=PITRM1 PE=1 SV=3 - [PREP_HUMAN]	9.55	1.02154	0.983591	160.502	35.332	117.338	6.91748
O15439-2	Isoform 2 of Multidrug resistance-associated protein 4 OS=Homo sapiens GN=ABCC4 - [MRP4_HUMAN]	5.16	1.02494	0.96857	317.361	29.4539	144.109	8.19189
P24928	DNA-directed RNA polymerase II subunit RPB1 OS=Homo sapiens GN=POLR2A PE=1 SV=2 - [RPB1_HUMAN]	3.65	1.02514	0.837602	183.998	23.2999	217.039	7.37158
Q86X55-1	Isoform 1 of Histone-arginine methyltransferase CARM1 OS=Homo sapiens GN=CARM1 - [CARM1_HUMAN]	9.74	1.02572	1.01475	294.329	28.3126	63.4192	6.56592
Q8NC56-2	Isoform 2 of LEM domain-containing protein 2 OS=Homo sapiens GN=LEMD2 - [LEMD2_HUMAN]	21.39	1.02729	0.985262	277.081	33.9419	23.505	6.22705
P61006	Ras-related protein Rab-8A OS=Homo sapiens GN=RAB8A PE=1 SV=1 - [RAB8A_HUMAN]	28.5	1.03749	0.979699	3090.27	313.453	23.6532	9.0708
O75477	Erlin-1 OS=Homo sapiens GN=ERLIN1 PE=1 SV=1 - [ERLN1_HUMAN]	18.21	1.03944	1.02303	824.197	84.6908	38.9014	7.86963
Q9Y2A7	Nck-associated protein 1 OS=Homo sapiens GN=NCKAP1 PE=1 SV=1 - [NCKP1_HUMAN]	6.91	1.04414	1.22258	262.317	29.7621	128.707	6.62451
O00429-4	Isoform 3 of Dynamin-1-like protein OS=Homo sapiens GN=DNM1L - [DNM1L_HUMAN]	10.59	1.04989	0.876968	196.758	27.39	78.0512	6.81494
H0YJ34	Fermitin family homolog 2 (Fragment) OS=Homo sapiens GN=FERMT2 PE=1 SV=1 - [H0YJ34_HUMAN]	14.37	1.05043	0.991094	149.942	27.9741	73.3064	6.97607
H0Y3P2	Eukaryotic translation initiation factor 4 gamma 2 OS=Homo sapiens GN=EIF4G2 PE=1 SV=1 - [H0Y3P2_HUMAN]	9.32	1.06363	0.941407	276.004	32.9227	98.0557	6.99072
Q9H6W3	Bifunctional lysine-specific demethylase and histidyl-hydroxylase NO66 OS=Homo sapiens GN=NO66 PE=1 SV=2 - [NO66_HUMAN]	7.49	1.06404	1.09645	161.691	23.0311	71.0414	6.45557
I3L2B0	Clustered mitochondria protein homolog (Fragment) OS=Homo sapiens GN=CLUH PE=1 SV=2 - [I3L2B0_HUMAN]	5.34	1.06649	0.904425	322.187	34.5343	138.142	6.03662
P35250-2	Isoform 2 of Replication factor C subunit 2 OS=Homo sapiens GN=RFC2 - [RFC2_HUMAN]	17.5	1.07095	1.10905	268.7	37.7684	35.2209	5.5415
E9PCY7	Heterogeneous nuclear ribonucleoprotein H OS=Homo sapiens GN=HNRNPH1 PE=1 SV=1 - [E9PCY7_HUMAN]	17.95	1.09334	1.31112	601.236	57.7671	47.0574	6.34131
O94925-3	Isoform 3 of Glutaminase kidney isoform, mitochondrial OS=Homo sapiens GN=GLS - [GLSK_HUMAN]	7.36	1.09934	1.11468	225.328	26.4337	65.4179	7.88428
Q92544	Transmembrane 9 superfamily member 4 OS=Homo sapiens GN=TM9SF4 PE=1 SV=2 - [TM9S4_HUMAN]	7.17	1.10947	0.887754	194.856	30.6305	74.4697	6.53662
O15118	Niemann-Pick C1 protein OS=Homo sapiens GN=NPC1 PE=1 SV=2 - [NPC1_HUMAN]	3.44	1.1097	1.08651	285.234	24.0015	142.074	5.36377
P63173	60S ribosomal protein L38 OS=Homo sapiens GN=RPL38 PE=1 SV=2 - [RL38_HUMAN]	24.29	1.12249	1.14061	234.99		8.21273	10.0962
B7Z817	Delta(24)-sterol reductase OS=Homo sapiens GN=DHCR24 PE=1 SV=1 - [B7Z817_HUMAN]	6.11	1.12461	1.06637		35.7659	54.7145	6.91748
P00441	Superoxide dismutase [Cu-Zn] OS=Homo sapiens GN=SOD1 PE=1 SV=2 - [SODC_HUMAN]	16.88	1.14981	1.20562	373.425	42.7678	15.9259	6.12549
O94919	Endonuclease domain-containing 1 protein OS=Homo sapiens GN=ENDOD1 PE=1 SV=2 - [ENDD1_HUMAN]	8.8	1.17323	1.06654	378.9	28.9546	54.9813	5.70654
O15260-2	Isoform 2 of Surfeit locus protein 4 OS=Homo sapiens GN=SURF4 - [SURF4_HUMAN]	16.98	1.18113	1.05139	222.37	19.7123	17.9581	6.04932
O00148	ATP-dependent RNA helicase DDX39A OS=Homo sapiens GN=DDX39A PE=1 SV=2 - [DX39A_HUMAN]	11.48	1.19006	1.21541		33.0591	49.098	5.68115
P09496-2	Isoform Non-brain of Clathrin light chain A OS=Homo sapiens GN=CLTA - [CLCA_HUMAN]	18.81	1.19295	1.03511	251.727	22.9139	23.6474	4.52588
H7BYN3	Transcription factor A, mitochondrial (Fragment) OS=Homo sapiens GN=TFAM PE=1 SV=1 - [H7BYN3_HUMAN]	30.14	1.19668	1.20986	74.3028	29.3472	25.6606	9.65674
P16435	NADPH--cytochrome P450 reductase OS=Homo sapiens GN=POR PE=1 SV=2 - [NCPR_HUMAN]	7.83	1.20674	1.19068	176.659	33.4793	76.6413	5.57959
H0Y6E7	RNA-binding motif protein, X chromosome, N-terminally processed (Fragment) OS=Homo sapiens GN=RBMX PE=1 SV=2 - [H0Y6E7_HUMAN]	16.44	1.2556	1.52641	385.264	39.5829	31.8364	9.84717
P05455	Lupus La protein OS=Homo sapiens GN=SSB PE=1 SV=2 - [LA_HUMAN]	15.44	1.27328	1.2408	164.939	33.2618	46.8082	7.12256
Q13641	Trophoblast glycoprotein OS=Homo sapiens GN=TPBG PE=1 SV=1 - [TPBG_HUMAN]	9.29	1.27455	1.21882	190.213	25.8572	46.0028	6.82959
P42224-2	Isoform Beta of Signal transducer and activator of transcription 1-alpha/beta OS=Homo sapiens GN=STAT1 - [STAT1_HUMAN]	10.11	1.30553	1.05549	224.506	29.032	82.9905	6.41748
O15144	Actin-related protein 2/3 complex subunit 2 OS=Homo sapiens GN=ARPC2 PE=1 SV=1 - [ARPC2_HUMAN]	24.67	1.32348	1.29694	162.419	17.4021	34.3115	7.35693
Q16706	Alpha-mannosidase 2 OS=Homo sapiens GN=MAN2A1 PE=1 SV=2 - [MA2A1_HUMAN]	5.51	1.33038	1.27415	284.324	27.9099	131.057	7.57666
P09497-2	Isoform Non-brain of Clathrin light chain B OS=Homo sapiens GN=CLTB - [CLCB_HUMAN]	27.49	1.34642	1.23809	190.079	34.9583	23.1671	4.69092
P09651-3	Isoform 2 of Heterogeneous nuclear ribonucleoprotein A1 OS=Homo sapiens GN=HNRNPA1 - [ROA1_HUMAN]	18.73	1.35263	1.47532		33.0386	29.3682	9.14404
I3L397	Eukaryotic translation initiation factor 5A-1 (Fragment) OS=Homo sapiens GN=EIF5A PE=1 SV=2 - [I3L397_HUMAN]	21.23	1.45312	1.2416	171.818	27.6952	16.0089	4.99561
O75915	PRA1 family protein 3 OS=Homo sapiens GN=ARL6IP5 PE=1 SV=1 - [PRAF3_HUMAN]	13.3	1.49839	1.29723	235.456		21.6004	9.77393
Q5T370	Arrestin domain-containing protein 1 (Fragment) OS=Homo sapiens GN=ARRDC1 PE=4 SV=1 - [Q5T370_HUMAN]	13.65	0.727929	0.802417	281.509	32.348	29.2365	8.68994
P00966	Argininosuccinate synthase OS=Homo sapiens GN=ASS1 PE=1 SV=2 - [ASSY_HUMAN]	6.07	0.751389	0.801819	185.454	25.8462	46.501	8.01611
Q92692	Nectin-2 OS=Homo sapiens GN=PVRL2 PE=1 SV=1 - [PVRL2_HUMAN]	9.85	0.789883	0.759345	175.118	25.6095	57.7059	4.81787
Q12860-2	Isoform 2 of Contactin-1 OS=Homo sapiens GN=CNTN1 - [CNTN1_HUMAN]	4.07	0.810165	1.03492	185.838	19.4509	111.796	5.77002
I3L3Q4	Glyoxalase domain-containing protein 4 (Fragment) OS=Homo sapiens GN=GLOD4 PE=1 SV=1 - [I3L3Q4_HUMAN]	15.86	0.849937	0.84805	273.495	31.5023	25.4836	7.00537
Q99615-2	Isoform 2 of DnaJ homolog subfamily C member 7 OS=Homo sapiens GN=DNAJC7 - [DNJC7_HUMAN]	14.16	0.857665	0.899105	130.701	29.8553	50.0648	8.11865
Q9UI10-3	Isoform 3 of Translation initiation factor eIF-2B subunit delta OS=Homo sapiens GN=EIF2B4 - [EI2BD_HUMAN]	14.37	0.859733	0.808501	190.932	29.6551	57.4223	9.37842
O95865	N(G),N(G)-dimethylarginine dimethylaminohydrolase 2 OS=Homo sapiens GN=DDAH2 PE=1 SV=1 - [DDAH2_HUMAN]	15.44	0.861582	0.920889	488.302	48.0518	29.6255	6.01123
P30825	High affinity cationic amino acid transporter 1 OS=Homo sapiens GN=SLC7A1 PE=1 SV=1 - [CTR1_HUMAN]	3.34	0.870079	0.76232	279.84	29.5733	67.5941	5.42725
Q16666-3	Isoform 3 of Gamma-interferon-inducible protein 16 OS=Homo sapiens GN=IFI16 - [IF16_HUMAN]	17.53	0.870431	0.901586	202.97	26.5457	75.8876	9.36377
Q9H0B6	Kinesin light chain 2 OS=Homo sapiens GN=KLC2 PE=1 SV=1 - [KLC2_HUMAN]	18.81	0.876366	0.84171	232.656	47.3622	68.8923	7.15186
Q9UHN6-2	Isoform 2 of Transmembrane protein 2 OS=Homo sapiens GN=TMEM2 - [TMEM2_HUMAN]	4.17	0.876458	0.875389	206.998	31.8713	147.346	8.38232
P52701-4	Isoform 4 of DNA mismatch repair protein Msh6 OS=Homo sapiens GN=MSH6 - [MSH6_HUMAN]	7.75	0.882196	0.993753	223.6	29.5823	119.719	6.84424
Q9UBG0	C-type mannose receptor 2 OS=Homo sapiens GN=MRC2 PE=1 SV=2 - [MRC2_HUMAN]	1.89	0.885547	0.941444	229.849	35.523	166.568	5.8335
P35251-2	Isoform 2 of Replication factor C subunit 1 OS=Homo sapiens GN=RFC1 - [RFC1_HUMAN]	5.06	0.89358	0.904699	318.595	29.0627	128.104	9.36377
P09960-3	Isoform 3 of Leukotriene A-4 hydrolase OS=Homo sapiens GN=LTA4H - [LKHA4_HUMAN]	8.27	0.896948	0.93857	254.829	30.1491	57.2633	6.06201
P22059	Oxysterol-binding protein 1 OS=Homo sapiens GN=OSBP PE=1 SV=1 - [OSBP1_HUMAN]	9.17	0.899147	0.926873	241.213	23.2659	89.3646	7.29834
E7EMB1	Switch-associated protein 70 OS=Homo sapiens GN=SWAP70 PE=1 SV=1 - [E7EMB1_HUMAN]	10.25	0.899814	0.980063	183.349	29.5884	61.9939	6.1001
P61026	Ras-related protein Rab-10 OS=Homo sapiens GN=RAB10 PE=1 SV=1 - [RAB10_HUMAN]	36	0.901872	0.830305	2635.15	236.832	22.5266	8.38232
Q03701	CCAAT/enhancer-binding protein zeta OS=Homo sapiens GN=CEBPZ PE=1 SV=3 - [CEBPZ_HUMAN]	4.84	0.905148	1.00815	178.832	16.1256	120.898	5.93506
H0Y8E6	DNA replication licensing factor MCM2 (Fragment) OS=Homo sapiens GN=MCM2 PE=1 SV=1 - [H0Y8E6_HUMAN]	6.94	0.905508	0.88522	236.617	28.786	94.0497	6.23975
P25788-2	Isoform 2 of Proteasome subunit alpha type-3 OS=Homo sapiens GN=PSMA3 - [PSA3_HUMAN]	12.1	0.907401	0.993574		28.6982	27.6297	5.32568
P06727	Apolipoprotein A-IV OS=Homo sapiens GN=APOA4 PE=1 SV=3 - [APOA4_HUMAN]	5.56	0.908723	0.986337		26.5341	45.3715	5.37646
P49454	Centromere protein F OS=Homo sapiens GN=CENPF PE=1 SV=2 - [CENPF_HUMAN]	3.74	0.909608	0.849221		29.6543	367.537	5.07178
Q9UNF0-2	Isoform 2 of Protein kinase C and casein kinase substrate in neurons protein 2 OS=Homo sapiens GN=PACSIN2 - [PACN2_HUMAN]	6.52	0.91004	0.982903	165.644	29.8368	51.321	5.38916
Q13505-3	Isoform 3 of Metaxin-1 OS=Homo sapiens GN=MTX1 - [MTX1_HUMAN]	13.88	0.911733	0.836635	190.26	14.7122	35.7543	6.29053
B4DS13	Eukaryotic translation initiation factor 4B OS=Homo sapiens GN=EIF4B PE=1 SV=1 - [B4DS13_HUMAN]	8.74	0.913383	0.915574		33.1766	64.7671	6.12549
Q9ULC3	Ras-related protein Rab-23 OS=Homo sapiens GN=RAB23 PE=1 SV=1 - [RAB23_HUMAN]	17.3	0.917089	0.835948	282.658	32.2682	26.6425	6.59521
Q9Y2Z0	Suppressor of G2 allele of SKP1 homolog OS=Homo sapiens GN=SUGT1 PE=1 SV=3 - [SUGT1_HUMAN]	15.34	0.925244	0.893856	214.808	23.7489	40.9985	5.16064
Q8TCJ2	Dolichyl-diphosphooligosaccharide--protein glycosyltransferase subunit STT3B OS=Homo sapiens GN=STT3B PE=1 SV=1 - [STT3B_HUMAN]	4.84	0.928561	1.03254	254.21	29.1496	93.6137	8.90967
P37173	TGF-beta receptor type-2 OS=Homo sapiens GN=TGFBR2 PE=1 SV=2 - [TGFR2_HUMAN]	8.99	0.932514	0.97198	262.744	28.8453	64.5259	5.89697
P09972	Fructose-bisphosphate aldolase C OS=Homo sapiens GN=ALDOC PE=1 SV=2 - [ALDOC_HUMAN]	23.35	0.935709	0.931465	284.117	32.9112	39.4312	6.87354
P83881	60S ribosomal protein L36a OS=Homo sapiens GN=RPL36A PE=1 SV=2 - [RL36A_HUMAN]	20.75	0.943615	1.2463	146.309	27.6127	12.4328	10.5796
P39748	Flap endonuclease 1 OS=Homo sapiens GN=FEN1 PE=1 SV=1 - [FEN1_HUMAN]	12.11	0.944329	1.01205	413.979	41.2669	42.5661	8.6167
O76003	Glutaredoxin-3 OS=Homo sapiens GN=GLRX3 PE=1 SV=2 - [GLRX3_HUMAN]	6.87	0.946842	0.964049	267.861	30.3672	37.4082	5.38916
Q9UGP8	Translocation protein SEC63 homolog OS=Homo sapiens GN=SEC63 PE=1 SV=2 - [SEC63_HUMAN]	8.29	0.94879	1.07138	248.66	34.1114	87.9416	5.31299
P00742	Coagulation factor X OS=Homo sapiens GN=F10 PE=1 SV=2 - [FA10_HUMAN]	5.94	0.949312	1.29175	140.661	19.1519	54.6965	5.93506
B4DXI8	26S proteasome non-ATPase regulatory subunit 7 OS=Homo sapiens GN=PSMD7 PE=1 SV=1 - [B4DXI8_HUMAN]	11.74	0.951163	0.799202	215.204	30.374	28.28	7.62061
Q5T8C6	Cell division cycle protein 16 homolog OS=Homo sapiens GN=CDC16 PE=1 SV=1 - [Q5T8C6_HUMAN]	10.95	0.952319	1.02901	182.255	30.0059	54.669	5.42725
P45974-2	Isoform Short of Ubiquitin carboxyl-terminal hydrolase 5 OS=Homo sapiens GN=USP5 - [UBP5_HUMAN]	7.19	0.954597	0.833789	266.968	27.0389	93.2484	5.08447
Q9NX58	Cell growth-regulating nucleolar protein OS=Homo sapiens GN=LYAR PE=1 SV=2 - [LYAR_HUMAN]	16.89	0.954766	1.29668	432.349	34.8839	43.5879	9.53955
Q92575	UBX domain-containing protein 4 OS=Homo sapiens GN=UBXN4 PE=1 SV=2 - [UBXN4_HUMAN]	6.89	0.967462	1.05543	430.307	35.7793	56.7427	6.37939
C9J931	GTP-binding protein Rheb OS=Homo sapiens GN=RHEB PE=1 SV=1 - [C9J931_HUMAN]	32.91	0.968705	0.906995	206.559	28.4972	8.66837	6.02393
Q96TA2-3	Isoform 3 of ATP-dependent zinc metalloprotease YME1L1 OS=Homo sapiens GN=YME1L1 - [YMEL1_HUMAN]	9.66	0.970301	1.07576	308.796	22.3216	75.9347	8.57275
P01130-2	Isoform 2 of Low-density lipoprotein receptor OS=Homo sapiens GN=LDLR - [LDLR_HUMAN]	9.24	0.970896	0.985983	431.355	36.4916	75.8054	5.21143
Q9BV40	Vesicle-associated membrane protein 8 OS=Homo sapiens GN=VAMP8 PE=1 SV=1 - [VAMP8_HUMAN]	33	0.971019	0.896145	282.593	25.5877	11.431	7.34229
H7BY36	RNA-binding protein EWS (Fragment) OS=Homo sapiens GN=EWSR1 PE=1 SV=1 - [H7BY36_HUMAN]	7.47	0.972435	1.30488	344.646	29.5642	32.1604	9.81787
Q96N67-4	Isoform 4 of Dedicator of cytokinesis protein 7 OS=Homo sapiens GN=DOCK7 - [DOCK7_HUMAN]	5.34	0.974447	0.968681	90.0447	27.5445	238.123	6.82959
Q8N2K0	Monoacylglycerol lipase ABHD12 OS=Homo sapiens GN=ABHD12 PE=1 SV=2 - [ABD12_HUMAN]	12.06	0.977266	0.835073	332.117	18.8688	45.0682	8.646
Q12769	Nuclear pore complex protein Nup160 OS=Homo sapiens GN=NUP160 PE=1 SV=3 - [NU160_HUMAN]	3.41	0.991485	0.981266	160.771	28.8325	162.017	5.50342
Q13347	Eukaryotic translation initiation factor 3 subunit I OS=Homo sapiens GN=EIF3I PE=1 SV=1 - [EIF3I_HUMAN]	16.31	0.993984	0.961596	111.8	22.6155	36.4786	5.64307
H3BPG5	RNA binding protein S1, serine-rich domain, isoform CRA_c OS=Homo sapiens GN=RNPS1 PE=1 SV=1 - [H3BPG5_HUMAN]	17.97	0.998225	1.03401		36.2697	15.0988	11.8687
P19256-2	Isoform 2 of Lymphocyte function-associated antigen 3 OS=Homo sapiens GN=CD58 - [LFA3_HUMAN]	7.59	1.0086	0.8929	121.171	29.2929	26.6432	6.26514
Q86SF2	N-acetylgalactosaminyltransferase 7 OS=Homo sapiens GN=GALNT7 PE=1 SV=1 - [GALT7_HUMAN]	11.87	1.02425	0.957761	174.58	30.4123	75.341	7.10791
K7ELW0	Protein DJ-1 OS=Homo sapiens GN=PARK7 PE=1 SV=1 - [K7ELW0_HUMAN]	36.69	1.02895	1.08932	176.111	35.2837	17.8985	7.86963
P11766	Alcohol dehydrogenase class-3 OS=Homo sapiens GN=ADH5 PE=1 SV=4 - [ADHX_HUMAN]	11.23	1.03567	1.09884	241.38	21.4422	39.6984	7.48877
Q9HAV4	Exportin-5 OS=Homo sapiens GN=XPO5 PE=1 SV=1 - [XPO5_HUMAN]	5.07	1.03753	1.03173	232.126	24.368	136.222	5.79541
Q9UBS4	DnaJ homolog subfamily B member 11 OS=Homo sapiens GN=DNAJB11 PE=1 SV=1 - [DJB11_HUMAN]	14.53	1.04594	1.12387	313.44	36.0941	40.4886	6.17627
Q14165	Malectin OS=Homo sapiens GN=MLEC PE=1 SV=1 - [MLEC_HUMAN]	21.92	1.04673	1.04664	300.16	39.5991	32.2136	5.41455
Q2NL82	Pre-rRNA-processing protein TSR1 homolog OS=Homo sapiens GN=TSR1 PE=1 SV=1 - [TSR1_HUMAN]	7.46	1.07547	1.20079	179.96	23.18	91.7519	7.41553
Q9BR76	Coronin-1B OS=Homo sapiens GN=CORO1B PE=1 SV=1 - [COR1B_HUMAN]	5.32	1.07598	0.990499	187.012	27.9551	54.2003	5.88428
Q9NVN8	Guanine nucleotide-binding protein-like 3-like protein OS=Homo sapiens GN=GNL3L PE=1 SV=1 - [GNL3L_HUMAN]	11.68	1.07875	1.04529	266.188	36.8863	65.5316	8.44092
Q8N163	Cell cycle and apoptosis regulator protein 2 OS=Homo sapiens GN=CCAR2 PE=1 SV=2 - [CCAR2_HUMAN]	11.38	1.08215	1.06168	240.035	30.631	102.838	5.22412
B4DXZ6	Fragile X mental retardation syndrome-related protein 1 OS=Homo sapiens GN=FXR1 PE=1 SV=1 - [B4DXZ6_HUMAN]	15.13	1.08506	1.04583	147.622	35.5845	68.2852	6.04932
Q9BRZ2	E3 ubiquitin-protein ligase TRIM56 OS=Homo sapiens GN=TRIM56 PE=1 SV=3 - [TRI56_HUMAN]	11.66	1.08881	0.88851	161.645	26.0392	81.4365	7.73779
Q8N884-2	Isoform 2 of Cyclic GMP-AMP synthase OS=Homo sapiens GN=MB21D1 - [CGAS_HUMAN]	12.53	1.09101	0.978074	320.11	33.4996	49.7312	9.86182
Q9NWB6-3	Isoform 3 of Arginine and glutamate-rich protein 1 OS=Homo sapiens GN=ARGLU1 - [ARGL1_HUMAN]	16.67	1.11333	1.34047		24.7717	23.8196	9.20264
Q16850-2	Isoform 2 of Lanosterol 14-alpha demethylase OS=Homo sapiens GN=CYP51A1 - [CP51A_HUMAN]	10.15	1.12868	1.09867	382.256	25.1922	46.2828	8.49951
Q9UJS0	Calcium-binding mitochondrial carrier protein Aralar2 OS=Homo sapiens GN=SLC25A13 PE=1 SV=2 - [CMC2_HUMAN]	7.85	1.13653	1.25372	258.708	22.444	74.1286	8.6167
Q9UP95-4	Isoform 4 of Solute carrier family 12 member 4 OS=Homo sapiens GN=SLC12A4 - [S12A4_HUMAN]	6.79	1.14271	1.06826	191.392	29.5325	84.6465	6.1001
Q9P0K7-4	Isoform 4 of Ankycorbin OS=Homo sapiens GN=RAI14 - [RAI14_HUMAN]	8.31	1.14574	1.08377	156.101	31.6262	106.839	5.97314
P50552	Vasodilator-stimulated phosphoprotein OS=Homo sapiens GN=VASP PE=1 SV=3 - [VASP_HUMAN]	21.84	1.15415	1.21773	364.285	26.2161	39.8051	8.93896
Q9Y3F4	Serine-threonine kinase receptor-associated protein OS=Homo sapiens GN=STRAP PE=1 SV=1 - [STRAP_HUMAN]	23.43	1.15474	1.09857	273.316	32.446	38.414	5.12256
P17252	Protein kinase C alpha type OS=Homo sapiens GN=PRKCA PE=1 SV=4 - [KPCA_HUMAN]	7.44	1.17289	1.06935		42.8444	76.7001	7.04932
P11216	Glycogen phosphorylase, brain form OS=Homo sapiens GN=PYGB PE=1 SV=5 - [PYGB_HUMAN]	5.93	1.20399	1.23872	460.642	39.1897	96.6345	6.85889
Q9BPX5	Actin-related protein 2/3 complex subunit 5-like protein OS=Homo sapiens GN=ARPC5L PE=1 SV=1 - [ARP5L_HUMAN]	28.76	1.21309	1.19581	182.262	31.146	16.9308	6.59521
Q15397	Pumilio domain-containing protein KIAA0020 OS=Homo sapiens GN=KIAA0020 PE=1 SV=3 - [K0020_HUMAN]	8.49	1.22287	1.24977	174.044	27.6549	73.5383	9.64209
Q7Z7H5-3	Isoform 3 of Transmembrane emp24 domain-containing protein 4 OS=Homo sapiens GN=TMED4 - [TMED4_HUMAN]	15.05	1.23169	1.14963	299.818	33.2284	20.7676	6.87354
Q5QNZ2	ATP synthase F(0) complex subunit B1, mitochondrial OS=Homo sapiens GN=ATP5F1 PE=1 SV=1 - [Q5QNZ2_HUMAN]	29.23	1.23795	1.22265	205.98	29.6056	22.2608	9.26123
O43681	ATPase ASNA1 OS=Homo sapiens GN=ASNA1 PE=1 SV=2 - [ASNA_HUMAN]	9.2	1.2527	1.19234	175.556	10.4453	38.7674	4.90674
P06702	Protein S100-A9 OS=Homo sapiens GN=S100A9 PE=1 SV=1 - [S10A9_HUMAN]	30.7	1.27011	1.82655	151.471	31.4498	13.2335	6.12549
Q9Y6C9	Mitochondrial carrier homolog 2 OS=Homo sapiens GN=MTCH2 PE=1 SV=1 - [MTCH2_HUMAN]	15.84	1.27749	1.26724	156.587	17.6762	33.3089	7.97217
P49257	Protein ERGIC-53 OS=Homo sapiens GN=LMAN1 PE=1 SV=2 - [LMAN1_HUMAN]	15.49	1.30477	1.10804	312.19	33.6204	57.513	6.771
Q9NP72	Ras-related protein Rab-18 OS=Homo sapiens GN=RAB18 PE=1 SV=1 - [RAB18_HUMAN]	17.96	1.32792	1.29836	123.822	28.5453	22.9626	5.23682
H7C3T4	Peroxiredoxin-4 (Fragment) OS=Homo sapiens GN=PRDX4 PE=1 SV=1 - [H7C3T4_HUMAN]	26.71	1.35387	1.22689	593.809	64.2704	18.3133	6.18896
Q9BTV4	Transmembrane protein 43 OS=Homo sapiens GN=TMEM43 PE=1 SV=1 - [TMM43_HUMAN]	12.75	1.41472	1.34294	91.8537	23.2556	44.8472	8.1333
F5H8K9	Keratin, type II cytoskeletal 4 OS=Homo sapiens GN=KRT4 PE=1 SV=1 - [F5H8K9_HUMAN]	6.8	1.52874	1.04506		155.583	53.9322	5.92236
E9PFT6	Hemoglobin subunit delta OS=Homo sapiens GN=HBD PE=1 SV=1 - [E9PFT6_HUMAN]	13.48	1.59759	1.8748	444.368	122.41	15.4099	7.91357
P46778	60S ribosomal protein L21 OS=Homo sapiens GN=RPL21 PE=1 SV=2 - [RL21_HUMAN]	25.62	1.87682	1.69036	146.637	34.6559	18.5531	10.4917
O75531	Barrier-to-autointegration factor OS=Homo sapiens GN=BANF1 PE=1 SV=1 - [BAF_HUMAN]	23.6	1.98003	1.53323	123.862		10.052	6.0874
Q9NSB4	Keratin, type II cuticular Hb2 OS=Homo sapiens GN=KRT82 PE=1 SV=3 - [KRT82_HUMAN]	5.46	0.184331	0.190671	323.257	22.2252	56.6163	6.7417
P78386	Keratin, type II cuticular Hb5 OS=Homo sapiens GN=KRT85 PE=1 SV=1 - [KRT85_HUMAN]	23.47	0.581308	0.623565	756.368	92.9223	55.7665	6.55127
O75891-2	Isoform 2 of Cytosolic 10-formyltetrahydrofolate dehydrogenase OS=Homo sapiens GN=ALDH1L1 - [AL1L1_HUMAN]	6.62	0.715603	0.901123	109.207	24.3077	87.5459	6.27783
Q9NZW5	MAGUK p55 subfamily member 6 OS=Homo sapiens GN=MPP6 PE=1 SV=2 - [MPP6_HUMAN]	11.3	0.771596	0.735733	264.469	23.4805	61.0788	6.17627
Q9Y3T9	Nucleolar complex protein 2 homolog OS=Homo sapiens GN=NOC2L PE=1 SV=4 - [NOC2L_HUMAN]	6.68	0.776737	1.03277	197.62	29.4355	84.8662	5.61768
P01116-2	Isoform 2B of GTPase KRas OS=Homo sapiens GN=KRAS - [RASK_HUMAN]	25.53	0.798381	0.867267	1137.68	98.7295	21.4109	8.11865
Q5T8P6-2	Isoform 2 of RNA-binding protein 26 OS=Homo sapiens GN=RBM26 - [RBM26_HUMAN]	6.61	0.814309	1.02346	155.335	27.484	110.956	9.0708
P48634-2	Isoform 2 of Protein PRRC2A OS=Homo sapiens GN=PRRC2A - [PRC2A_HUMAN]	3.36	0.814882	0.868275		25.3277	227.7	9.49561
P16157-2	Isoform Er16 of Ankyrin-1 OS=Homo sapiens GN=ANK1 - [ANK1_HUMAN]	3.36	0.825285	0.967921	249.278	31.1295	166.376	7.26904
Q92614-4	Isoform 4 of Unconventional myosin-XVIIIa OS=Homo sapiens GN=MYO18A - [MY18A_HUMAN]	4.95	0.827352	0.904762	103.47	23.0049	231.097	6.20166
E7EV56	Pericentriolar material 1 protein OS=Homo sapiens GN=PCM1 PE=1 SV=1 - [E7EV56_HUMAN]	3.92	0.834522	0.863151	236.73	28.0155	210.003	4.99561
P46379-2	Isoform 2 of Large proline-rich protein BAG6 OS=Homo sapiens GN=BAG6 - [BAG6_HUMAN]	5.24	0.838123	0.825414	227.905	23.3279	118.619	5.60498
O95336	6-phosphogluconolactonase OS=Homo sapiens GN=PGLS PE=1 SV=2 - [6PGL_HUMAN]	19.38	0.844718	0.905643	154.539	25.1171	27.5296	6.04932
P56199	Integrin alpha-1 OS=Homo sapiens GN=ITGA1 PE=1 SV=2 - [ITA1_HUMAN]	4.16	0.854883	0.853869	140.21	19.226	130.765	6.29053
P29279	Connective tissue growth factor OS=Homo sapiens GN=CTGF PE=1 SV=2 - [CTGF_HUMAN]	15.47	0.855336	1.00961	139.897	17.0492	38.0649	8.00146
O14493	Claudin-4 OS=Homo sapiens GN=CLDN4 PE=1 SV=1 - [CLD4_HUMAN]	9.09	0.855575	0.820636	280.37		22.0624	8.04541
P23470-2	Isoform 2 of Receptor-type tyrosine-protein phosphatase gamma OS=Homo sapiens GN=PTPRG - [PTPRG_HUMAN]	2.97	0.855758	0.844997	100.03	26.5863	158.671	6.21436
F5GXC8	Succinyl-CoA ligase [ADP-forming] subunit beta, mitochondrial OS=Homo sapiens GN=SUCLA2 PE=1 SV=1 - [F5GXC8_HUMAN]	13.33	0.855924	0.918847	250.488	26.0593	43.8139	5.87158
E7ES19	Thrombospondin-4 OS=Homo sapiens GN=THBS4 PE=4 SV=1 - [E7ES19_HUMAN]	4.25	0.862237	1.01016	611.962	44.3057	95.9447	4.62744
M0QY97	Zinc finger CCCH domain-containing protein 4 (Fragment) OS=Homo sapiens GN=ZC3H4 PE=1 SV=1 - [M0QY97_HUMAN]	7.36	0.865503	1.02009	290.261	25.3235	95.4765	7.32764
G8JLG2	Corneodesmosin OS=Homo sapiens GN=CDSN PE=4 SV=1 - [G8JLG2_HUMAN]	5.1	0.86556	0.900565	410.858	36.2964	51.5753	8.44092
Q969V3-2	Isoform 2 of Nicalin OS=Homo sapiens GN=NCLN - [NCLN_HUMAN]	11.03	0.868421	0.832293	166.47	28.0017	62.8065	6.88818
Q04721	Neurogenic locus notch homolog protein 2 OS=Homo sapiens GN=NOTCH2 PE=1 SV=3 - [NOTC2_HUMAN]	3.64	0.870881	0.888311	305.008	32.2741	265.226	5.13525
Q6NUQ4-2	Isoform 2 of Transmembrane protein 214 OS=Homo sapiens GN=TMEM214 - [TM214_HUMAN]	9.78	0.876867	0.855478	122.356	21.3932	71.9938	9.26123
Q9H6R4-2	Isoform 2 of Nucleolar protein 6 OS=Homo sapiens GN=NOL6 - [NOL6_HUMAN]	5.86	0.876935	0.916343	241.341	29.8966	112.234	7.73779
Q2TAM5	RELA protein OS=Homo sapiens GN=RELA PE=1 SV=1 - [Q2TAM5_HUMAN]	15.92	0.883014	0.979695	222.211	28.4367	42.8416	8.36768
P53990-2	Isoform 2 of IST1 homolog OS=Homo sapiens GN=IST1 - [IST1_HUMAN]	19.1	0.893022	1.01606	174.504	29.3447	36.599	5.43994
E5RHG8	Transcription elongation factor B polypeptide 1 (Fragment) OS=Homo sapiens GN=TCEB1 PE=1 SV=1 - [E5RHG8_HUMAN]	25.84	0.893193	1.01388	286.596	29.8848	9.95372	5.38916
Q99584	Protein S100-A13 OS=Homo sapiens GN=S100A13 PE=1 SV=1 - [S10AD_HUMAN]	39.8	0.895523	1.02976	293.849	21.8582	11.4641	6.16357
G3V1Q8	Serine/threonine-protein kinase TAO3 OS=Homo sapiens GN=TAOK3 PE=1 SV=1 - [G3V1Q8_HUMAN]	12.1	0.899449	0.979931	266.202	32.2153	53.0707	9.18799
Q8TDD1	ATP-dependent RNA helicase DDX54 OS=Homo sapiens GN=DDX54 PE=1 SV=2 - [DDX54_HUMAN]	9.88	0.906465	0.938772	271.239	36.3628	98.5342	10.0229
P11908	Ribose-phosphate pyrophosphokinase 2 OS=Homo sapiens GN=PRPS2 PE=1 SV=2 - [PRPS2_HUMAN]	9.12	0.912966	0.915944	266.213	29.9341	34.747	6.60986
P43246-2	Isoform 2 of DNA mismatch repair protein Msh2 OS=Homo sapiens GN=MSH2 - [MSH2_HUMAN]	7.03	0.91424	1.05841	292.646	28.72	97.2609	5.75732
Q9Y639-3	Isoform 3 of Neuroplastin OS=Homo sapiens GN=NPTN - [NPTN_HUMAN]	7.55	0.91474	0.891562		22.2491	30.8157	7.84033
P25685	DnaJ homolog subfamily B member 1 OS=Homo sapiens GN=DNAJB1 PE=1 SV=4 - [DNJB1_HUMAN]	17.94	0.915087	0.953579	206.73	18.8308	38.0204	8.63135
P31146	Coronin-1A OS=Homo sapiens GN=CORO1A PE=1 SV=4 - [COR1A_HUMAN]	4.12	0.920155	1.28395	238.442	24.2806	50.9938	6.68311
P04080	Cystatin-B OS=Homo sapiens GN=CSTB PE=1 SV=2 - [CYTB_HUMAN]	18.37	0.922631	0.957837		28.655	11.1326	7.56201
H3BPJ9	NADH dehydrogenase [ubiquinone] 1 beta subcomplex subunit 10 OS=Homo sapiens GN=NDUFB10 PE=1 SV=1 - [H3BPJ9_HUMAN]	30.43	0.932721	1.07644	190.064	26.9618	19.2456	8.70459
O15460-2	Isoform IIa of Prolyl 4-hydroxylase subunit alpha-2 OS=Homo sapiens GN=P4HA2 - [P4HA2_HUMAN]	10.13	0.935164	0.95504	317.226	27.5954	60.5946	5.70654
P02795	Metallothionein-2 OS=Homo sapiens GN=MT2A PE=1 SV=1 - [MT2_HUMAN]	52.46	0.935626	1.07294	139.42	19.4657	6.0372	7.82568
D6RIU2	Claudin domain-containing protein 1 (Fragment) OS=Homo sapiens GN=CLDND1 PE=4 SV=1 - [D6RIU2_HUMAN]	15.22	0.936695	0.949414	284.106	27.024	16.0387	4.94482
E7EQG2	Eukaryotic initiation factor 4A-II OS=Homo sapiens GN=EIF4A2 PE=1 SV=1 - [E7EQG2_HUMAN]	21.27	0.939353	0.910109	895.91	108.708	41.2642	5.64307
O43760	Synaptogyrin-2 OS=Homo sapiens GN=SYNGR2 PE=1 SV=1 - [SNG2_HUMAN]	16.07	0.940482	0.90861	252.506	19.0884	24.7941	4.94482
Q01780-2	Isoform 2 of Exosome component 10 OS=Homo sapiens GN=EXOSC10 - [EXOSX_HUMAN]	5.7	0.963224	0.994759	191.923	24.2705	98.0272	8.39697
Q13242	Serine/arginine-rich splicing factor 9 OS=Homo sapiens GN=SRSF9 PE=1 SV=1 - [SRSF9_HUMAN]	27.15	0.971006	1.08426	211.676	36.218	25.5264	8.646
D6R9P3	Heterogeneous nuclear ribonucleoprotein A/B OS=Homo sapiens GN=HNRNPAB PE=1 SV=1 - [D6R9P3_HUMAN]	13.21	0.972371	1.01037	518.968	41.708	30.284	7.91357
P30837	Aldehyde dehydrogenase X, mitochondrial OS=Homo sapiens GN=ALDH1B1 PE=1 SV=3 - [AL1B1_HUMAN]	10.25	0.972499	0.952341	426.071	49.696	57.1702	6.80029
Q96T51-2	Isoform 2 of RUN and FYVE domain-containing protein 1 OS=Homo sapiens GN=RUFY1 - [RUFY1_HUMAN]	9.5	0.978555	0.921329	206.674	29.8514	69.0341	5.90967
Q5JXH9	Four and a half LIM domains protein 1 (Fragment) OS=Homo sapiens GN=FHL1 PE=1 SV=1 - [Q5JXH9_HUMAN]	13.55	0.980436	1.22995	351.782	26.3047	17.7952	8.06006
P56182	Ribosomal RNA processing protein 1 homolog A OS=Homo sapiens GN=RRP1 PE=1 SV=1 - [RRP1_HUMAN]	7.59	0.983725	0.890479	345.465	32.5365	52.8066	9.33447
P29992	Guanine nucleotide-binding protein subunit alpha-11 OS=Homo sapiens GN=GNA11 PE=1 SV=2 - [GNA11_HUMAN]	24.51	0.984573	0.896483	1273.05	122.516	42.0965	5.69385
Q96PU5-2	Isoform 2 of E3 ubiquitin-protein ligase NEDD4-like OS=Homo sapiens GN=NEDD4L - [NED4L_HUMAN]	8.78	0.98507	1.00002	193.177	28.5255	104.856	5.57959
Q6XZF7	Dynamin-binding protein OS=Homo sapiens GN=DNMBP PE=1 SV=1 - [DNMBP_HUMAN]	4.95	0.985296	1.03136		28.427	177.236	5.38916
Q6ZS17-2	Isoform 2 of Protein FAM65A OS=Homo sapiens GN=FAM65A - [FA65A_HUMAN]	4.1	0.987482	0.88179	203.949	26.9029	131.791	6.27783
O94760	N(G),N(G)-dimethylarginine dimethylaminohydrolase 1 OS=Homo sapiens GN=DDAH1 PE=1 SV=3 - [DDAH1_HUMAN]	17.89	0.988367	1.07471	416.611	40.6839	31.1019	5.80811
Q96I24	Far upstream element-binding protein 3 OS=Homo sapiens GN=FUBP3 PE=1 SV=2 - [FUBP3_HUMAN]	15.03	0.992726	0.959726	212.158	22.6127	61.6022	8.38232
P30084	Enoyl-CoA hydratase, mitochondrial OS=Homo sapiens GN=ECHS1 PE=1 SV=4 - [ECHM_HUMAN]	24.48	0.99753	0.914402	245.751	18.7871	31.3671	8.07471
Q15006	ER membrane protein complex subunit 2 OS=Homo sapiens GN=EMC2 PE=1 SV=1 - [EMC2_HUMAN]	11.78	0.99755	0.878679	190.982	24.9742	34.8114	6.56592
O95817	BAG family molecular chaperone regulator 3 OS=Homo sapiens GN=BAG3 PE=1 SV=3 - [BAG3_HUMAN]	17.74	0.998878	1.07733	293.389	32.8668	61.5569	6.94678
C9JLU1	DNA-directed RNA polymerases I, II, and III subunit RPABC3 (Fragment) OS=Homo sapiens GN=POLR2H PE=1 SV=2 - [C9JLU1_HUMAN]	35.14	1.00208	1.00325	286.3	26.1012	16.9143	4.67822
Q96HE7	ERO1-like protein alpha OS=Homo sapiens GN=ERO1L PE=1 SV=2 - [ERO1A_HUMAN]	7.05	1.00532	1.01994	278.631	25.3699	54.3581	5.68115
Q9Y2L1	Exosome complex exonuclease RRP44 OS=Homo sapiens GN=DIS3 PE=1 SV=2 - [RRP44_HUMAN]	9.29	1.00836	1.06625	143.44	25.9794	108.934	7.13721
Q14156-3	Isoform 3 of Protein EFR3 homolog A OS=Homo sapiens GN=EFR3A - [EFR3A_HUMAN]	9.27	1.01272	0.981391	155.077	27.7553	87.5241	6.60986
B7ZC39	Endophilin-B2 OS=Homo sapiens GN=SH3GLB2 PE=1 SV=1 - [B7ZC39_HUMAN]	9.89	1.01657	1.04547	173.709	30.7405	41.6425	5.97314
B4DR80	Serine/threonine-protein kinase 24 12 kDa subunit OS=Homo sapiens GN=STK24 PE=1 SV=1 - [B4DR80_HUMAN]	9.71	1.01875	0.944829	135.21	15.0169	45.8074	5.57959
Q92522	Histone H1x OS=Homo sapiens GN=H1FX PE=1 SV=1 - [H1X_HUMAN]	17.37	1.021	1.23278	314.023	37.973	22.4735	10.7554
Q9H936	Mitochondrial glutamate carrier 1 OS=Homo sapiens GN=SLC25A22 PE=1 SV=1 - [GHC1_HUMAN]	13	1.04151	1.04074	349.654	17.1193	34.4483	9.29053
P35658-2	Isoform 2 of Nuclear pore complex protein Nup214 OS=Homo sapiens GN=NUP214 - [NU214_HUMAN]	3.03	1.0443	0.855477	97.2256	25.8182	212.441	7.37158
Q9NV96	Cell cycle control protein 50A OS=Homo sapiens GN=TMEM30A PE=1 SV=1 - [CC50A_HUMAN]	20.78	1.047	0.969455	272.812	33.7021	40.6576	8.5874
P29144	Tripeptidyl-peptidase 2 OS=Homo sapiens GN=TPP2 PE=1 SV=4 - [TPP2_HUMAN]	4.72	1.04936	0.874928	188.459	23.3842	138.263	6.31592
Q9BRD0	BUD13 homolog OS=Homo sapiens GN=BUD13 PE=1 SV=1 - [BUD13_HUMAN]	8.89	1.05438	1.0782	121.554	24.2702	70.4783	9.86182
D6RBJ7	Vitamin D-binding protein OS=Homo sapiens GN=GC PE=1 SV=1 - [D6RBJ7_HUMAN]	4.6	1.05878	1.19726	142.111	20.9967	38.7719	5.50342
P54577	Tyrosine--tRNA ligase, cytoplasmic OS=Homo sapiens GN=YARS PE=1 SV=4 - [SYYC_HUMAN]	10.42	1.06705	1.03718	96.9928	27.793	59.1061	7.04932
P00568	Adenylate kinase isoenzyme 1 OS=Homo sapiens GN=AK1 PE=1 SV=3 - [KAD1_HUMAN]	16.49	1.07003	0.961176	252.419	28.5278	21.6213	8.63135
Q16401-2	Isoform 2 of 26S proteasome non-ATPase regulatory subunit 5 OS=Homo sapiens GN=PSMD5 - [PSMD5_HUMAN]	16.7	1.08078	1.00265	126.241	16.7714	51.2798	5.43994
B4DDG7	AP-1 complex subunit mu-1 OS=Homo sapiens GN=AP1M1 PE=1 SV=1 - [B4DDG7_HUMAN]	17.09	1.08775	1.02937	159.862	29.2466	40.2289	7.1958
O14979-3	Isoform 3 of Heterogeneous nuclear ribonucleoprotein D-like OS=Homo sapiens GN=HNRNPDL - [HNRDL_HUMAN]	17.21	1.09826	1.18508	493.457	41.02	27.1746	8.646
P55735-2	Isoform 2 of Protein SEC13 homolog OS=Homo sapiens GN=SEC13 - [SEC13_HUMAN]	12.99	1.10119	0.988875	250.931	28.684	33.9904	5.71924
O14980	Exportin-1 OS=Homo sapiens GN=XPO1 PE=1 SV=1 - [XPO1_HUMAN]	7.1	1.10473	1.16795	87.5804	22.6555	123.306	6.06201
P07585	Decorin OS=Homo sapiens GN=DCN PE=1 SV=1 - [PGS2_HUMAN]	8.36	1.11389	1.50101	246.293	25.6612	39.7218	8.54346
Q15717	ELAV-like protein 1 OS=Homo sapiens GN=ELAVL1 PE=1 SV=2 - [ELAV1_HUMAN]	15.95	1.12452	1.09054	136.998	22.7058	36.0692	9.17334
F5GYC1	ATP-binding cassette sub-family D member 3 OS=Homo sapiens GN=ABCD3 PE=1 SV=1 - [F5GYC1_HUMAN]	8.53	1.12487	1.10074	105.544	31.2349	67.2729	8.88037
P61225	Ras-related protein Rap-2b OS=Homo sapiens GN=RAP2B PE=1 SV=1 - [RAP2B_HUMAN]	40.44	1.1419	1.01136	468.294	53.5762	20.4912	4.80518
P49959-2	Isoform 2 of Double-strand break repair protein MRE11A OS=Homo sapiens GN=MRE11A - [MRE11_HUMAN]	4.71	1.14193	1.10515		22.8472	77.5939	5.8208
E7ESM2	Urokinase-type plasminogen activator chain B OS=Homo sapiens GN=PLAU PE=3 SV=2 - [E7ESM2_HUMAN]	8.86	1.14403	1.13667		24.7742	44.5521	8.60205
Q12872	Splicing factor, suppressor of white-apricot homolog OS=Homo sapiens GN=SFSWAP PE=1 SV=3 - [SFSWA_HUMAN]	5.36	1.14624	1.07675	158.615	29.3059	104.758	8.04541
Q3ZCQ8	Mitochondrial import inner membrane translocase subunit TIM50 OS=Homo sapiens GN=TIMM50 PE=1 SV=2 - [TIM50_HUMAN]	13.31	1.15628	1.16957	259.974	35.1491	39.6215	8.36768
Q5HY57	Emerin OS=Homo sapiens GN=EMD PE=1 SV=1 - [Q5HY57_HUMAN]	14.61	1.15932	1.04418	161.08	26.3705	24.9229	5.021
Q9UL26	Ras-related protein Rab-22A OS=Homo sapiens GN=RAB22A PE=1 SV=2 - [RB22A_HUMAN]	18.04	1.15945	1.04886	187.14	24.4496	21.8412	8.14795
Q05682-5	Isoform 5 of Caldesmon OS=Homo sapiens GN=CALD1 - [CALD1_HUMAN]	5.45	1.19591	1.00484	206.292	28.3581	61.1762	6.7124
B1AUU8	Epidermal growth factor receptor substrate 15 OS=Homo sapiens GN=EPS15 PE=1 SV=1 - [B1AUU8_HUMAN]	7.35	1.20462	1.12916	245.221	13.7394	83.6028	4.70361
Q9Y376	Calcium-binding protein 39 OS=Homo sapiens GN=CAB39 PE=1 SV=1 - [CAB39_HUMAN]	13.49	1.25422	1.25688	132.28	17.4438	39.8437	6.88818
Q9NTJ5	Phosphatidylinositide phosphatase SAC1 OS=Homo sapiens GN=SACM1L PE=1 SV=2 - [SAC1_HUMAN]	9.88	1.32376	1.38649	196.837	27.1164	66.924	7.12256
Q15102	Platelet-activating factor acetylhydrolase IB subunit gamma OS=Homo sapiens GN=PAFAH1B3 PE=1 SV=1 - [PA1B3_HUMAN]	18.61	1.34347	1.29195	150.97	10.7966	25.7182	6.84424
H0Y804	Aldo-keto reductase family 1 member C1 (Fragment) OS=Homo sapiens GN=AKR1C1 PE=4 SV=1 - [H0Y804_HUMAN]	6.45	1.35392	1.21571	125.445	26.1513	28.1597	8.79248
Q5VTL8	Pre-mRNA-splicing factor 38B OS=Homo sapiens GN=PRPF38B PE=1 SV=1 - [PR38B_HUMAN]	6.41	1.49038	1.2754	175.977	19.0615	64.4292	10.5356
Q13243-3	Isoform SRP40-4 of Serine/arginine-rich splicing factor 5 OS=Homo sapiens GN=SRSF5 - [SRSF5_HUMAN]	13.75	1.66878	2.11469	252.424	35.6271	30.8401	11.6636
P20908	Collagen alpha-1(V) chain OS=Homo sapiens GN=COL5A1 PE=1 SV=3 - [CO5A1_HUMAN]	2.39	0.546548	0.579868	215.072	22.5896	183.447	5.05908
O95084	Serine protease 23 OS=Homo sapiens GN=PRSS23 PE=1 SV=1 - [PRS23_HUMAN]	8.36	0.586231	0.710526	325.896	26.1938	42.9738	9.42236
Q5T750	Skin-specific protein 32 OS=Homo sapiens GN=XP32 PE=1 SV=1 - [XP32_HUMAN]	17.2	0.704804	0.897297	366.94	13.7148	26.2193	7.97217
B7Z641	V-type proton ATPase 116 kDa subunit a isoform 1 OS=Homo sapiens GN=ATP6V0A1 PE=2 SV=1 - [B7Z641_HUMAN]	2.92	0.738006	0.758134		25.1043	90.4411	6.82959
P20339-2	Isoform 2 of Ras-related protein Rab-5A OS=Homo sapiens GN=RAB5A - [RAB5A_HUMAN]	28.86	0.775748	0.796703		75.5541	22.1641	8.82178
C9J8Z4	Immunoglobulin superfamily member 8 (Fragment) OS=Homo sapiens GN=IGSF8 PE=4 SV=1 - [C9J8Z4_HUMAN]	17.28	0.789191	0.901402	190.007	22.7489	32.2646	6.78564
P54289-4	Isoform 4 of Voltage-dependent calcium channel subunit alpha-2/delta-1 OS=Homo sapiens GN=CACNA2D1 - [CA2D1_HUMAN]	4.91	0.790993	0.849018	202.712	27.1008	121.812	5.14795
Q13131	5'-AMP-activated protein kinase catalytic subunit alpha-1 OS=Homo sapiens GN=PRKAA1 PE=1 SV=4 - [AAPK1_HUMAN]	7.69	0.793543	0.770118	310.493	22.9683	63.9686	8.11865
E7EN19	Mitogen-activated protein kinase kinase kinase kinase 4 OS=Homo sapiens GN=MAP4K4 PE=1 SV=1 - [E7EN19_HUMAN]	7.31	0.796236	0.727398	218.894	33.9705	144.828	7.48877
Q9UBM7	7-dehydrocholesterol reductase OS=Homo sapiens GN=DHCR7 PE=1 SV=1 - [DHCR7_HUMAN]	4.42	0.799589	0.825364	294.272	25.273	54.4538	8.70459
P20338	Ras-related protein Rab-4A OS=Homo sapiens GN=RAB4A PE=1 SV=3 - [RAB4A_HUMAN]	20.64	0.804791	0.925159	906.993	99.8221	24.3742	6.07471
E7EUG6	General transcription factor IIF subunit 1 OS=Homo sapiens GN=GTF2F1 PE=1 SV=1 - [E7EUG6_HUMAN]	14.12	0.811997	1.13627	229.765	29.8264	48.4533	7.44482
Q15654	Thyroid receptor-interacting protein 6 OS=Homo sapiens GN=TRIP6 PE=1 SV=3 - [TRIP6_HUMAN]	15.34	0.816313	0.891181	146.617	28.9331	50.2555	7.37158
B4DMQ3	Nuclear pore complex protein Nup85 OS=Homo sapiens GN=NUP85 PE=1 SV=1 - [B4DMQ3_HUMAN]	5.74	0.81635	0.911193	185.309	23.4491	69.7546	5.80811
O60271-4	Isoform 4 of C-Jun-amino-terminal kinase-interacting protein 4 OS=Homo sapiens GN=SPAG9 - [JIP4_HUMAN]	5.2	0.824654	0.8378	133.749	24.5619	144.592	5.17334
O60701-2	Isoform 2 of UDP-glucose 6-dehydrogenase OS=Homo sapiens GN=UGDH - [UGDH_HUMAN]	11.24	0.826072	0.841318	310.63	26.1396	47.5723	5.92236
Q9Y624	Junctional adhesion molecule A OS=Homo sapiens GN=F11R PE=1 SV=1 - [JAM1_HUMAN]	12.37	0.826246	0.823561	119.24	15.0712	32.5625	7.89893
P02458-1	Isoform 1 of Collagen alpha-1(II) chain OS=Homo sapiens GN=COL2A1 - [CO2A1_HUMAN]	2.33	0.829507	1.11597		30.6474	134.307	8.55811
F5GXC1	1-phosphatidylinositol 4,5-bisphosphate phosphodiesterase delta-3 (Fragment) OS=Homo sapiens GN=PLCD3 PE=1 SV=1 - [F5GXC1_HUMAN]	18.11	0.829704	0.73082	339.846		15.1041	11.5903
Q9NW13-2	Isoform 2 of RNA-binding protein 28 OS=Homo sapiens GN=RBM28 - [RBM28_HUMAN]	7.61	0.839547	0.935237	237.085	21.3961	69.8802	8.54346
Q96KP4	Cytosolic non-specific dipeptidase OS=Homo sapiens GN=CNDP2 PE=1 SV=2 - [CNDP2_HUMAN]	7.16	0.847653	0.812811	135.843	24.603	52.8449	5.97314
O43826	Glucose-6-phosphate translocase OS=Homo sapiens GN=SLC37A4 PE=1 SV=1 - [G6PT1_HUMAN]	7.69	0.866855	0.874293	163.842	13.4236	46.3298	8.6167
O43290	U4/U6.U5 tri-snRNP-associated protein 1 OS=Homo sapiens GN=SART1 PE=1 SV=1 - [SNUT1_HUMAN]	5.13	0.87045	1.01879		30.9309	90.2003	6.12549
P49757-8	Isoform 8 of Protein numb homolog OS=Homo sapiens GN=NUMB - [NUMB_HUMAN]	13.26	0.872135	0.980667	209.614	38.8471	48.7944	8.42627
Q99436	Proteasome subunit beta type-7 OS=Homo sapiens GN=PSMB7 PE=1 SV=1 - [PSB7_HUMAN]	6.86	0.878472	0.847309	122.527	23.7897	29.9462	7.6792
E9PM35	Beta-arrestin-1 (Fragment) OS=Homo sapiens GN=ARRB1 PE=1 SV=2 - [E9PM35_HUMAN]	10.12	0.879728	0.905085	220.933	19.1655	29.1501	7.40088
F5GY80	Complement component C8 beta chain OS=Homo sapiens GN=C8B PE=4 SV=1 - [F5GY80_HUMAN]	3.78	0.885344	1.01179	276.4	23.9082	60.002	7.66455
P02655	Apolipoprotein C-II OS=Homo sapiens GN=APOC2 PE=1 SV=1 - [APOC2_HUMAN]	15.84	0.887825	1.24049		20.2236	11.2768	4.71631
P60468	Protein transport protein Sec61 subunit beta OS=Homo sapiens GN=SEC61B PE=1 SV=2 - [SC61B_HUMAN]	26.04	0.888681	1.04487	309.035		9.9681	11.561
Q9BXF6	Rab11 family-interacting protein 5 OS=Homo sapiens GN=RAB11FIP5 PE=1 SV=1 - [RFIP5_HUMAN]	10.87	0.88901	0.981683	277.047	24.6569	70.372	9.23193
A2A376	Probable ATP-dependent RNA helicase DDX58 OS=Homo sapiens GN=DDX58 PE=1 SV=1 - [A2A376_HUMAN]	6.09	0.889394	0.796344	115.655	24.2899	82.5601	7.40088
Q14517	Protocadherin Fat 1 OS=Homo sapiens GN=FAT1 PE=1 SV=2 - [FAT1_HUMAN]	2.01	0.894019	0.904874	121.722	21.2408	505.958	4.99561
Q9UL25	Ras-related protein Rab-21 OS=Homo sapiens GN=RAB21 PE=1 SV=3 - [RAB21_HUMAN]	15.56	0.894478	0.855395	228.26	26.4353	24.3323	7.94287
U3KPX3	Casein kinase I isoform alpha OS=Homo sapiens GN=CSNK1A1 PE=1 SV=1 - [U3KPX3_HUMAN]	22.39	0.89613	1.00617	320.813	19.0861	15.6198	9.56885
P49588	Alanine--tRNA ligase, cytoplasmic OS=Homo sapiens GN=AARS PE=1 SV=2 - [SYAC_HUMAN]	7.54	0.897197	0.855843	186.75	28.2011	106.743	5.52881
Q9BTW9	Tubulin-specific chaperone D OS=Homo sapiens GN=TBCD PE=1 SV=2 - [TBCD_HUMAN]	3.36	0.89748	0.865866	128.29	19.1525	132.515	6.18896
C9J4M6	DNA-directed RNA polymerase OS=Homo sapiens GN=POLR2B PE=1 SV=2 - [C9J4M6_HUMAN]	6.82	0.901189	0.874505	201.083	13.0232	125.109	8.29443
P00740-2	Isoform 2 of Coagulation factor IX OS=Homo sapiens GN=F9 - [FA9_HUMAN]	5.91	0.901577	0.992958		25.9593	47.5874	6.11279
B7Z463	Uncharacterized protein OS=Homo sapiens GN=NPEPPS PE=1 SV=1 - [B7Z463_HUMAN]	7.75	0.907479	0.891412	148.568	19.106	94.4559	5.37646
Q9GZT3-2	Isoform 2 of SRA stem-loop-interacting RNA-binding protein, mitochondrial OS=Homo sapiens GN=SLIRP - [SLIRP_HUMAN]	18.69	0.913896	0.881284	69.6614	18.6645	12.1143	10.2427
P36507	Dual specificity mitogen-activated protein kinase kinase 2 OS=Homo sapiens GN=MAP2K2 PE=1 SV=1 - [MP2K2_HUMAN]	8.75	0.914644	0.960708	247.026	20.5842	44.3961	6.55127
H0YEN2	Serine/threonine-protein phosphatase 6 regulatory subunit 3 (Fragment) OS=Homo sapiens GN=PPP6R3 PE=1 SV=1 - [H0YEN2_HUMAN]	6.9	0.920945	0.963632	273.538	21.4916	63.7394	4.51318
H7BYN4	Kinesin-like protein KIF23 OS=Homo sapiens GN=KIF23 PE=1 SV=1 - [H7BYN4_HUMAN]	7.46	0.932969	0.990919	114.33	20.8758	109.061	8.57275
Q96R06	Sperm-associated antigen 5 OS=Homo sapiens GN=SPAG5 PE=1 SV=2 - [SPAG5_HUMAN]	5.03	0.9338	0.854824	296.527	26.2413	134.338	4.99561
Q9Y6M1-5	Isoform 5 of Insulin-like growth factor 2 mRNA-binding protein 2 OS=Homo sapiens GN=IGF2BP2 - [IF2B2_HUMAN]	7.71	0.937386	0.880927	186.757	26.6351	54.6884	7.51807
Q14146	Unhealthy ribosome biogenesis protein 2 homolog OS=Homo sapiens GN=URB2 PE=2 SV=2 - [URB2_HUMAN]	2.95	0.940419	0.81171	114.442	23.6431	170.435	7.31299
E9PC15	Acylglycerol kinase, mitochondrial OS=Homo sapiens GN=AGK PE=1 SV=1 - [E9PC15_HUMAN]	10.91	0.950825	0.848527	93.8719	17.4586	43.7696	6.34131
J3KNP2	Transducin beta-like protein 3 (Fragment) OS=Homo sapiens GN=TBL3 PE=4 SV=1 - [J3KNP2_HUMAN]	8.32	0.953026	0.850267	350.391	31.0793	77.0415	7.07861
Q13769	THO complex subunit 5 homolog OS=Homo sapiens GN=THOC5 PE=1 SV=2 - [THOC5_HUMAN]	6.44	0.955291	0.836289	120.839	22.3044	78.4579	6.87354
Q9BQE3	Tubulin alpha-1C chain OS=Homo sapiens GN=TUBA1C PE=1 SV=1 - [TBA1C_HUMAN]	36.75	0.956144	1.00499	4668.83	502.312	49.8635	5.09717
O95433	Activator of 90 kDa heat shock protein ATPase homolog 1 OS=Homo sapiens GN=AHSA1 PE=1 SV=1 - [AHSA1_HUMAN]	16.86	0.959757	0.934334	196.66	21.1958	38.2503	5.52881
Q15075	Early endosome antigen 1 OS=Homo sapiens GN=EEA1 PE=1 SV=2 - [EEA1_HUMAN]	6.02	0.961733	1.0541	142.367	26.9944	162.367	5.68115
O60762	Dolichol-phosphate mannosyltransferase subunit 1 OS=Homo sapiens GN=DPM1 PE=1 SV=1 - [DPM1_HUMAN]	15.77	0.965704	0.904158		25.779	29.6158	9.56885
P14324-2	Isoform 2 of Farnesyl pyrophosphate synthase OS=Homo sapiens GN=FDPS - [FPPS_HUMAN]	8.5	0.96608	0.976626	240.312	27.7687	40.5066	5.17334
Q09028-3	Isoform 3 of Histone-binding protein RBBP4 OS=Homo sapiens GN=RBBP4 - [RBBP4_HUMAN]	13.66	0.96763	1.02503	374.199	27.9764	46.1296	5.07178
J3KRF8	Aurora kinase B OS=Homo sapiens GN=AURKB PE=1 SV=1 - [J3KRF8_HUMAN]	31.71	0.969844	1.087	139.59	21.2385	13.5018	9.29053
P51991	Heterogeneous nuclear ribonucleoprotein A3 OS=Homo sapiens GN=HNRNPA3 PE=1 SV=2 - [ROA3_HUMAN]	10.58	0.969983	1.14445	254.74	21.5227	39.5706	9.01221
P07741-2	Isoform 2 of Adenine phosphoribosyltransferase OS=Homo sapiens GN=APRT - [APT_HUMAN]	18.66	0.972965	1.06016	186.702	13.8327	14.5478	7.34229
Q99523-2	Isoform 2 of Sortilin OS=Homo sapiens GN=SORT1 - [SORT_HUMAN]	6.77	0.973733	0.964798	183.774	26.3747	77.3257	5.38916
P49821-2	Isoform 2 of NADH dehydrogenase [ubiquinone] flavoprotein 1, mitochondrial OS=Homo sapiens GN=NDUFV1 - [NDUV1_HUMAN]	11.65	0.97646	1.0168	208.707	20.0388	49.8363	8.20654
Q9H845	Acyl-CoA dehydrogenase family member 9, mitochondrial OS=Homo sapiens GN=ACAD9 PE=1 SV=1 - [ACAD9_HUMAN]	12.72	0.98059	1.03278	117.971	25.3394	68.7167	7.95752
Q16513-2	Isoform 2 of Serine/threonine-protein kinase N2 OS=Homo sapiens GN=PKN2 - [PKN2_HUMAN]	6.1	0.987718	0.898406	233.578	21.3914	110.275	6.22705
Q9BPX3	Condensin complex subunit 3 OS=Homo sapiens GN=NCAPG PE=1 SV=1 - [CND3_HUMAN]	6.6	0.988513	0.967942	99.6685	26.9804	114.262	5.59229
F5GXX5	Dolichyl-diphosphooligosaccharide--protein glycosyltransferase subunit DAD1 OS=Homo sapiens GN=DAD1 PE=1 SV=1 - [F5GXX5_HUMAN]	23.53	0.9917	1.02565	164.948		9.5481	7.18115
Q9UBQ0	Vacuolar protein sorting-associated protein 29 OS=Homo sapiens GN=VPS29 PE=1 SV=1 - [VPS29_HUMAN]	20.88	0.992031	0.928803	246.508	21.8603	20.4927	6.78564
Q9NYU2-2	Isoform 2 of UDP-glucose:glycoprotein glucosyltransferase 1 OS=Homo sapiens GN=UGGT1 - [UGGG1_HUMAN]	5.16	0.993293	1.05774	176.559	21.5894	174.867	5.60498
P25789	Proteasome subunit alpha type-4 OS=Homo sapiens GN=PSMA4 PE=1 SV=1 - [PSA4_HUMAN]	22.61	0.995299	1.03308	150.007	15.4295	29.4652	7.72314
Q9BYK8	Helicase with zinc finger domain 2 OS=Homo sapiens GN=HELZ2 PE=1 SV=6 - [HELZ2_HUMAN]	2.45	0.99984	0.935278	75.15	18.8843	294.465	7.48877
Q07960	Rho GTPase-activating protein 1 OS=Homo sapiens GN=ARHGAP1 PE=1 SV=1 - [RHG01_HUMAN]	5.01	1.00034	0.935286	313.11	22.1461	50.4042	6.29053
P46734-2	Isoform 1 of Dual specificity mitogen-activated protein kinase kinase 3 OS=Homo sapiens GN=MAP2K3 - [MP2K3_HUMAN]	16.98	1.00497	0.858143	147.674	21.7356	36.1493	6.25244
Q86YP4-2	Isoform 2 of Transcriptional repressor p66-alpha OS=Homo sapiens GN=GATAD2A - [P66A_HUMAN]	12.01	1.01023	1.10756	181.002	23.8302	65.185	9.80322
Q13557-12	Isoform Delta 12 of Calcium/calmodulin-dependent protein kinase type II subunit delta OS=Homo sapiens GN=CAMK2D - [KCC2D_HUMAN]	13.6	1.01928	1.04711	347.203	25.7222	54.0794	7.12256
Q86V48-2	Isoform 2 of Leucine zipper protein 1 OS=Homo sapiens GN=LUZP1 - [LUZP1_HUMAN]	4.78	1.02624	1.06689	163.8	18.226	114.518	8.88037
Q5QJE6	Deoxynucleotidyltransferase terminal-interacting protein 2 OS=Homo sapiens GN=DNTTIP2 PE=1 SV=2 - [TDIF2_HUMAN]	6.35	1.03097	1.15889	260.767	25.2358	84.4179	6.16357
Q9NR12-2	Isoform 2 of PDZ and LIM domain protein 7 OS=Homo sapiens GN=PDLIM7 - [PDLI7_HUMAN]	11.11	1.03657	1.01733		23.7437	46.48	8.33838
Q9UMS4	Pre-mRNA-processing factor 19 OS=Homo sapiens GN=PRPF19 PE=1 SV=1 - [PRP19_HUMAN]	8.53	1.04046	1.05613	183.829	23.2904	55.1463	6.60986
O95831-3	Isoform 3 of Apoptosis-inducing factor 1, mitochondrial OS=Homo sapiens GN=AIFM1 - [AIFM1_HUMAN]	8.21	1.0425	0.999247	194.467	26.7766	66.2536	8.93896
E9PC52	Histone-binding protein RBBP7 OS=Homo sapiens GN=RBBP7 PE=1 SV=1 - [E9PC52_HUMAN]	14.18	1.04483	1.06413	164.767	26.8622	46.9088	5.07178
P52788-2	Isoform 2 of Spermine synthase OS=Homo sapiens GN=SMS - [SPSY_HUMAN]	9.58	1.06009	1.05215	126.469	17.3536	35.2557	5.021
Q12765	Secernin-1 OS=Homo sapiens GN=SCRN1 PE=1 SV=2 - [SCRN1_HUMAN]	7.73	1.07294	1.07198	193.873	23.1618	46.3525	4.75439
Q99653	Calcineurin B homologous protein 1 OS=Homo sapiens GN=CHP1 PE=1 SV=3 - [CHP1_HUMAN]	22.05	1.07447	1.03899	156.726	20.8536	22.4423	5.09717
P31942-2	Isoform 2 of Heterogeneous nuclear ribonucleoprotein H3 OS=Homo sapiens GN=HNRNPH3 - [HNRH3_HUMAN]	16.01	1.08081	1.06172	259.823	21.3169	35.2164	6.87354
Q92973-2	Isoform 2 of Transportin-1 OS=Homo sapiens GN=TNPO1 - [TNPO1_HUMAN]	10.11	1.08324	0.989645	371.605	40.9393	101.244	4.95752
Q14692	Ribosome biogenesis protein BMS1 homolog OS=Homo sapiens GN=BMS1 PE=1 SV=1 - [BMS1_HUMAN]	3.82	1.10531	1.15866	248.62	28.3355	145.716	6.44287
Q04760-2	Isoform 2 of Lactoylglutathione lyase OS=Homo sapiens GN=GLO1 - [LGUL_HUMAN]	20.12	1.10654	1.14725	186.021	17.5508	19.0306	6.04932
D6RAF8	Heterogeneous nuclear ribonucleoprotein D0 (Fragment) OS=Homo sapiens GN=HNRNPD PE=1 SV=1 - [D6RAF8_HUMAN]	22.62	1.11196	1.21104	477.335	40.7761	23.0622	5.10986
Q9UNH7	Sorting nexin-6 OS=Homo sapiens GN=SNX6 PE=1 SV=1 - [SNX6_HUMAN]	20.44	1.16085	1.14632	167.92	21.0423	46.6198	6.16357
Q14739	Lamin-B receptor OS=Homo sapiens GN=LBR PE=1 SV=2 - [LBR_HUMAN]	6.02	1.1665	1.05427	97.3775	17.9326	70.658	9.36377
P27694	Replication protein A 70 kDa DNA-binding subunit OS=Homo sapiens GN=RPA1 PE=1 SV=2 - [RFA1_HUMAN]	7.79	1.17452	0.992546	191	15.8459	68.0953	7.21045
O43747	AP-1 complex subunit gamma-1 OS=Homo sapiens GN=AP1G1 PE=1 SV=5 - [AP1G1_HUMAN]	4.87	1.17537	1.15771	124.192	22.2801	91.2931	6.80029
Q14118	Dystroglycan OS=Homo sapiens GN=DAG1 PE=1 SV=2 - [DAG1_HUMAN]	5.81	1.18482	0.940788	208.29	26.2063	97.3807	8.55811
Q14677	Clathrin interactor 1 OS=Homo sapiens GN=CLINT1 PE=1 SV=1 - [EPN4_HUMAN]	8.32	1.2189	1.17183	177.218	28.7037	68.2158	6.41748
P62081	40S ribosomal protein S7 OS=Homo sapiens GN=RPS7 PE=1 SV=1 - [RS7_HUMAN]	8.76	1.22541	1.1725	237.949	21.5401	22.1133	10.0962
A1A528	Centromere/kinetochore protein zw10 homolog OS=Homo sapiens GN=ZW10 PE=1 SV=1 - [A1A528_HUMAN]	9.82	1.23471	1.11221	119.58	21.1849	76.7578	6.31592
K7ES31	Eukaryotic translation initiation factor 3 subunit K OS=Homo sapiens GN=EIF3K PE=1 SV=1 - [K7ES31_HUMAN]	28.47	1.31132	1.39589		26.0034	15.8649	6.7417
G3V2V8	Epididymal secretory protein E1 (Fragment) OS=Homo sapiens GN=NPC2 PE=1 SV=1 - [G3V2V8_HUMAN]	20.49	1.31897	1.04698	136.821	27.169	13.0697	8.33838
O00505	Importin subunit alpha-4 OS=Homo sapiens GN=KPNA3 PE=1 SV=2 - [IMA4_HUMAN]	7.29	1.3518	1.3916	216.62	24.1258	57.7748	4.94482
F2Z388	60S ribosomal protein L35 OS=Homo sapiens GN=RPL35 PE=1 SV=1 - [F2Z388_HUMAN]	17.71	1.36571	1.73052		18.5532	10.638	10.2866
Q9C0E8-2	Isoform 2 of Protein lunapark OS=Homo sapiens GN=LNP - [LNP_HUMAN]	11.35	1.37296	1.19003	229.643	19.5461	47.0649	5.021
B4DHN5	Syntenin-1 OS=Homo sapiens GN=SDCBP PE=1 SV=1 - [B4DHN5_HUMAN]	7.95	1.40451	1.70462		21.7405	25.9514	6.63916
P48059	LIM and senescent cell antigen-like-containing domain protein 1 OS=Homo sapiens GN=LIMS1 PE=1 SV=4 - [LIMS1_HUMAN]	18.77	1.40639	1.68924		26.0309	37.2258	8.04541
P13693	Translationally-controlled tumor protein OS=Homo sapiens GN=TPT1 PE=1 SV=1 - [TCTP_HUMAN]	15.7	1.59095	1.53641	106.304	31.7625	19.5826	4.93213
D6RFH4	Cytochrome b5 type B OS=Homo sapiens GN=CYB5B PE=1 SV=1 - [D6RFH4_HUMAN]	16.03	1.61714	1.45867		26.6881	14.8366	6.18896
Q9NY12-2	Isoform 2 of H/ACA ribonucleoprotein complex subunit 1 OS=Homo sapiens GN=GAR1 - [GAR1_HUMAN]	14.07	1.63479	2.13738	194.318	13.6333	20.8214	10.4331
Q14690	Protein RRP5 homolog OS=Homo sapiens GN=PDCD11 PE=1 SV=3 - [RRP5_HUMAN]	2.14	2.02854	1.76726	133.01	9.57659	208.57	8.86572
Q14525	Keratin, type I cuticular Ha3-II OS=Homo sapiens GN=KRT33B PE=2 SV=3 - [KT33B_HUMAN]	24.5	0.484921	0.472734	762.5	86.5486	46.1845	4.84326
Q9Y4K0	Lysyl oxidase homolog 2 OS=Homo sapiens GN=LOXL2 PE=1 SV=1 - [LOXL2_HUMAN]	6.07	0.505813	0.468683	244.191	27.9343	86.6683	6.37939
P08572	Collagen alpha-2(IV) chain OS=Homo sapiens GN=COL4A2 PE=1 SV=4 - [CO4A2_HUMAN]	2.34	0.615369	0.63832	124.097	21.2418	167.449	8.66064
E9PDP5	Ankyrin repeat and KH domain-containing protein 1 (Fragment) OS=Homo sapiens GN=ANKHD1 PE=1 SV=1 - [E9PDP5_HUMAN]	2.75	0.721077	0.707872	161.754	24.3689	166.641	5.0083
H0Y6Z7	Receptor-type tyrosine-protein phosphatase F (Fragment) OS=Homo sapiens GN=PTPRF PE=1 SV=1 - [H0Y6Z7_HUMAN]	3.16	0.730826	0.819289	121.01	19.3417	174.838	6.59521
P24821-6	Isoform 6 of Tenascin OS=Homo sapiens GN=TNC - [TENA_HUMAN]	5.05	0.740518	0.817931	150.724	19.3382	171.249	5.09717
Q9C004	Protein sprouty homolog 4 OS=Homo sapiens GN=SPRY4 PE=1 SV=2 - [SPY4_HUMAN]	10.7	0.740873	0.704552	164.162	14.6184	32.5197	7.88428
Q8TAA9-2	Isoform 2 of Vang-like protein 1 OS=Homo sapiens GN=VANGL1 - [VANG1_HUMAN]	7.66	0.749452	0.752075	241.343	20.3207	59.7101	8.80713
P10124	Serglycin OS=Homo sapiens GN=SRGN PE=1 SV=3 - [SRGN_HUMAN]	22.15	0.752481	0.872594	123.512	21.0415	17.6406	4.95752
Q07812-5	Isoform Epsilon of Apoptosis regulator BAX OS=Homo sapiens GN=BAX - [BAX_HUMAN]	26.22	0.765256	0.904702	208.587	20.2781	18.1171	8.1626
H0YBJ4	Matrilin-2 (Fragment) OS=Homo sapiens GN=MATN2 PE=4 SV=1 - [H0YBJ4_HUMAN]	11.39	0.772815	0.676387	136.179	20.3608	80.5145	6.1001
Q96AP7	Endothelial cell-selective adhesion molecule OS=Homo sapiens GN=ESAM PE=1 SV=1 - [ESAM_HUMAN]	7.95	0.7734	0.841057	117.01	26.2102	41.1506	9.31982
P02461	Collagen alpha-1(III) chain OS=Homo sapiens GN=COL3A1 PE=1 SV=4 - [CO3A1_HUMAN]	2.59	0.775723	0.891722	222.671	19.9694	138.479	6.60986
Q8WWI5	Choline transporter-like protein 1 OS=Homo sapiens GN=SLC44A1 PE=1 SV=1 - [CTL1_HUMAN]	4.11	0.783338	0.804474	171.737	19.1294	73.2533	8.60205
O75828	Carbonyl reductase [NADPH] 3 OS=Homo sapiens GN=CBR3 PE=1 SV=3 - [CBR3_HUMAN]	13	0.795032	0.782518	404.267	28.2751	30.8307	6.17627
Q9Y4F1	FERM, RhoGEF and pleckstrin domain-containing protein 1 OS=Homo sapiens GN=FARP1 PE=1 SV=1 - [FARP1_HUMAN]	6.12	0.796509	0.802214	277.134	22.2615	118.559	8.14795
P00738-2	Isoform 2 of Haptoglobin OS=Homo sapiens GN=HP - [HPT_HUMAN]	11.82	0.801881	0.868397	95.9114	21.0171	38.4273	6.59521
P52306-6	Isoform 6 of Rap1 GTPase-GDP dissociation stimulator 1 OS=Homo sapiens GN=RAP1GDS1 - [GDS1_HUMAN]	6.78	0.808529	0.786196	143.328	22.3961	56.4997	5.43994
Q9UKK9	ADP-sugar pyrophosphatase OS=Homo sapiens GN=NUDT5 PE=1 SV=1 - [NUDT5_HUMAN]	10.96	0.809924	0.943391		21.2995	24.3122	4.94482
Q9H4G0-3	Isoform 3 of Band 4.1-like protein 1 OS=Homo sapiens GN=EPB41L1 - [E41L1_HUMAN]	6.74	0.811191	0.751313	109.553	22.106	86.4525	5.80811
P07199	Major centromere autoantigen B OS=Homo sapiens GN=CENPB PE=1 SV=2 - [CENPB_HUMAN]	6.68	0.815895	0.837915	164.051	12.2232	65.1316	4.55127
Q9HCC0	Methylcrotonoyl-CoA carboxylase beta chain, mitochondrial OS=Homo sapiens GN=MCCC2 PE=1 SV=1 - [MCCB_HUMAN]	11.55	0.818129	0.89335	87.24	22.3559	61.2944	7.6792
P11171-2	Isoform 2 of Protein 4.1 OS=Homo sapiens GN=EPB41 - [41_HUMAN]	5.29	0.824578	1.08584	159.42	11.6994	93.1813	5.52881
Q9UNE7-2	Isoform 2 of E3 ubiquitin-protein ligase CHIP OS=Homo sapiens GN=STUB1 - [CHIP_HUMAN]	19.48	0.824732	0.706346	167.289	21.9576	27.0502	5.19873
Q3KQU3-2	Isoform 2 of MAP7 domain-containing protein 1 OS=Homo sapiens GN=MAP7D1 - [MA7D1_HUMAN]	6.35	0.825363	0.91442	262.429	26.0385	88.673	10.0522
P55196-1	Isoform 2 of Afadin OS=Homo sapiens GN=MLLT4 - [AFAD_HUMAN]	2.64	0.831355	0.851642	135.347	18.9289	205.478	6.771
Q5JRC6	PHD finger protein 6 OS=Homo sapiens GN=PHF6 PE=1 SV=1 - [Q5JRC6_HUMAN]	15.74	0.836926	1.22553	212.162	23.9992	36.4067	9.02686
A0AVT1	Ubiquitin-like modifier-activating enzyme 6 OS=Homo sapiens GN=UBA6 PE=1 SV=1 - [UBA6_HUMAN]	4.47	0.838614	0.904678	248.267	22.9566	117.895	6.13818
Q14966-2	Isoform 2 of Zinc finger protein 638 OS=Homo sapiens GN=ZNF638 - [ZN638_HUMAN]	6.27	0.839807	0.990861	149.564	15.136	91.9946	9.90576
Q8IWA5-3	Isoform 3 of Choline transporter-like protein 2 OS=Homo sapiens GN=SLC44A2 - [CTL2_HUMAN]	3.69	0.845562	0.87007	277.549	24.0292	79.7934	8.52881
P12111-4	Isoform 4 of Collagen alpha-3(VI) chain OS=Homo sapiens GN=COL6A3 - [CO6A3_HUMAN]	1.98	0.845814	0.888458	180.772	11.4738	278.031	8.14795
Q9BZ29-5	Isoform 2 of Dedicator of cytokinesis protein 9 OS=Homo sapiens GN=DOCK9 - [DOCK9_HUMAN]	3.05	0.851963	0.968315	187.94	12.5452	236.275	7.31299
O95425-2	Isoform 2 of Supervillin OS=Homo sapiens GN=SVIL - [SVIL_HUMAN]	4.25	0.854163	0.988044	245.172	20.5556	200.722	6.90283
Q86VP1-2	Isoform 2 of Tax1-binding protein 1 OS=Homo sapiens GN=TAX1BP1 - [TAXB1_HUMAN]	6.29	0.856911	0.843297	186.466	18.7345	86.2028	5.42725
P48739	Phosphatidylinositol transfer protein beta isoform OS=Homo sapiens GN=PITPNB PE=1 SV=2 - [PIPNB_HUMAN]	20.66	0.866783	0.916539	289.554	27.0521	31.5199	6.87354
P13591-4	Isoform 4 of Neural cell adhesion molecule 1 OS=Homo sapiens GN=NCAM1 - [NCAM1_HUMAN]	3.17	0.871961	0.86779	103.12	18.6091	80.2621	4.86865
J3KS22	L-xylulose reductase (Fragment) OS=Homo sapiens GN=DCXR PE=1 SV=2 - [J3KS22_HUMAN]	9.42	0.877459	0.823049	123.582	21.0072	23.7886	8.20654
P01266	Thyroglobulin OS=Homo sapiens GN=TG PE=1 SV=5 - [THYG_HUMAN]	0.61	0.877473	0.824158	131.35	15.3781	304.594	5.57959
E9PJK1	CD81 antigen OS=Homo sapiens GN=CD81 PE=1 SV=1 - [E9PJK1_HUMAN]	21.82	0.879598	1.01531	361.004		17.9509	4.99561
Q14566	DNA replication licensing factor MCM6 OS=Homo sapiens GN=MCM6 PE=1 SV=1 - [MCM6_HUMAN]	7.19	0.879782	0.908854		24.6951	92.8312	5.41455
Q15007	Pre-mRNA-splicing regulator WTAP OS=Homo sapiens GN=WTAP PE=1 SV=2 - [FL2D_HUMAN]	14.9	0.88419	1.05758	227.486	24.5945	44.2167	5.18604
O43175	D-3-phosphoglycerate dehydrogenase OS=Homo sapiens GN=PHGDH PE=1 SV=4 - [SERA_HUMAN]	6.57	0.892468	0.965551	224.199	25.0756	56.6144	6.7124
Q07157-2	Isoform Short of Tight junction protein ZO-1 OS=Homo sapiens GN=TJP1 - [ZO1_HUMAN]	3.48	0.897313	0.97227		21.3404	186.852	6.78564
Q9UPT5-2	Isoform 2 of Exocyst complex component 7 OS=Homo sapiens GN=EXOC7 - [EXOC7_HUMAN]	11.03	0.899134	0.936364	196.247	12.7933	74.6666	6.41748
B7Z5N7	Sec1 family domain-containing protein 1 OS=Homo sapiens GN=SCFD1 PE=1 SV=1 - [B7Z5N7_HUMAN]	8.32	0.899676	0.88759	262.622	22.5372	51.5114	6.96143
Q7Z4V5-2	Isoform 2 of Hepatoma-derived growth factor-related protein 2 OS=Homo sapiens GN=HDGFRP2 - [HDGR2_HUMAN]	5.97	0.900822	1.43922	193.824	26.6851	74.1852	7.48877
P01031	Complement C5 OS=Homo sapiens GN=C5 PE=1 SV=4 - [CO5_HUMAN]	1.43	0.904366	1.11397	132.291	15.7028	188.186	6.52197
Q9Y240	C-type lectin domain family 11 member A OS=Homo sapiens GN=CLEC11A PE=1 SV=1 - [CLC11_HUMAN]	7.12	0.90492	0.992347	256.153	21.6765	35.6725	5.16064
P40937	Replication factor C subunit 5 OS=Homo sapiens GN=RFC5 PE=1 SV=1 - [RFC5_HUMAN]	11.18	0.90501	1.05092	138.841	20.089	38.4722	7.1958
Q9UHV9	Prefoldin subunit 2 OS=Homo sapiens GN=PFDN2 PE=1 SV=1 - [PFD2_HUMAN]	22.73	0.906193	0.9575	164.996	23.1596	16.6376	6.58057
Q29RF7	Sister chromatid cohesion protein PDS5 homolog A OS=Homo sapiens GN=PDS5A PE=1 SV=1 - [PDS5A_HUMAN]	6.21	0.908623	0.892108	153.34	20.923	150.734	7.91357
Q8WWM7	Ataxin-2-like protein OS=Homo sapiens GN=ATXN2L PE=1 SV=2 - [ATX2L_HUMAN]	5.67	0.915034	0.981108	84.4014	22.5464	113.304	8.5874
O43865-2	Isoform 2 of Putative adenosylhomocysteinase 2 OS=Homo sapiens GN=AHCYL1 - [SAHH2_HUMAN]	15.53	0.918152	1.00151	132.545	28.6131	53.7189	7.44482
Q9UBF2	Coatomer subunit gamma-2 OS=Homo sapiens GN=COPG2 PE=1 SV=1 - [COPG2_HUMAN]	6.77	0.920511	0.839789		24.003	97.5596	5.80811
P05089-3	Isoform 3 of Arginase-1 OS=Homo sapiens GN=ARG1 - [ARGI1_HUMAN]	14.41	0.929732	0.978875		20.3616	25.3404	8.51416
Q7Z5G4-3	Isoform 2 of Golgin subfamily A member 7 OS=Homo sapiens GN=GOLGA7 - [GOGA7_HUMAN]	14.18	0.930209	0.942162	195.013	20.0988	15.568	8.42627
P62942	Peptidyl-prolyl cis-trans isomerase FKBP1A OS=Homo sapiens GN=FKBP1A PE=1 SV=2 - [FKB1A_HUMAN]	25	0.931712	0.898289	295.581		11.9431	8.1626
B8ZZQ6	Uncharacterized protein OS=Homo sapiens GN=PTMA PE=1 SV=1 - [B8ZZQ6_HUMAN]	22.43	0.933091	1.06403	186.74	21.7749	11.7518	3.81494
B4DP38	Methylosome protein 50 OS=Homo sapiens GN=WDR77 PE=1 SV=1 - [B4DP38_HUMAN]	14.03	0.937039	1.02724	173.111	21.365	29.6325	5.52881
Q9HBH0	Rho-related GTP-binding protein RhoF OS=Homo sapiens GN=RHOF PE=1 SV=1 - [RHOF_HUMAN]	12.8	0.940609	0.904019	111.644	17.4735	23.6102	8.646
B4DFC9	Gamma-soluble NSF attachment protein OS=Homo sapiens GN=NAPG PE=1 SV=1 - [B4DFC9_HUMAN]	17.39	0.942325	0.919222	140.652	19.4316	25.6458	4.90674
Q02040	A-kinase anchor protein 17A OS=Homo sapiens GN=AKAP17A PE=1 SV=2 - [AK17A_HUMAN]	7.34	0.944321	0.946181	213.793	14.1325	80.6859	9.72998
P34910	Protein EVI2B OS=Homo sapiens GN=EVI2B PE=1 SV=2 - [EVI2B_HUMAN]	5.8	0.948603	0.888122	346.197	24.9048	48.6362	4.83057
Q9P0V3	SH3 domain-binding protein 4 OS=Homo sapiens GN=SH3BP4 PE=1 SV=1 - [SH3B4_HUMAN]	4.47	0.95059	0.856573	119.797	13.6796	107.428	7.7085
P00492	Hypoxanthine-guanine phosphoribosyltransferase OS=Homo sapiens GN=HPRT1 PE=1 SV=2 - [HPRT_HUMAN]	22.02	0.961796	0.964746	237.061	23.7317	24.5636	6.68311
O43172-2	Isoform 2 of U4/U6 small nuclear ribonucleoprotein Prp4 OS=Homo sapiens GN=PRPF4 - [PRP4_HUMAN]	10.17	0.967206	0.976082	205.106	20.5295	58.2843	7.41553
E7ET77	Syntaxin-3 OS=Homo sapiens GN=STX3 PE=1 SV=1 - [E7ET77_HUMAN]	18.33	0.967933	0.83297	138.531	11.7529	20.6766	6.25244
C9JFM5	Syntaxin-4 (Fragment) OS=Homo sapiens GN=STX4 PE=1 SV=1 - [C9JFM5_HUMAN]	23.43	0.968448	0.941748	117.44	26.0451	19.7704	8.41162
Q15459	Splicing factor 3A subunit 1 OS=Homo sapiens GN=SF3A1 PE=1 SV=1 - [SF3A1_HUMAN]	8.45	0.975869	1.06401		22.6212	88.8305	5.22412
Q9UBB4	Ataxin-10 OS=Homo sapiens GN=ATXN10 PE=1 SV=1 - [ATX10_HUMAN]	10.32	0.97639	0.940745	168.635	14.0261	53.4548	5.24951
P49023-2	Isoform Alpha of Paxillin OS=Homo sapiens GN=PXN - [PAXI_HUMAN]	8.26	0.977239	1.09721	146.808	17.8587	60.9273	6.354
G3V1K1	Coiled-coil-helix-coiled-coil-helix domain containing 3, isoform CRA_b OS=Homo sapiens GN=CHCHD3 PE=1 SV=1 - [G3V1K1_HUMAN]	24.64	0.989239	0.96712	261.031	21.9708	15.5492	8.63135
P53794	Sodium/myo-inositol cotransporter OS=Homo sapiens GN=SLC5A3 PE=3 SV=2 - [SC5A3_HUMAN]	4.04	0.989719	0.942313	190.531	15.8053	79.6413	7.26904
E9PMH2	AH receptor-interacting protein (Fragment) OS=Homo sapiens GN=AIP PE=1 SV=2 - [E9PMH2_HUMAN]	19.83	0.992398	0.968916	200.272	23.5699	26.5783	5.41455
Q96S52	GPI transamidase component PIG-S OS=Homo sapiens GN=PIGS PE=1 SV=3 - [PIGS_HUMAN]	8.47	0.997504	1.04216	261.05	12.2005	61.6172	6.49365
P55265-5	Isoform 5 of Double-stranded RNA-specific adenosine deaminase OS=Homo sapiens GN=ADAR - [DSRAD_HUMAN]	8.27	1.00105	1.08815	152.935	25.2622	103.576	8.66064
Q9BZZ5-3	Isoform 3 of Apoptosis inhibitor 5 OS=Homo sapiens GN=API5 - [API5_HUMAN]	7.42	1.0016	0.967098	221.799	20.871	50.2785	5.45264
Q9NZ08	Endoplasmic reticulum aminopeptidase 1 OS=Homo sapiens GN=ERAP1 PE=1 SV=3 - [ERAP1_HUMAN]	3.51	1.00479	1.01702	103.78	16.4959	107.166	6.45557
B3KSY4	Coronin OS=Homo sapiens GN=CORO7 PE=1 SV=1 - [B3KSY4_HUMAN]	7.66	1.008	0.930037	210.55	22.893	76.557	5.17334
Q6NYC8	Phostensin OS=Homo sapiens GN=PPP1R18 PE=1 SV=1 - [PPR18_HUMAN]	15.17	1.01018	0.968578	119.121	21.1347	67.9015	5.40186
Q8N766-4	Isoform 4 of ER membrane protein complex subunit 1 OS=Homo sapiens GN=EMC1 - [EMC1_HUMAN]	3.4	1.01481	0.92943	106.1	16.7794	109.352	7.92822
Q08752	Peptidyl-prolyl cis-trans isomerase D OS=Homo sapiens GN=PPID PE=1 SV=3 - [PPID_HUMAN]	12.7	1.02253	1.06515	171.041	20.3841	40.7379	7.21045
Q9Y4W2-3	Isoform 3 of Ribosomal biogenesis protein LAS1L OS=Homo sapiens GN=LAS1L - [LAS1L_HUMAN]	4.44	1.02355	1.00973	156.96	18.7056	76.7966	4.67822
M0R2S2	Epidermal growth factor receptor substrate 15-like 1 OS=Homo sapiens GN=EPS15L1 PE=1 SV=1 - [M0R2S2_HUMAN]	15.44	1.02436	1.06707	128.82	23.6839	49.8263	5.13525
Q9BWD1	Acetyl-CoA acetyltransferase, cytosolic OS=Homo sapiens GN=ACAT2 PE=1 SV=2 - [THIC_HUMAN]	4.53	1.0323	0.820135	159.797		41.3244	6.91748
Q92734-2	Isoform 2 of Protein TFG OS=Homo sapiens GN=TFG - [TFG_HUMAN]	8.84	1.03473	1.06551	173.541	21.2912	42.994	5.17334
Q12905	Interleukin enhancer-binding factor 2 OS=Homo sapiens GN=ILF2 PE=1 SV=2 - [ILF2_HUMAN]	14.87	1.03536	1.50825		20.095	43.0352	5.26221
B7Z3X4	Glucosamine-6-phosphate isomerase 1 OS=Homo sapiens GN=GNPDA1 PE=1 SV=1 - [B7Z3X4_HUMAN]	14.62	1.03551	0.915632	187.325	15.4615	24.0315	9.18799
Q8IV08	Phospholipase D3 OS=Homo sapiens GN=PLD3 PE=1 SV=1 - [PLD3_HUMAN]	6.12	1.0447	1.00146	182.261	19.5218	54.6705	6.46826
P63096	Guanine nucleotide-binding protein G(i) subunit alpha-1 OS=Homo sapiens GN=GNAI1 PE=1 SV=2 - [GNAI1_HUMAN]	23.45	1.04547	1.10471	3147.63	272.628	40.3352	5.97314
Q9NYL9	Tropomodulin-3 OS=Homo sapiens GN=TMOD3 PE=1 SV=1 - [TMOD3_HUMAN]	11.93	1.0507	1.24685	98.45	15.5662	39.5703	5.18604
O60343-2	Isoform 2 of TBC1 domain family member 4 OS=Homo sapiens GN=TBC1D4 - [TBCD4_HUMAN]	6.4	1.05782	1.03818	66.35	18.4296	139.468	6.93213
M0QZD9	Bromodomain-containing protein 4 (Fragment) OS=Homo sapiens GN=BRD4 PE=1 SV=1 - [M0QZD9_HUMAN]	8.39	1.06967	1.19385	108.024	17.5663	63.7306	8.86572
Q96FJ2	Dynein light chain 2, cytoplasmic OS=Homo sapiens GN=DYNLL2 PE=1 SV=1 - [DYL2_HUMAN]	8.99	1.07524	1.20394		17.0922	10.3431	7.37158
P28066	Proteasome subunit alpha type-5 OS=Homo sapiens GN=PSMA5 PE=1 SV=3 - [PSA5_HUMAN]	20.33	1.08287	1.06414	302.816	11.4515	26.3942	4.79248
P07954-2	Isoform Cytoplasmic of Fumarate hydratase, mitochondrial OS=Homo sapiens GN=FH - [FUMH_HUMAN]	11.56	1.08672	1.15057	185.233	21.3082	50.1807	7.40088
P04150-9	Isoform Beta-B of Glucocorticoid receptor OS=Homo sapiens GN=NR3C1 - [GCR_HUMAN]	6.01	1.0874	1.04055	114.537	23.6529	78.6451	6.72705
Q9Y5J1	U3 small nucleolar RNA-associated protein 18 homolog OS=Homo sapiens GN=UTP18 PE=1 SV=3 - [UTP18_HUMAN]	7.01	1.09579	1.03332		24.0018	61.9644	8.76318
F5H7F6	Microsomal glutathione S-transferase 1 (Fragment) OS=Homo sapiens GN=MGST1 PE=1 SV=1 - [F5H7F6_HUMAN]	18.18	1.09637	1.08523		20.9584	8.88048	8.79248
Q9Y6I9	Testis-expressed sequence 264 protein OS=Homo sapiens GN=TEX264 PE=1 SV=1 - [TX264_HUMAN]	19.49	1.09728	1.05333	132.669	22.7837	34.167	4.85596
Q9Y3Z3-3	Isoform 3 of Deoxynucleoside triphosphate triphosphohydrolase SAMHD1 OS=Homo sapiens GN=SAMHD1 - [SAMH1_HUMAN]	10.79	1.09738	1.06564	81.8928	20.5893	63.6355	6.771
B4DQI6	Transformer-2 protein homolog alpha OS=Homo sapiens GN=TRA2A PE=1 SV=1 - [B4DQI6_HUMAN]	15.56	1.12782	1.0298	222.63		20.577	10.1694
H7C3P7	Ras-related protein Ral-A (Fragment) OS=Homo sapiens GN=RALA PE=1 SV=1 - [H7C3P7_HUMAN]	24.39	1.13599	0.869999	761.642	65.9966	18.359	4.70361
F5H715	Axin interactor, dorsalization-associated protein OS=Homo sapiens GN=AIDA PE=1 SV=1 - [F5H715_HUMAN]	17.38	1.13605	1.1871		20.205	32.0009	6.96143
P13807-2	Isoform 2 of Glycogen [starch] synthase, muscle OS=Homo sapiens GN=GYS1 - [GYS1_HUMAN]	8.17	1.14567	1.07567	145.633	19.1791	76.4348	6.53662
Q00266	S-adenosylmethionine synthase isoform type-1 OS=Homo sapiens GN=MAT1A PE=1 SV=2 - [METK1_HUMAN]	7.85	1.14668	0.853605	273.602	22.1857	43.62	6.29053
O00139-2	Isoform 2 of Kinesin-like protein KIF2A OS=Homo sapiens GN=KIF2A - [KIF2A_HUMAN]	8.64	1.15111	1.10271	145.704	22.0601	74.9961	6.40479
P42167-2	Isoform Gamma of Lamina-associated polypeptide 2, isoforms beta/gamma OS=Homo sapiens GN=TMPO - [LAP2B_HUMAN]	21.45	1.1589	1.31443	946.018	106.584	38.7143	9.15869
O15143	Actin-related protein 2/3 complex subunit 1B OS=Homo sapiens GN=ARPC1B PE=1 SV=3 - [ARC1B_HUMAN]	9.41	1.201	1.07388	293.065	22.5833	40.9234	8.35303
Q03252	Lamin-B2 OS=Homo sapiens GN=LMNB2 PE=1 SV=3 - [LMNB2_HUMAN]	12.83	1.21977	1.14601	152.637	17.8648	67.6475	5.35107
Q8NBX0	Saccharopine dehydrogenase-like oxidoreductase OS=Homo sapiens GN=SCCPDH PE=1 SV=1 - [SCPDL_HUMAN]	10.96	1.24573	1.16435	185.661	23.6867	47.1215	9.14404
Q8N4H5	Mitochondrial import receptor subunit TOM5 homolog OS=Homo sapiens GN=TOMM5 PE=1 SV=1 - [TOM5_HUMAN]	27.45	1.27079	1.22973	190.952		6.03137	9.70068
H7BXI1	Extended synaptotagmin-2 (Fragment) OS=Homo sapiens GN=ESYT2 PE=1 SV=1 - [H7BXI1_HUMAN]	6.11	1.32929	1.00967	168.105	21.3147	97.9487	8.57275
B3KTI1	Alpha-amylase OS=Homo sapiens GN=AMY2B PE=2 SV=1 - [B3KTI1_HUMAN]	5.95	1.43172	1.53655	176.213	23.78	41.9945	8.14795
Q6DKI1	60S ribosomal protein L7-like 1 OS=Homo sapiens GN=RPL7L1 PE=1 SV=1 - [RL7L_HUMAN]	15.85	1.44954	1.74037	159.774	11.3609	28.6431	10.5063
P48507	Glutamate--cysteine ligase regulatory subunit OS=Homo sapiens GN=GCLM PE=1 SV=1 - [GSH0_HUMAN]	18.61	1.46137	1.52291	123.003	21.8507	30.7078	6.02393
P55263-3	Isoform 3 of Adenosine kinase OS=Homo sapiens GN=ADK - [ADK_HUMAN]	14.75	1.4821	1.37783		21.1895	34.0624	6.72705
O94979-3	Isoform 3 of Protein transport protein Sec31A OS=Homo sapiens GN=SEC31A - [SC31A_HUMAN]	5.15	1.504	1.36454	98.3308	16.0816	121.575	6.85889
B4DWW1	ADP-ribosylation factor-like protein 1 OS=Homo sapiens GN=ARL1 PE=1 SV=1 - [B4DWW1_HUMAN]	12.2	1.57022	1.32327	232.216	19.8576	18.5536	5.70654
P19623	Spermidine synthase OS=Homo sapiens GN=SRM PE=1 SV=1 - [SPEE_HUMAN]	12.91	1.68143	1.28292	75.96	20.6378	33.8027	5.49072
P68363	Tubulin alpha-1B chain OS=Homo sapiens GN=TUBA1B PE=1 SV=1 - [TBA1B_HUMAN]	39.91	1.84485	1.24474	4507.95		50.1196	5.05908
Q5ZPR3-4	Isoform 4 of CD276 antigen OS=Homo sapiens GN=CD276 - [CD276_HUMAN]	10.13	0.652112	0.668832	64.2052	9.71972	57.1295	5.03369
O95164	Ubiquitin-like protein 3 OS=Homo sapiens GN=UBL3 PE=1 SV=1 - [UBL3_HUMAN]	23.08	0.69611	0.772583	111.882	15.0613	13.1487	6.771
F5H1X8	Lipopolysaccharide-responsive and beige-like anchor protein OS=Homo sapiens GN=LRBA PE=1 SV=1 - [F5H1X8_HUMAN]	2.52	0.719404	0.81503	84.17	14.8405	317.588	5.56689
E9PQR7	Vacuolar protein sorting-associated protein 28 homolog (Fragment) OS=Homo sapiens GN=VPS28 PE=1 SV=1 - [E9PQR7_HUMAN]	18.63	0.721956	0.826596	230.02	22.2147	18.4574	6.21436
P06400	Retinoblastoma-associated protein OS=Homo sapiens GN=RB1 PE=1 SV=2 - [RB_HUMAN]	5.6	0.726337	0.921609	113.771	12.499	106.092	7.94287
P52294	Importin subunit alpha-5 OS=Homo sapiens GN=KPNA1 PE=1 SV=3 - [IMA5_HUMAN]	12.27	0.745897	0.784623	226.909	26.125	60.1836	5.0083
F5H2E2	CLIP-associating protein 1 OS=Homo sapiens GN=CLASP1 PE=1 SV=1 - [F5H2E2_HUMAN]	4.1	0.759969	0.866689	183.494	17.3729	136.555	8.79248
H0YKV0	Isovaleryl-CoA dehydrogenase, mitochondrial (Fragment) OS=Homo sapiens GN=IVD PE=1 SV=1 - [H0YKV0_HUMAN]	15.86	0.763827	0.849788		16.5125	15.762	8.73389
P38117	Electron transfer flavoprotein subunit beta OS=Homo sapiens GN=ETFB PE=1 SV=3 - [ETFB_HUMAN]	21.96	0.763885	0.754531	99.4419	11.737	27.8262	8.104
Q16222-2	Isoform AGX1 of UDP-N-acetylhexosamine pyrophosphorylase OS=Homo sapiens GN=UAP1 - [UAP1_HUMAN]	7.72	0.766739	0.844724	139.417	15.0336	56.992	6.37939
Q16643	Drebrin OS=Homo sapiens GN=DBN1 PE=1 SV=4 - [DREB_HUMAN]	6.47	0.771589	0.839821		19.0624	71.3854	4.44971
Q01433-2	Isoform Ex1A-2-3 of AMP deaminase 2 OS=Homo sapiens GN=AMPD2 - [AMPD2_HUMAN]	5.01	0.772259	0.83665	128.21	18.339	92.0123	6.27783
Q8TD16	Protein bicaudal D homolog 2 OS=Homo sapiens GN=BICD2 PE=1 SV=1 - [BICD2_HUMAN]	3.52	0.774594	0.908003		11.0102	93.476	5.43994
Q9P206-2	Isoform 2 of Uncharacterized protein KIAA1522 OS=Homo sapiens GN=KIAA1522 - [K1522_HUMAN]	2.19	0.794708	0.956483	307.258	20.0683	112.993	10.0229
Q9H7N4	Splicing factor, arginine/serine-rich 19 OS=Homo sapiens GN=SCAF1 PE=1 SV=3 - [SFR19_HUMAN]	1.52	0.796584	1.03065		18.0662	139.186	9.24658
Q13011	Delta(3,5)-Delta(2,4)-dienoyl-CoA isomerase, mitochondrial OS=Homo sapiens GN=ECH1 PE=1 SV=2 - [ECH1_HUMAN]	13.11	0.798693	0.939475	126.289	11.3926	35.7934	8.00146
Q06124-2	Isoform 2 of Tyrosine-protein phosphatase non-receptor type 11 OS=Homo sapiens GN=PTPN11 - [PTN11_HUMAN]	7.08	0.800088	0.910244	134.681	11.9851	67.9681	7.29834
P04275	von Willebrand factor OS=Homo sapiens GN=VWF PE=1 SV=4 - [VWF_HUMAN]	1.21	0.805691	0.818851	99.2155	16.2508	309.058	5.47803
Q93052	Lipoma-preferred partner OS=Homo sapiens GN=LPP PE=1 SV=1 - [LPP_HUMAN]	5.88	0.812877	0.866936		15.1008	65.7038	7.37158
Q9HAV7	GrpE protein homolog 1, mitochondrial OS=Homo sapiens GN=GRPEL1 PE=1 SV=2 - [GRPE1_HUMAN]	15.67	0.81424	0.886805	220.32	18.3587	24.2639	8.11865
O00264	Membrane-associated progesterone receptor component 1 OS=Homo sapiens GN=PGRMC1 PE=1 SV=3 - [PGRC1_HUMAN]	18.97	0.820272	0.73335		33.161	21.6578	4.70361
Q08188	Protein-glutamine gamma-glutamyltransferase E OS=Homo sapiens GN=TGM3 PE=1 SV=4 - [TGM3_HUMAN]	8.66	0.822591	0.984019	120.867	12.3619	76.5836	5.85889
Q9UHR4	Brain-specific angiogenesis inhibitor 1-associated protein 2-like protein 1 OS=Homo sapiens GN=BAIAP2L1 PE=1 SV=2 - [BI2L1_HUMAN]	8.81	0.827021	0.693906		17.7856	56.8471	8.67529
Q6V0I7-3	Isoform 3 of Protocadherin Fat 4 OS=Homo sapiens GN=FAT4 - [FAT4_HUMAN]	1.06	0.827523	0.922079	111.846	19.7246	542.28	4.94482
P54619-2	Isoform 2 of 5'-AMP-activated protein kinase subunit gamma-1 OS=Homo sapiens GN=PRKAG1 - [AAKG1_HUMAN]	13.71	0.830697	0.851577	173.994	18.3342	34.0623	8.45557
Q9Y3P9	Rab GTPase-activating protein 1 OS=Homo sapiens GN=RABGAP1 PE=1 SV=3 - [RBGP1_HUMAN]	6.83	0.832332	0.90808	162.803	21.2141	121.66	5.24951
F2Z3N7	Transmembrane protein 106B OS=Homo sapiens GN=TMEM106B PE=1 SV=1 - [F2Z3N7_HUMAN]	38.46	0.834106	0.784301	145.82	15.5454	11.6446	6.27783
P19801	Amiloride-sensitive amine oxidase [copper-containing] OS=Homo sapiens GN=AOC1 PE=1 SV=4 - [AOC1_HUMAN]	3.33	0.834416	0.928682	138.924	11.504	85.3237	7.09326
Q4LDE5	Sushi, von Willebrand factor type A, EGF and pentraxin domain-containing protein 1 OS=Homo sapiens GN=SVEP1 PE=1 SV=3 - [SVEP1_HUMAN]	0.98	0.835817	0.881401	141.064	14.61	389.912	5.50342
Q8WUQ7	Cactin OS=Homo sapiens GN=CACTIN PE=1 SV=3 - [CATIN_HUMAN]	4.35	0.83781	0.834655	111.65	20.5166	88.6475	9.14404
P02730	Band 3 anion transport protein OS=Homo sapiens GN=SLC4A1 PE=1 SV=3 - [B3AT_HUMAN]	1.87	0.838063	1.21092	197.289	8.21633	101.727	5.18604
Q96KR1	Zinc finger RNA-binding protein OS=Homo sapiens GN=ZFR PE=1 SV=2 - [ZFR_HUMAN]	5.96	0.846412	0.990962	211.261	22.1555	116.939	9.0415
G3V5L5	Protein arginine N-methyltransferase 5 (Fragment) OS=Homo sapiens GN=PRMT5 PE=1 SV=2 - [G3V5L5_HUMAN]	20.71	0.85091	0.855968	61.3959	13.8442	19.6049	6.88818
Q16204	Coiled-coil domain-containing protein 6 OS=Homo sapiens GN=CCDC6 PE=1 SV=2 - [CCDC6_HUMAN]	6.33	0.852626	0.817041		17.8807	53.2578	7.34229
Q96FZ7	Charged multivesicular body protein 6 OS=Homo sapiens GN=CHMP6 PE=1 SV=3 - [CHMP6_HUMAN]	14.43	0.853906	0.732077	254.855		23.4703	5.31299
Q8IYI6	Exocyst complex component 8 OS=Homo sapiens GN=EXOC8 PE=1 SV=2 - [EXOC8_HUMAN]	4.14	0.85598	0.858376	141.084	17.6503	81.7474	5.49072
F8VZV1	Protein MON2 homolog OS=Homo sapiens GN=MON2 PE=1 SV=1 - [F8VZV1_HUMAN]	3.54	0.856704	0.849323		19.2357	117.886	6.26514
Q53TN4-3	Isoform 3 of Cytochrome b reductase 1 OS=Homo sapiens GN=CYBRD1 - [CYBR1_HUMAN]	17.98	0.860619	0.868528	147.935	21.9249	25.0712	8.44092
P61764	Syntaxin-binding protein 1 OS=Homo sapiens GN=STXBP1 PE=1 SV=1 - [STXB1_HUMAN]	9.6	0.860765	0.81188	90.7137	15.1107	67.5259	6.96143
Q9H910-2	Isoform 2 of Hematological and neurological expressed 1-like protein OS=Homo sapiens GN=HN1L - [HN1L_HUMAN]	28.74	0.862476	0.867819	66.0507	16.3403	18.4052	9.26123
P14550	Alcohol dehydrogenase [NADP(+)] OS=Homo sapiens GN=AKR1A1 PE=1 SV=3 - [AK1A1_HUMAN]	16.62	0.865441	0.977914	172.561	17.359	36.5499	6.78564
Q8TD19	Serine/threonine-protein kinase Nek9 OS=Homo sapiens GN=NEK9 PE=1 SV=2 - [NEK9_HUMAN]	3.17	0.866072	0.711781	173.872	17.8055	107.1	5.74463
Q6UB35	Monofunctional C1-tetrahydrofolate synthase, mitochondrial OS=Homo sapiens GN=MTHFD1L PE=1 SV=1 - [C1TM_HUMAN]	5.52	0.866153	0.897925	63.2407	15.8084	105.724	8.06006
P41214	Eukaryotic translation initiation factor 2D OS=Homo sapiens GN=EIF2D PE=1 SV=3 - [EIF2D_HUMAN]	7.88	0.868187	0.781436		18.1555	64.6655	7.6499
P00505-2	Isoform 2 of Aspartate aminotransferase, mitochondrial OS=Homo sapiens GN=GOT2 - [AATM_HUMAN]	12.66	0.87091	0.978957	109.252	14.3687	43.002	9.29053
P30049	ATP synthase subunit delta, mitochondrial OS=Homo sapiens GN=ATP5D PE=1 SV=2 - [ATPD_HUMAN]	13.69	0.872129	0.931597	228.65	22.7318	17.4792	5.49072
P42345	Serine/threonine-protein kinase mTOR OS=Homo sapiens GN=MTOR PE=1 SV=1 - [MTOR_HUMAN]	2.75	0.873458	0.872704	91.4914	18.3556	288.707	7.1665
P28074	Proteasome subunit beta type-5 OS=Homo sapiens GN=PSMB5 PE=1 SV=3 - [PSB5_HUMAN]	12.55	0.878709	0.911894	251.575	20.9626	28.4622	6.91748
Q96PY5	Formin-like protein 2 OS=Homo sapiens GN=FMNL2 PE=1 SV=3 - [FMNL2_HUMAN]	6.35	0.880169	0.929903	236.341	19.6062	123.243	7.40088
B1AKC7	Ras GTPase-activating protein nGAP OS=Homo sapiens GN=RASAL2 PE=1 SV=1 - [B1AKC7_HUMAN]	4.49	0.88551	0.806355	194.102	17.9889	142.784	7.72314
Q9Y266	Nuclear migration protein nudC OS=Homo sapiens GN=NUDC PE=1 SV=1 - [NUDC_HUMAN]	13.6	0.886004	0.878287	131.415	9.87814	38.2191	5.37646
P08243-3	Isoform 3 of Asparagine synthetase [glutamine-hydrolyzing] OS=Homo sapiens GN=ASNS - [ASNS_HUMAN]	4.6	0.890439	0.938441	192.991	18.5056	54.783	6.49365
C9J1Z8	ADP-ribosylation factor 5 (Fragment) OS=Homo sapiens GN=ARF5 PE=1 SV=1 - [C9J1Z8_HUMAN]	30.67	0.897004	0.93481	1215.19	122.441	17.0959	7.34229
Q15493	Regucalcin OS=Homo sapiens GN=RGN PE=1 SV=1 - [RGN_HUMAN]	13.38	0.897193	1.07116	188.593	5.85381	33.2314	6.25244
Q5VYK3	Proteasome-associated protein ECM29 homolog OS=Homo sapiens GN=ECM29 PE=1 SV=2 - [ECM29_HUMAN]	1.84	0.902147	0.846579	120.969	18.0648	204.16	7.12256
F5H2B0	Phosphatidylinositol 4-phosphate 3-kinase C2 domain-containing subunit alpha OS=Homo sapiens GN=PIK3C2A PE=1 SV=1 - [F5H2B0_HUMAN]	3.91	0.902824	0.856348	135.419	19.4798	148.297	8.44092
O43399-6	Isoform 6 of Tumor protein D54 OS=Homo sapiens GN=TPD52L2 - [TPD54_HUMAN]	18.4	0.903792	0.81398	158.188	19.6037	17.4629	6.59521
B5MCF9	Pescadillo homolog OS=Homo sapiens GN=PES1 PE=1 SV=1 - [B5MCF9_HUMAN]	7.36	0.903793	0.929012	75.1206	16.6225	66.036	7.50342
E5RIW3	Tubulin-specific chaperone A OS=Homo sapiens GN=TBCA PE=1 SV=1 - [E5RIW3_HUMAN]	34.52	0.903977	0.961257	117.691	15.0134	10.074	4.62744
Q96CG1	ETF1 protein OS=Homo sapiens GN=ETF1 PE=1 SV=1 - [Q96CG1_HUMAN]	10.64	0.90958	0.896584	213.658	13.4852	45.4343	5.56689
O00391	Sulfhydryl oxidase 1 OS=Homo sapiens GN=QSOX1 PE=1 SV=3 - [QSOX1_HUMAN]	8.57	0.910512	0.813159	126.404	18.346	82.5255	8.92432
P01008	Antithrombin-III OS=Homo sapiens GN=SERPINC1 PE=1 SV=1 - [ANT3_HUMAN]	4.53	0.910776	1.12323	75.8003	10.7912	52.5689	6.7124
H0YA05	Palladin (Fragment) OS=Homo sapiens GN=PALLD PE=1 SV=1 - [H0YA05_HUMAN]	16.25	0.910778	0.874325		18.7678	17.634	7.86963
Q14669	E3 ubiquitin-protein ligase TRIP12 OS=Homo sapiens GN=TRIP12 PE=1 SV=1 - [TRIPC_HUMAN]	2.81	0.910857	1.02501	199.737	15.4852	220.296	8.48486
P52732	Kinesin-like protein KIF11 OS=Homo sapiens GN=KIF11 PE=1 SV=2 - [KIF11_HUMAN]	5.02	0.912347	0.956223	243.892	22.8479	119.085	5.64307
Q16853	Membrane primary amine oxidase OS=Homo sapiens GN=AOC3 PE=1 SV=3 - [AOC3_HUMAN]	2.23	0.913877	1.10559		10.6489	84.5683	6.52197
Q9H3U1-2	Isoform 2 of Protein unc-45 homolog A OS=Homo sapiens GN=UNC45A - [UN45A_HUMAN]	7.43	0.915633	0.878555	66.78	18.4478	101.611	6.06201
Q13363-2	Isoform 2 of C-terminal-binding protein 1 OS=Homo sapiens GN=CTBP1 - [CTBP1_HUMAN]	9.32	0.916734	0.918685	163.81	11.0687	46.3758	6.65381
Q96J02-3	Isoform 3 of E3 ubiquitin-protein ligase Itchy homolog OS=Homo sapiens GN=ITCH - [ITCH_HUMAN]	8.11	0.917023	0.887635	84.16	16.8166	86.4438	5.64307
Q15386	Ubiquitin-protein ligase E3C OS=Homo sapiens GN=UBE3C PE=1 SV=3 - [UBE3C_HUMAN]	3.69	0.91914	0.860529	118.311	12.302	123.844	6.7124
P46063	ATP-dependent DNA helicase Q1 OS=Homo sapiens GN=RECQL PE=1 SV=3 - [RECQ1_HUMAN]	6.93	0.919841	0.970016	204.836	17.7598	73.41	7.88428
Q96EY1	DnaJ homolog subfamily A member 3, mitochondrial OS=Homo sapiens GN=DNAJA3 PE=1 SV=2 - [DNJA3_HUMAN]	7.5	0.920086	1.10824	155.554	19.7461	52.4555	9.26123
E9PHZ2	Cysteine and histidine-rich domain-containing protein 1 OS=Homo sapiens GN=CHORDC1 PE=1 SV=1 - [E9PHZ2_HUMAN]	16.67	0.92259	1.0661	186.75		16.5143	9.02686
E9PSI1	Transmembrane 9 superfamily member 1 OS=Homo sapiens GN=TM9SF1 PE=4 SV=1 - [E9PSI1_HUMAN]	4.91	0.924809	1.01932	175.978	18.529	92.3284	6.22705
E9PC74	Translation initiation factor eIF-2B subunit epsilon OS=Homo sapiens GN=EIF2B5 PE=1 SV=1 - [E9PC74_HUMAN]	6.81	0.927627	0.872143	85.8914	20.4194	78.2974	5.21143
O60749-2	Isoform 2 of Sorting nexin-2 OS=Homo sapiens GN=SNX2 - [SNX2_HUMAN]	19.15	0.931724	0.89989	170.661	25.7921	46.0687	7.23975
O15226	NF-kappa-B-repressing factor OS=Homo sapiens GN=NKRF PE=1 SV=2 - [NKRF_HUMAN]	5.07	0.93813	0.9523	136.07	18.6943	77.6242	8.79248
Q9NWU5	39S ribosomal protein L22, mitochondrial OS=Homo sapiens GN=MRPL22 PE=1 SV=1 - [RM22_HUMAN]	17.48	0.940009	1.01238	187.206	9.31373	23.6256	9.93506
P25942	Tumor necrosis factor receptor superfamily member 5 OS=Homo sapiens GN=CD40 PE=1 SV=1 - [TNR5_HUMAN]	16.61	0.942619	0.909794	208.774	21.2408	30.5988	5.75732
P51398-2	Isoform 2 of 28S ribosomal protein S29, mitochondrial OS=Homo sapiens GN=DAP3 - [RT29_HUMAN]	6.72	0.94354	0.929498		21.094	41.0184	8.98291
Q14192	Four and a half LIM domains protein 2 OS=Homo sapiens GN=FHL2 PE=1 SV=3 - [FHL2_HUMAN]	22.58	0.944302	0.982723	130.95	19.9488	32.1706	7.54736
Q9BQS8	FYVE and coiled-coil domain-containing protein 1 OS=Homo sapiens GN=FYCO1 PE=1 SV=3 - [FYCO1_HUMAN]	3.65	0.945867	0.777106	101.17	16.2922	166.879	4.91943
O96019-2	Isoform 2 of Actin-like protein 6A OS=Homo sapiens GN=ACTL6A - [ACL6A_HUMAN]	12.14	0.946089	0.984146		17.6305	43.2084	6.13818
O75381-2	Isoform 2 of Peroxisomal membrane protein PEX14 OS=Homo sapiens GN=PEX14 - [PEX14_HUMAN]	7.49	0.946855	0.894932	188.779	21.5383	36.6795	5.13525
Q8TCS8	Polyribonucleotide nucleotidyltransferase 1, mitochondrial OS=Homo sapiens GN=PNPT1 PE=1 SV=2 - [PNPT1_HUMAN]	4.47	0.948826	0.94557	109.944	17.8968	85.8966	7.76709
Q9NVD7	Alpha-parvin OS=Homo sapiens GN=PARVA PE=1 SV=1 - [PARVA_HUMAN]	13.71	0.949124	0.860474	328.732	31.2576	42.2174	5.94775
Q04756	Hepatocyte growth factor activator OS=Homo sapiens GN=HGFAC PE=1 SV=1 - [HGFA_HUMAN]	4.12	0.94956	0.890257	271.996	20.3721	70.6361	7.23975
Q9NU22	Midasin OS=Homo sapiens GN=MDN1 PE=1 SV=2 - [MDN1_HUMAN]	0.88	0.95048	0.92866	192.182	15.3504	632.42	5.68115
Q9UQB8-3	Isoform 3 of Brain-specific angiogenesis inhibitor 1-associated protein 2 OS=Homo sapiens GN=BAIAP2 - [BAIP2_HUMAN]	8.79	0.950957	0.98632	194.465	19.9727	56.5905	8.96826
E7EQX7	Cellular tumor antigen p53 OS=Homo sapiens GN=TP53 PE=1 SV=1 - [E7EQX7_HUMAN]	9.47	0.952686	0.911974		22.8515	31.5273	5.59229
P05107	Integrin beta-2 OS=Homo sapiens GN=ITGB2 PE=1 SV=2 - [ITB2_HUMAN]	5.07	0.957591	0.918149	154.993	28.6376	84.7261	6.94678
P55769	NHP2-like protein 1 OS=Homo sapiens GN=NHP2L1 PE=1 SV=3 - [NH2L1_HUMAN]	21.88	0.960625	1.07523		21.6795	14.1646	8.45557
Q96D96-4	Isoform 4 of Voltage-gated hydrogen channel 1 OS=Homo sapiens GN=HVCN1 - [HVCN1_HUMAN]	10.28	0.962125	0.822265	216	19.7447	29.3958	6.45557
Q12965	Unconventional myosin-Ie OS=Homo sapiens GN=MYO1E PE=1 SV=2 - [MYO1E_HUMAN]	5.42	0.96517	1.0047	200.422	14.4612	126.982	8.92432
Q15181	Inorganic pyrophosphatase OS=Homo sapiens GN=PPA1 PE=1 SV=2 - [IPYR_HUMAN]	25.26	0.967126	0.957569	262.881	24.4377	32.6392	5.85889
O43379	WD repeat-containing protein 62 OS=Homo sapiens GN=WDR62 PE=1 SV=4 - [WDR62_HUMAN]	2.83	0.968646	0.998592		16.7642	165.849	5.90967
P30566	Adenylosuccinate lyase OS=Homo sapiens GN=ADSL PE=1 SV=2 - [PUR8_HUMAN]	8.68	0.968766	0.928224		18.126	54.854	7.10791
O43837	Isocitrate dehydrogenase [NAD] subunit beta, mitochondrial OS=Homo sapiens GN=IDH3B PE=1 SV=2 - [IDH3B_HUMAN]	7.79	0.970899	1.2347	176.974	14.6554	42.1566	8.45557
Q08J23-2	Isoform 2 of tRNA (cytosine(34)-C(5))-methyltransferase OS=Homo sapiens GN=NSUN2 - [NSUN2_HUMAN]	7.65	0.973429	1.07716	216.93	13.0037	82.3407	7.00537
O00461	Golgi integral membrane protein 4 OS=Homo sapiens GN=GOLIM4 PE=1 SV=1 - [GOLI4_HUMAN]	8.62	0.975778	0.948967		17.6486	81.8313	4.76709
E9PJP3	Nefastin-1 (Fragment) OS=Homo sapiens GN=NUCB2 PE=1 SV=1 - [E9PJP3_HUMAN]	30.43	0.977796	0.912998		19.8423	8.03323	4.83057
P18065	Insulin-like growth factor-binding protein 2 OS=Homo sapiens GN=IGFBP2 PE=1 SV=2 - [IBP2_HUMAN]	7.69	0.981958	0.823127	246.27	15.3846	34.7912	7.50342
Q15058	Kinesin-like protein KIF14 OS=Homo sapiens GN=KIF14 PE=1 SV=1 - [KIF14_HUMAN]	2.37	0.987519	0.924484	92.4484	17.6442	186.375	7.91357
P61011-2	Isoform 2 of Signal recognition particle 54 kDa protein OS=Homo sapiens GN=SRP54 - [SRP54_HUMAN]	7.91	0.987678	0.910764	165.647	20.3111	50.3363	8.93896
H0YAM1	G-rich sequence factor 1 (Fragment) OS=Homo sapiens GN=GRSF1 PE=1 SV=1 - [H0YAM1_HUMAN]	17.54	0.990964	1.03727	195.962	15.3964	13.3527	6.31592
Q96S66-4	Isoform 4 of Chloride channel CLIC-like protein 1 OS=Homo sapiens GN=CLCC1 - [CLCC1_HUMAN]	16.94	0.991423	0.949902	108.469	10.5794	39.8129	5.74463
M0R208	ATP-dependent Clp protease proteolytic subunit OS=Homo sapiens GN=CLPP PE=1 SV=1 - [M0R208_HUMAN]	22.11	0.992934	1.02178	244.139	16.0904	20.5554	5.50342
K7EK42	Tubulin-folding cofactor B OS=Homo sapiens GN=TBCB PE=1 SV=1 - [K7EK42_HUMAN]	15.71	0.995399	0.961564	97.7292	13.6437	21.2825	5.31299
E5RFZ8	Zinc transporter ZIP14 (Fragment) OS=Homo sapiens GN=SLC39A14 PE=1 SV=1 - [E5RFZ8_HUMAN]	28.09	1.00181	1.07846		12.332	9.62615	8.27979
Q969X5-2	Isoform 2 of Endoplasmic reticulum-Golgi intermediate compartment protein 1 OS=Homo sapiens GN=ERGIC1 - [ERGI1_HUMAN]	9.09	1.00354	0.90851	239.285	17.9007	22.1462	9.15869
P50148	Guanine nucleotide-binding protein G(q) subunit alpha OS=Homo sapiens GN=GNAQ PE=1 SV=4 - [GNAQ_HUMAN]	24.79	1.00599	1.03081	1250.35	119.163	42.1153	5.68115
Q96GA3	Protein LTV1 homolog OS=Homo sapiens GN=LTV1 PE=1 SV=1 - [LTV1_HUMAN]	9.26	1.01195	0.974971	123.402	14.6241	54.8212	4.90674
C9JP16	Cartilage-associated protein OS=Homo sapiens GN=CRTAP PE=1 SV=1 - [C9JP16_HUMAN]	4.75	1.01658	1.03441	153.015		41.4065	5.87158
F8W840	YTH domain-containing family protein 1 OS=Homo sapiens GN=YTHDF1 PE=1 SV=1 - [F8W840_HUMAN]	4.91	1.01928	0.907328		17.6883	55.3003	9.01221
Q8N1G4	Leucine-rich repeat-containing protein 47 OS=Homo sapiens GN=LRRC47 PE=1 SV=1 - [LRC47_HUMAN]	7.2	1.02468	1.02253	90.0713	15.562	63.4337	8.27979
P40189	Interleukin-6 receptor subunit beta OS=Homo sapiens GN=IL6ST PE=1 SV=2 - [IL6RB_HUMAN]	5.23	1.0264	0.979339	160.355	13.9139	103.471	5.94775
A8MX94	Glutathione S-transferase P OS=Homo sapiens GN=GSTP1 PE=1 SV=1 - [A8MX94_HUMAN]	9.77	1.02802	1.05088	111.284	16.6247	19.468	5.97314
B4DST5	Tyrosine-protein phosphatase non-receptor type 23 OS=Homo sapiens GN=PTPN23 PE=1 SV=1 - [B4DST5_HUMAN]	3.38	1.02902	0.979395		18.8444	164.464	6.91748
C9JWK3	Histidine--tRNA ligase, cytoplasmic OS=Homo sapiens GN=HARS PE=1 SV=1 - [C9JWK3_HUMAN]	13.06	1.03746	1.08892	83.1808	18.6254	35.0503	4.88135
B4DG89	Nuclear protein localization protein 4 homolog OS=Homo sapiens GN=NPLOC4 PE=1 SV=1 - [B4DG89_HUMAN]	6.36	1.04016	0.991709	79.6614	17.9775	51.5168	6.27783
Q6PCB5	Round spermatid basic protein 1-like protein OS=Homo sapiens GN=RSBN1L PE=1 SV=2 - [RSBNL_HUMAN]	4.37	1.04077	1.13891	123.576	18.878	94.8105	8.77783
J3KSW8	Myosin phosphatase Rho-interacting protein (Fragment) OS=Homo sapiens GN=MPRIP PE=1 SV=1 - [J3KSW8_HUMAN]	6.75	1.0429	0.972464	97.5419	22.3058	95.8704	6.03662
Q01995	Transgelin OS=Homo sapiens GN=TAGLN PE=1 SV=4 - [TAGL_HUMAN]	9.95	1.04711	1.16924	143.91	19.121	22.5964	8.83643
Q9BTX1-6	Isoform 6 of Nucleoporin NDC1 OS=Homo sapiens GN=NDC1 - [NDC1_HUMAN]	6.44	1.04898	1.00616	107.98	18.9747	63.1173	9.0708
Q08170	Serine/arginine-rich splicing factor 4 OS=Homo sapiens GN=SRSF4 PE=1 SV=2 - [SRSF4_HUMAN]	13.77	1.0514	0.981085		109.745	56.6453	11.5171
Q08209-2	Isoform 2 of Serine/threonine-protein phosphatase 2B catalytic subunit alpha isoform OS=Homo sapiens GN=PPP3CA - [PP2BA_HUMAN]	13.7	1.05162	1.06493	206.533	38.6408	57.6218	6.30322
P55010	Eukaryotic translation initiation factor 5 OS=Homo sapiens GN=EIF5 PE=1 SV=2 - [IF5_HUMAN]	6.5	1.06932	0.942748	151.193	8.83882	49.1918	5.57959
Q9UBE0-2	Isoform 2 of SUMO-activating enzyme subunit 1 OS=Homo sapiens GN=SAE1 - [SAE1_HUMAN]	17.67	1.08202	1.05647	177.026	11.5923	29.7923	7.00537
H3BPZ1	Very-long-chain (3R)-3-hydroxyacyl-CoA dehydratase 3 OS=Homo sapiens GN=PTPLAD1 PE=1 SV=1 - [H3BPZ1_HUMAN]	10.09	1.08415	1.14954	170.036	22.4575	40.0429	8.96826
E9PGM4	1,4-alpha-glucan-branching enzyme OS=Homo sapiens GN=GBE1 PE=1 SV=1 - [E9PGM4_HUMAN]	6.35	1.08418	1.09772	190.546	22.9665	75.9114	6.58057
Q96C19	EF-hand domain-containing protein D2 OS=Homo sapiens GN=EFHD2 PE=1 SV=1 - [EFHD2_HUMAN]	15	1.08489	1.03765	79.34	22.2155	26.6805	5.19873
P62899	60S ribosomal protein L31 OS=Homo sapiens GN=RPL31 PE=1 SV=1 - [RL31_HUMAN]	21.6	1.09072	1.35768	139.721	13.4259	14.4539	10.5356
P51153	Ras-related protein Rab-13 OS=Homo sapiens GN=RAB13 PE=1 SV=1 - [RAB13_HUMAN]	21.18	1.09879	1.15455	1978.41	164.515	22.7597	9.18799
Q05655	Protein kinase C delta type OS=Homo sapiens GN=PRKCD PE=1 SV=2 - [KPCD_HUMAN]	6.21	1.09942	1.15024	383.654		77.4549	7.75244
F2Z2B9	Gamma-tubulin complex component 2 OS=Homo sapiens GN=TUBGCP2 PE=1 SV=1 - [F2Z2B9_HUMAN]	6.66	1.10016	0.947789	100.891	17.5846	82.5518	6.84424
Q9UNZ2-6	Isoform 4 of NSFL1 cofactor p47 OS=Homo sapiens GN=NSFL1C - [NSF1C_HUMAN]	15.06	1.1103	0.941873	177.374	20.1679	28.5047	9.37842
Q8WTV0-4	Isoform 4 of Scavenger receptor class B member 1 OS=Homo sapiens GN=SCARB1 - [SCRB1_HUMAN]	4.22	1.11493	0.999729		15.7762	53.5438	7.25439
O43237-2	Isoform 2 of Cytoplasmic dynein 1 light intermediate chain 2 OS=Homo sapiens GN=DYNC1LI2 - [DC1L2_HUMAN]	10.36	1.11541	1.13492	220.379	22.2904	44.9768	6.13818
Q12797-10	Isoform 10 of Aspartyl/asparaginyl beta-hydroxylase OS=Homo sapiens GN=ASPH - [ASPH_HUMAN]	6.31	1.11569	1.06764	125.867	20.0629	83.2162	4.91943
Q9UI12-2	Isoform 2 of V-type proton ATPase subunit H OS=Homo sapiens GN=ATP6V1H - [VATH_HUMAN]	7.96	1.11763	0.947034	216.525	20.6458	54.1162	6.48096
G5E9W7	28S ribosomal protein S22, mitochondrial OS=Homo sapiens GN=MRPS22 PE=1 SV=1 - [G5E9W7_HUMAN]	13.17	1.12241	1.05747	142.477	12.2247	36.7829	6.81494
P25205	DNA replication licensing factor MCM3 OS=Homo sapiens GN=MCM3 PE=1 SV=3 - [MCM3_HUMAN]	4.58	1.1248	1.11691	151.515	12.3449	90.924	5.77002
Q12981	Vesicle transport protein SEC20 OS=Homo sapiens GN=BNIP1 PE=1 SV=3 - [SEC20_HUMAN]	13.16	1.12984	1.01537	113.116	15.5281	26.1159	8.95361
P53007	Tricarboxylate transport protein, mitochondrial OS=Homo sapiens GN=SLC25A1 PE=1 SV=2 - [TXTP_HUMAN]	12.54	1.1314	1.31623	138.38	16.3233	33.991	9.89111
U3KQJ1	Polymerase delta-interacting protein 2 OS=Homo sapiens GN=POLDIP2 PE=1 SV=1 - [U3KQJ1_HUMAN]	12.81	1.14243	1.10707	87.9014	19.4852	41.9081	8.6167
P08263	Glutathione S-transferase A1 OS=Homo sapiens GN=GSTA1 PE=1 SV=3 - [GSTA1_HUMAN]	8.11	1.14619	1.22499	183.177		25.6147	8.88037
M0QXU7	Mitochondrial import inner membrane translocase subunit TIM44 (Fragment) OS=Homo sapiens GN=TIMM44 PE=1 SV=1 - [M0QXU7_HUMAN]	15.75	1.15094	1.07591		21.3056	31.1413	9.48096
O95810	Serum deprivation-response protein OS=Homo sapiens GN=SDPR PE=1 SV=3 - [SDPR_HUMAN]	7.76	1.15529	1.3236	142.397	19.7289	47.1446	5.21143
O15120	1-acyl-sn-glycerol-3-phosphate acyltransferase beta OS=Homo sapiens GN=AGPAT2 PE=1 SV=1 - [PLCB_HUMAN]	10.07	1.18086	1.12087		18.1561	30.8941	9.01221
Q03519	Antigen peptide transporter 2 OS=Homo sapiens GN=TAP2 PE=1 SV=1 - [TAP2_HUMAN]	10.35	1.21223	1.05948	97.34	19.0521	75.6158	8.01611
K7EIS0	Tubulin gamma chain (Fragment) OS=Homo sapiens GN=TUBG1 PE=3 SV=1 - [K7EIS0_HUMAN]	10.57	1.21314	1.09287		17.5596	29.5686	4.90674
O15498	Synaptobrevin homolog YKT6 OS=Homo sapiens GN=YKT6 PE=1 SV=1 - [YKT6_HUMAN]	15.66	1.21744	1.15091	197.61		22.4034	6.91748
Q9Y223-4	Isoform 4 of Bifunctional UDP-N-acetylglucosamine 2-epimerase/N-acetylmannosamine kinase OS=Homo sapiens GN=GNE - [GLCNE_HUMAN]	8.49	1.23175	1.07906	123.196	15.2181	71.2319	6.81494
P15153	Ras-related C3 botulinum toxin substrate 2 OS=Homo sapiens GN=RAC2 PE=1 SV=1 - [RAC2_HUMAN]	33.85	1.24879	0.582573	1202.61	135.489	21.4151	7.60596
P47985	Cytochrome b-c1 complex subunit Rieske, mitochondrial OS=Homo sapiens GN=UQCRFS1 PE=1 SV=2 - [UCRI_HUMAN]	8.03	1.25222	1.39894		18.191	29.6494	8.32373
Q9Y2T2	AP-3 complex subunit mu-1 OS=Homo sapiens GN=AP3M1 PE=1 SV=1 - [AP3M1_HUMAN]	7.66	1.25503	1.30764	231.522	16.1245	46.9093	6.93213
B4DJ45	TAR DNA-binding protein 43 OS=Homo sapiens GN=TARDBP PE=1 SV=1 - [B4DJ45_HUMAN]	9.06	1.25784	1.25515	213.769	16.4642	31.7878	8.07471
E9PC71	Hippocalcin-like protein 1 OS=Homo sapiens GN=HPCAL1 PE=1 SV=1 - [E9PC71_HUMAN]	12	1.25853	1.20184		17.8895	20.2588	5.68115
K7EJC1	26S proteasome non-ATPase regulatory subunit 8 OS=Homo sapiens GN=PSMD8 PE=1 SV=1 - [K7EJC1_HUMAN]	14.53	1.26694	1.1927	155.453		19.7682	6.93213
Q9Y3E5	Peptidyl-tRNA hydrolase 2, mitochondrial OS=Homo sapiens GN=PTRH2 PE=1 SV=1 - [PTH2_HUMAN]	39.66	1.32645	1.34374	213.34	24.3918	19.181	8.73389
P43034	Platelet-activating factor acetylhydrolase IB subunit alpha OS=Homo sapiens GN=PAFAH1B1 PE=1 SV=2 - [LIS1_HUMAN]	14.15	1.32888	1.30938	134.988	20.0356	46.6082	7.37158
J3KNJ2	Eukaryotic translation initiation factor 3 subunit M (Fragment) OS=Homo sapiens GN=EIF3M PE=1 SV=1 - [J3KNJ2_HUMAN]	9.95	1.33061	1.49013	136.3	13.3739	21.6785	7.76709
Q9BTE6	Alanyl-tRNA editing protein Aarsd1 OS=Homo sapiens GN=AARSD1 PE=1 SV=2 - [AASD1_HUMAN]	9.71	1.34762	1.2518	151.46	11.2925	45.4513	6.41748
Q15269	Periodic tryptophan protein 2 homolog OS=Homo sapiens GN=PWP2 PE=1 SV=2 - [PWP2_HUMAN]	5.44	1.39869	1.23518	100.899	9.254	102.387	6.15088
Q15208	Serine/threonine-protein kinase 38 OS=Homo sapiens GN=STK38 PE=1 SV=1 - [STK38_HUMAN]	11.4	1.41713	1.40274	91.107	16.1643	54.1554	7.15186
Q9UNK0	Syntaxin-8 OS=Homo sapiens GN=STX8 PE=1 SV=2 - [STX8_HUMAN]	10.59	1.49325	1.37237		8.00677	26.89	4.98291
H0YN73	40S ribosomal protein S17 (Fragment) OS=Homo sapiens GN=RPS17L PE=1 SV=1 - [H0YN73_HUMAN]	37.29	1.56882	1.571	105.342	18.5318	6.86169	10.0815
Q15005	Signal peptidase complex subunit 2 OS=Homo sapiens GN=SPCS2 PE=1 SV=3 - [SPCS2_HUMAN]	15.93	1.66558	1.48527	83.2913	11.0202	24.9867	8.47021
O75494-5	Isoform 5 of Serine/arginine-rich splicing factor 10 OS=Homo sapiens GN=SRSF10 - [SRS10_HUMAN]	13.94	1.68925	1.57666		17.1725	20.1049	10.0522
Q9H8M2-3	Isoform 3 of Bromodomain-containing protein 9 OS=Homo sapiens GN=BRD9 - [BRD9_HUMAN]	4.78	2.50295	2.31076	114.03	14.796	53.2154	5.32568
P02462-2	Isoform 2 of Collagen alpha-1(IV) chain OS=Homo sapiens GN=COL4A1 - [CO4A1_HUMAN]	1.82	0.536611	0.483487	206.29		127.9	7.92822
Q8NC60	Nitric oxide-associated protein 1 OS=Homo sapiens GN=NOA1 PE=1 SV=2 - [NOA1_HUMAN]	2.15	0.558708	0.46688	163		78.4088	8.66064
P14543-2	Isoform 2 of Nidogen-1 OS=Homo sapiens GN=NID1 - [NID1_HUMAN]	1.8	0.58082	0.700111	173.076	14.6047	121.941	5.46533
M0QZL1	Flavin reductase (NADPH) OS=Homo sapiens GN=BLVRB PE=1 SV=1 - [M0QZL1_HUMAN]	18.83	0.623883	0.83861		10.9907	15.6599	5.45264
Q7Z794	Keratin, type II cytoskeletal 1b OS=Homo sapiens GN=KRT77 PE=2 SV=3 - [K2C1B_HUMAN]	11.94	0.683374	0.750397	6938.08	581.23	61.8635	5.98584
P24043	Laminin subunit alpha-2 OS=Homo sapiens GN=LAMA2 PE=1 SV=4 - [LAMA2_HUMAN]	1.41	0.705468	0.78988	191.517	13.7372	343.684	6.40479
Q5JZH0	Lysosomal protective protein (Fragment) OS=Homo sapiens GN=CTSA PE=1 SV=2 - [Q5JZH0_HUMAN]	9.9	0.738902	0.783726		16.5193	22.2337	8.06006
P63151	Serine/threonine-protein phosphatase 2A 55 kDa regulatory subunit B alpha isoform OS=Homo sapiens GN=PPP2R2A PE=1 SV=1 - [2ABA_HUMAN]	6.94	0.770961	0.741588		11.1187	51.6595	6.20166
Q9Y5P6	Mannose-1-phosphate guanyltransferase beta OS=Homo sapiens GN=GMPPB PE=1 SV=2 - [GMPPB_HUMAN]	8.89	0.771553	0.724189	104.6	8.24505	39.8086	6.60986
P25311	Zinc-alpha-2-glycoprotein OS=Homo sapiens GN=AZGP1 PE=1 SV=2 - [ZA2G_HUMAN]	9.4	0.778357	0.807185		15.3527	34.2371	6.04932
Q9Y608-2	Isoform 2 of Leucine-rich repeat flightless-interacting protein 2 OS=Homo sapiens GN=LRRFIP2 - [LRRF2_HUMAN]	9	0.783185	0.735069		20.3396	45.3862	5.52881
E7EST9	Ubiquitin carboxyl-terminal hydrolase OS=Homo sapiens GN=USP19 PE=1 SV=1 - [E7EST9_HUMAN]	2.57	0.785267	0.825827	185.68	16.1947	145.472	6.37939
Q9UM47	Neurogenic locus notch homolog protein 3 OS=Homo sapiens GN=NOTCH3 PE=1 SV=2 - [NOTC3_HUMAN]	2.8	0.794946	0.78832	233.538	15.2356	243.468	5.38916
Q96CX2	BTB/POZ domain-containing protein KCTD12 OS=Homo sapiens GN=KCTD12 PE=1 SV=1 - [KCD12_HUMAN]	14.15	0.799342	0.795733		12.3815	35.6787	5.64307
Q96ME7-2	Isoform 2 of Zinc finger protein 512 OS=Homo sapiens GN=ZNF512 - [ZN512_HUMAN]	5.31	0.801085	0.984237	116.301	14.9696	56.3261	9.77393
Q10570	Cleavage and polyadenylation specificity factor subunit 1 OS=Homo sapiens GN=CPSF1 PE=1 SV=2 - [CPSF1_HUMAN]	4.09	0.802835	0.872098	189.91	15.9372	160.782	6.40479
Q9H2U2-3	Isoform 3 of Inorganic pyrophosphatase 2, mitochondrial OS=Homo sapiens GN=PPA2 - [IPYR2_HUMAN]	11.15	0.804595	0.843577	263.078	20.2792	34.6356	8.45557
Q9H4B7	Tubulin beta-1 chain OS=Homo sapiens GN=TUBB1 PE=1 SV=1 - [TBB1_HUMAN]	18.63	0.807592	0.929356		201.22	50.2946	5.17334
O95833	Chloride intracellular channel protein 3 OS=Homo sapiens GN=CLIC3 PE=1 SV=2 - [CLIC3_HUMAN]	8.9	0.808586	0.884068		13.8195	26.6317	6.43018
Q8ND04	Protein SMG8 OS=Homo sapiens GN=SMG8 PE=1 SV=1 - [SMG8_HUMAN]	3.83	0.811686	0.76877	242.714	20.8765	109.614	7.6792
Q10713	Mitochondrial-processing peptidase subunit alpha OS=Homo sapiens GN=PMPCA PE=1 SV=2 - [MPPA_HUMAN]	7.43	0.815577	0.881636	82.53	12.2624	58.2156	6.91748
F8WJN3	Cleavage and polyadenylation-specificity factor subunit 6 OS=Homo sapiens GN=CPSF6 PE=1 SV=1 - [F8WJN3_HUMAN]	5.65	0.819106	0.917629		16.9147	52.2378	6.43018
O75044	SLIT-ROBO Rho GTPase-activating protein 2 OS=Homo sapiens GN=SRGAP2 PE=1 SV=2 - [SRGP2_HUMAN]	4.67	0.821991	0.87867	151.997	17.8554	120.805	6.69775
Q96L35	EPH receptor B4, isoform CRA_b OS=Homo sapiens GN=EPHB4 PE=1 SV=1 - [Q96L35_HUMAN]	6.42	0.826684	0.781782		48.948	102.493	7.03467
Q6ZNB6	NF-X1-type zinc finger protein NFXL1 OS=Homo sapiens GN=NFXL1 PE=1 SV=2 - [NFXL1_HUMAN]	4.61	0.828842	1.32228	84.38	7.86351	101.27	8.41162
G3V5V3	Nuclear export mediator factor NEMF (Fragment) OS=Homo sapiens GN=NEMF PE=1 SV=2 - [G3V5V3_HUMAN]	2.91	0.829919	0.89244	103.013	15.9494	113.878	5.84619
O95456-2	Isoform 2 of Proteasome assembly chaperone 1 OS=Homo sapiens GN=PSMG1 - [PSMG1_HUMAN]	16.85	0.833533	0.995372		17.4106	30.2684	7.76709
O14763-2	Isoform Short of Tumor necrosis factor receptor superfamily member 10B OS=Homo sapiens GN=TNFRSF10B - [TR10B_HUMAN]	12.9	0.834328	0.773546	84.2	12.6327	45.0544	5.65576
O75683	Surfeit locus protein 6 OS=Homo sapiens GN=SURF6 PE=1 SV=3 - [SURF6_HUMAN]	11.36	0.835981	0.906008	153.675	16.5823	41.4256	10.6382
Q9NW97	Transmembrane protein 51 OS=Homo sapiens GN=TMEM51 PE=1 SV=1 - [TMM51_HUMAN]	6.72	0.836228	0.747231		17.1561	27.7421	5.52881
Q8NCG7-2	Isoform 2 of Sn1-specific diacylglycerol lipase beta OS=Homo sapiens GN=DAGLB - [DGLB_HUMAN]	8.95	0.83643	0.701754	152.45	10.6745	43.1639	6.82959
Q13283	Ras GTPase-activating protein-binding protein 1 OS=Homo sapiens GN=G3BP1 PE=1 SV=1 - [G3BP1_HUMAN]	6.87	0.838371	0.921485	95.49	12.7126	52.1321	5.51611
K7ES92	Minor histocompatibility antigen HA-1 OS=Homo sapiens GN=HMHA1 PE=1 SV=1 - [K7ES92_HUMAN]	5.84	0.839217	0.825412	182.177	16.5225	84.57	5.88428
B4DDV1	Interferon-induced protein with tetratricopeptide repeats 5 OS=Homo sapiens GN=IFIT5 PE=1 SV=1 - [B4DDV1_HUMAN]	5.53	0.839591	0.776299		19.0424	50.4879	7.75244
E7ET76	Gamma-glutamyltranspeptidase 1 light chain (Fragment) OS=Homo sapiens GN=GGT1 PE=4 SV=1 - [E7ET76_HUMAN]	6.7	0.840877	0.716113	147.161	12.3217	50.0289	6.72705
Q7Z434-4	Isoform 4 of Mitochondrial antiviral-signaling protein OS=Homo sapiens GN=MAVS - [MAVS_HUMAN]	6.77	0.842837	0.901977	126.114	15.7815	40.4432	5.50342
G8JLA8	Transforming growth factor-beta-induced protein ig-h3 OS=Homo sapiens GN=TGFBI PE=4 SV=1 - [G8JLA8_HUMAN]	4.39	0.844328	0.973503	183.778		74.6469	7.25439
O15270	Serine palmitoyltransferase 2 OS=Homo sapiens GN=SPTLC2 PE=1 SV=1 - [SPTC2_HUMAN]	4.09	0.851035	0.956192	191.462		62.8839	7.78174
E5RGR0	Acyl-protein thioesterase 1 (Fragment) OS=Homo sapiens GN=LYPLA1 PE=1 SV=1 - [E5RGR0_HUMAN]	16.24	0.851374	0.881687	157.139	15.0253	20.8476	7.06396
F8WF45	TATA element modulatory factor OS=Homo sapiens GN=TMF1 PE=1 SV=1 - [F8WF45_HUMAN]	5.03	0.852679	0.887329	175.584	13.2392	86.3804	4.95752
P30622-2	Isoform 3 of CAP-Gly domain-containing linker protein 1 OS=Homo sapiens GN=CLIP1 - [CLIP1_HUMAN]	4.74	0.85873	0.941394		17.7553	156.685	5.36377
I3L0H8	ATP-dependent RNA helicase DDX19A OS=Homo sapiens GN=DDX19A PE=1 SV=1 - [I3L0H8_HUMAN]	10.07	0.858759	0.860415	178.194	17.3078	50.488	6.37939
Q6PL18	ATPase family AAA domain-containing protein 2 OS=Homo sapiens GN=ATAD2 PE=1 SV=1 - [ATAD2_HUMAN]	2.23	0.859273	0.722055		14.7541	158.456	6.31592
P04818	Thymidylate synthase OS=Homo sapiens GN=TYMS PE=1 SV=3 - [TYSY_HUMAN]	13.1	0.864115	0.869976	120.882		35.6932	7.00537
Q8IZT6-2	Isoform 2 of Abnormal spindle-like microcephaly-associated protein OS=Homo sapiens GN=ASPM - [ASPM_HUMAN]	2.54	0.86834	0.821044		14.9605	217.657	9.75928
K7EJ19	Asparagine--tRNA ligase, cytoplasmic OS=Homo sapiens GN=NARS PE=1 SV=1 - [K7EJ19_HUMAN]	15.44	0.86943	0.938279		14.4029	15.4911	9.0708
P60520	Gamma-aminobutyric acid receptor-associated protein-like 2 OS=Homo sapiens GN=GABARAPL2 PE=1 SV=1 - [GBRL2_HUMAN]	22.22	0.874768	0.891242	149.971	17.852	13.6581	8.104
F8WBH3	Aldehyde dehydrogenase family 16 member A1 OS=Homo sapiens GN=ALDH16A1 PE=1 SV=1 - [F8WBH3_HUMAN]	9.26	0.876806	0.751702	73.7214	11.5296	66.8535	6.84424
E9PHK0	Tetranectin OS=Homo sapiens GN=CLEC3B PE=4 SV=1 - [E9PHK0_HUMAN]	14.37	0.876878	0.942577	127.109	18.3002	17.7827	5.04639
Q9NR50-3	Isoform 3 of Translation initiation factor eIF-2B subunit gamma OS=Homo sapiens GN=EIF2B3 - [EI2BG_HUMAN]	5.49	0.878064	0.877299	203.436	15.0423	44.7742	6.65381
P11172-3	Isoform 3 of Uridine 5'-monophosphate synthase OS=Homo sapiens GN=UMPS - [UMPS_HUMAN]	10.82	0.878603	0.98509	56.6805	8.50753	42.4684	7.04932
P09471-2	Isoform Alpha-2 of Guanine nucleotide-binding protein G(o) subunit alpha OS=Homo sapiens GN=GNAO1 - [GNAO_HUMAN]	16.95	0.878928	0.875775	2857.36	227.202	40.0611	5.89697
B4DIZ2	Ubiquitin-conjugating enzyme E2 K OS=Homo sapiens GN=UBE2K PE=1 SV=1 - [B4DIZ2_HUMAN]	25.9	0.882953	0.921003	133.87	13.3262	15.8001	5.63037
B9ZVT1	RNA-binding protein 12B OS=Homo sapiens GN=RBM12B PE=1 SV=2 - [B9ZVT1_HUMAN]	3.41	0.883055	1.01188	104.737	15.0951	102.641	7.53271
Q9UKX7-2	Isoform 2 of Nuclear pore complex protein Nup50 OS=Homo sapiens GN=NUP50 - [NUP50_HUMAN]	9.55	0.883621	0.794741		14.7444	46.8337	8.26514
Q6RFH5-2	Isoform 2 of WD repeat-containing protein 74 OS=Homo sapiens GN=WDR74 - [WDR74_HUMAN]	7.1	0.886416	0.950917	181.556	14.991	40.1825	8.38232
P50443	Sulfate transporter OS=Homo sapiens GN=SLC26A2 PE=1 SV=2 - [S26A2_HUMAN]	2.57	0.88925	0.806539	74.58	14.6919	81.6089	8.38232
K7EK35	Signal transducer and activator of transcription OS=Homo sapiens GN=STAT5A PE=1 SV=1 - [K7EK35_HUMAN]	3.67	0.892969	0.831987	213.77	13.4735	87.3077	6.55127
J3KT38	Growth factor receptor-bound protein 2 (Fragment) OS=Homo sapiens GN=GRB2 PE=1 SV=2 - [J3KT38_HUMAN]	21.82	0.893314	0.941715	308.341	18.5472	12.6933	6.31592
Q8TEM1	Nuclear pore membrane glycoprotein 210 OS=Homo sapiens GN=NUP210 PE=1 SV=3 - [PO210_HUMAN]	1.91	0.893837	0.859404		13.816	204.983	6.81494
Q9BU23-3	Isoform 3 of Lipase maturation factor 2 OS=Homo sapiens GN=LMF2 - [LMF2_HUMAN]	5.39	0.893906	0.839643	186.237	19.7249	67.1138	10.1401
P23919-2	Isoform 2 of Thymidylate kinase OS=Homo sapiens GN=DTYMK - [KTHY_HUMAN]	22.34	0.894027	0.823521	126.172	13.4691	21.051	8.74854
Q9NV70-2	Isoform 2 of Exocyst complex component 1 OS=Homo sapiens GN=EXOC1 - [EXOC1_HUMAN]	4.1	0.895819	0.86028	73.7414	11.9896	100.219	6.59521
E5RJU9	Protein LYRIC OS=Homo sapiens GN=MTDH PE=1 SV=1 - [E5RJU9_HUMAN]	4.56	0.89916	1.09877	201.081	13.8634	57.4869	9.53955
F5GX09	Protein FAM76B OS=Homo sapiens GN=FAM76B PE=1 SV=1 - [F5GX09_HUMAN]	9.47	0.900391	1.11722		15.5016	38.5963	9.24658
P06213-2	Isoform Short of Insulin receptor OS=Homo sapiens GN=INSR - [INSR_HUMAN]	3.43	0.901066	0.853305	103.771	15.2054	155.046	6.20166
Q8N392-2	Isoform 2 of Rho GTPase-activating protein 18 OS=Homo sapiens GN=ARHGAP18 - [RHG18_HUMAN]	5.83	0.90313	0.942284	85.9914	16.8698	70.1196	6.11279
F8VZJ2	Nascent polypeptide-associated complex subunit alpha, muscle-specific form OS=Homo sapiens GN=NACA PE=1 SV=1 - [F8VZJ2_HUMAN]	30.88	0.906332	1.021	210.087	13.9113	15.0068	4.90674
Q9UEU0	Vesicle transport through interaction with t-SNAREs homolog 1B OS=Homo sapiens GN=VTI1B PE=1 SV=3 - [VTI1B_HUMAN]	14.22	0.914911	0.838734	109.176	9.27626	26.6719	9.0415
Q96IX5	Up-regulated during skeletal muscle growth protein 5 OS=Homo sapiens GN=USMG5 PE=1 SV=1 - [USMG5_HUMAN]	27.59	0.915949	1.02167	277.772		6.45337	9.75928
J3KMX2	SWI/SNF-related matrix-associated actin-dependent regulator of chromatin subfamily D member 2 OS=Homo sapiens GN=SMARCD2 PE=1 SV=1 - [J3KMX2_HUMAN]	7.24	0.922233	0.895031	239.12		52.2052	9.43701
Q9BW60	Elongation of very long chain fatty acids protein 1 OS=Homo sapiens GN=ELOVL1 PE=1 SV=1 - [ELOV1_HUMAN]	9.32	0.922366	0.914632	155.957	17.1601	32.6408	9.59814
O14908	PDZ domain-containing protein GIPC1 OS=Homo sapiens GN=GIPC1 PE=1 SV=2 - [GIPC1_HUMAN]	12.91	0.925403	0.881972	178.371	13.1517	36.0267	6.27783
Q14145	Kelch-like ECH-associated protein 1 OS=Homo sapiens GN=KEAP1 PE=1 SV=2 - [KEAP1_HUMAN]	7.69	0.92881	1.07416	110.842	15.5346	69.6207	6.44287
Q9BYC5	Alpha-(1,6)-fucosyltransferase OS=Homo sapiens GN=FUT8 PE=1 SV=2 - [FUT8_HUMAN]	8.7	0.931406	0.910076	97.3247	14.3872	66.474	7.66455
P29508	Serpin B3 OS=Homo sapiens GN=SERPINB3 PE=1 SV=2 - [SPB3_HUMAN]	6.67	0.934294	1.16076	81.3737	8.72933	44.5365	6.81494
Q15050	Ribosome biogenesis regulatory protein homolog OS=Homo sapiens GN=RRS1 PE=1 SV=2 - [RRS1_HUMAN]	11.51	0.934588	1.29754	171.229	12.2546	41.1682	10.6968
Q9UPN4-3	Isoform 3 of Centrosomal protein of 131 kDa OS=Homo sapiens GN=CEP131 - [CP131_HUMAN]	5.27	0.935266	0.961651		16.04	117.326	8.77783
Q13442	28 kDa heat- and acid-stable phosphoprotein OS=Homo sapiens GN=PDAP1 PE=1 SV=1 - [HAP28_HUMAN]	12.71	0.935908	0.97032	221.284	19.3676	20.6176	8.86572
Q9Y3Y2-4	Isoform 3 of Chromatin target of PRMT1 protein OS=Homo sapiens GN=CHTOP - [CHTOP_HUMAN]	12.87	0.938392	1.47231	300.186	16.3635	21.9048	11.9712
P36551	Oxygen-dependent coproporphyrinogen-III oxidase, mitochondrial OS=Homo sapiens GN=CPOX PE=1 SV=3 - [HEM6_HUMAN]	5.29	0.939022	0.93745		12.6183	50.12	8.25049
Q76LX8-2	Isoform 2 of A disintegrin and metalloproteinase with thrombospondin motifs 13 OS=Homo sapiens GN=ADAMTS13 - [ATS13_HUMAN]	1.46	0.940141	1.07162	83.5232		147.708	7.15186
O15231-4	Isoform 4 of Zinc finger protein 185 OS=Homo sapiens GN=ZNF185 - [ZN185_HUMAN]	10.16	0.944169	1.06894	127.041	19.1397	67.24	7.00537
Q9Y388	RNA-binding motif protein, X-linked 2 OS=Homo sapiens GN=RBMX2 PE=1 SV=2 - [RBMX2_HUMAN]	10.56	0.945363	1.09284	196.484	15.8625	37.3132	9.83252
Q9BZH6	WD repeat-containing protein 11 OS=Homo sapiens GN=WDR11 PE=1 SV=1 - [WDR11_HUMAN]	3.27	0.946886	0.844574		16.381	136.598	6.91748
P55042	GTP-binding protein RAD OS=Homo sapiens GN=RRAD PE=1 SV=2 - [RAD_HUMAN]	7.79	0.947349	0.904115	148.07	11.8087	33.2249	8.88037
P49721	Proteasome subunit beta type-2 OS=Homo sapiens GN=PSMB2 PE=1 SV=1 - [PSB2_HUMAN]	12.44	0.947976	0.983064		16.829	22.8217	7.02002
Q5SRE5-2	Isoform 2 of Nucleoporin NUP188 homolog OS=Homo sapiens GN=NUP188 - [NU188_HUMAN]	2.44	0.950513	0.948521		21.3014	182.176	6.82959
Q96C36	Pyrroline-5-carboxylate reductase 2 OS=Homo sapiens GN=PYCR2 PE=1 SV=1 - [P5CR2_HUMAN]	11.25	0.952429	0.907342	87.77	10.5733	33.6157	7.76709
S4R374	Aldehyde dehydrogenase OS=Homo sapiens GN=ALDH3B1 PE=1 SV=1 - [S4R374_HUMAN]	7.23	0.95487	0.829743	109.3	15.4675	47.5243	7.81104
Q96KG9-5	Isoform 5 of N-terminal kinase-like protein OS=Homo sapiens GN=SCYL1 - [NTKL_HUMAN]	6.71	0.955231	0.912597	147.39	16.1577	69.1937	8.67529
B7Z6E8	SH3 domain-containing kinase-binding protein 1 OS=Homo sapiens GN=SH3KBP1 PE=1 SV=1 - [B7Z6E8_HUMAN]	8.42	0.957723	0.917829	163.624	15.8238	44.208	8.98291
Q07666-2	Isoform 2 of KH domain-containing, RNA-binding, signal transduction-associated protein 1 OS=Homo sapiens GN=KHDRBS1 - [KHDR1_HUMAN]	7.18	0.960028	1.08781	94.8413	11.559	45.832	7.57666
P53816	HRAS-like suppressor 3 OS=Homo sapiens GN=PLA2G16 PE=1 SV=2 - [HRSL3_HUMAN]	22.84	0.960524	0.972596	159.773	16.4789	17.9253	7.98682
G8JLH9	Signal transducer and activator of transcription OS=Homo sapiens GN=STAT3 PE=1 SV=1 - [G8JLH9_HUMAN]	3.72	0.96216	1.13173		22.3665	76.0894	6.21436
P02100	Hemoglobin subunit epsilon OS=Homo sapiens GN=HBE1 PE=1 SV=2 - [HBE_HUMAN]	18.37	0.963985	1.31781		115.573	16.1925	8.63135
C9JYH8	WD repeat domain 45, isoform CRA_e OS=Homo sapiens GN=WDR45 PE=4 SV=1 - [C9JYH8_HUMAN]	9.23	0.967655	0.867328	97.3714	11.8881	36.1791	7.51807
Q9C0C2	182 kDa tankyrase-1-binding protein OS=Homo sapiens GN=TNKS1BP1 PE=1 SV=4 - [TB182_HUMAN]	4.22	0.967733	0.942573	212.956	12.618	181.685	4.85596
Q14166	Tubulin--tyrosine ligase-like protein 12 OS=Homo sapiens GN=TTLL12 PE=1 SV=2 - [TTL12_HUMAN]	9.16	0.967841	1.00482	149.12	16.9751	74.356	5.52881
F2Z329	Transmembrane protein 237 OS=Homo sapiens GN=TMEM237 PE=4 SV=1 - [F2Z329_HUMAN]	35.42	0.97122	0.896546	121.705	15.3543	10.5827	10.4624
Q12979-4	Isoform 4 of Active breakpoint cluster region-related protein OS=Homo sapiens GN=ABR - [ABR_HUMAN]	3.69	0.974859	0.925099	154.631	15.6772	92.3669	7.07861
K7EL20	Eukaryotic translation initiation factor 3 subunit G (Fragment) OS=Homo sapiens GN=EIF3G PE=1 SV=2 - [K7EL20_HUMAN]	19.47	0.979925	0.994673		17.3918	29.2647	5.41455
Q92797	Symplekin OS=Homo sapiens GN=SYMPK PE=1 SV=2 - [SYMPK_HUMAN]	2.43	0.988739	0.907953	77.9294	13.0453	141.059	6.12549
Q86VM9-2	Isoform 2 of Zinc finger CCCH domain-containing protein 18 OS=Homo sapiens GN=ZC3H18 - [ZCH18_HUMAN]	7.13	0.990952	1.17568		16.6707	84.0491	5.61768
B5MED8	VPS10 domain-containing receptor SorCS2 OS=Homo sapiens GN=SORCS2 PE=4 SV=3 - [B5MED8_HUMAN]	4.29	0.99201	0.862696	160.46	18.464	112.215	5.97314
B4DGD5	DnaJ homolog subfamily C member 11 OS=Homo sapiens GN=DNAJC11 PE=1 SV=1 - [B4DGD5_HUMAN]	7.46	0.995402	0.855542	102.793	15.6248	52.6256	9.33447
Q7L5N7	Lysophosphatidylcholine acyltransferase 2 OS=Homo sapiens GN=LPCAT2 PE=1 SV=1 - [PCAT2_HUMAN]	5.51	0.997981	0.920128	128.09	12.6164	60.1694	6.55127
Q8N0X7	Spartin OS=Homo sapiens GN=SPG20 PE=1 SV=1 - [SPG20_HUMAN]	5.11	0.999593	1.06588		18.0208	72.7878	5.90967
P83111	Serine beta-lactamase-like protein LACTB, mitochondrial OS=Homo sapiens GN=LACTB PE=1 SV=2 - [LACTB_HUMAN]	4.57	1.00039	1.15748	148.66	12.3078	60.655	8.52881
Q6YHK3-3	Isoform 3 of CD109 antigen OS=Homo sapiens GN=CD109 - [CD109_HUMAN]	2.41	1.00155	1.06812	170.51	5.45878	74.3644	7.40088
Q96CW5-2	Isoform 2 of Gamma-tubulin complex component 3 OS=Homo sapiens GN=TUBGCP3 - [GCP3_HUMAN]	8.37	1.00195	0.901053	89.1914	16.4876	93.826	7.79639
Q96S55-2	Isoform 2 of ATPase WRNIP1 OS=Homo sapiens GN=WRNIP1 - [WRIP1_HUMAN]	4.84	1.00236	1.03305		15.9055	69.4155	6.26514
Q13190-3	Isoform 3 of Syntaxin-5 OS=Homo sapiens GN=STX5 - [STX5_HUMAN]	14.23	1.01255	0.925111	73.26	11.1401	29.8686	9.18799
O94964-4	Isoform 4 of Protein SOGA1 OS=Homo sapiens GN=SOGA1 - [SOGA1_HUMAN]	4.72	1.01899	0.887844	60.7413	14.5259	115.755	5.49072
F5H4G7	Importin subunit alpha OS=Homo sapiens GN=KPNA6 PE=1 SV=1 - [F5H4G7_HUMAN]	12.01	1.02318	0.955081		25.6349	59.6303	5.0083
B4DX42	Splicing factor 1 OS=Homo sapiens GN=SF1 PE=1 SV=1 - [B4DX42_HUMAN]	8.55	1.02558	1.21111		16.2966	46.391	9.34912
Q9UIA9	Exportin-7 OS=Homo sapiens GN=XPO7 PE=1 SV=3 - [XPO7_HUMAN]	2.3	1.02672	0.844029		17.2525	123.828	6.31592
A8MZH8	Pituitary tumor-transforming gene 1 protein-interacting protein OS=Homo sapiens GN=PTTG1IP PE=4 SV=1 - [A8MZH8_HUMAN]	27.1	1.02738	1.07865	155.68	18.7665	11.5908	8.11865
P28072	Proteasome subunit beta type-6 OS=Homo sapiens GN=PSMB6 PE=1 SV=4 - [PSB6_HUMAN]	12.55	1.031	0.967113	120.747	11.5986	25.3414	4.91943
Q9HAC8	Ubiquitin domain-containing protein 1 OS=Homo sapiens GN=UBTD1 PE=1 SV=1 - [UBTD1_HUMAN]	13.66	1.03201	0.927272	86.3799	8.35892	25.9223	7.82568
Q9Y5K6	CD2-associated protein OS=Homo sapiens GN=CD2AP PE=1 SV=1 - [CD2AP_HUMAN]	7.67	1.03298	1.17082		14.9977	71.4073	6.40479
Q53EU6	Glycerol-3-phosphate acyltransferase 3 OS=Homo sapiens GN=AGPAT9 PE=1 SV=2 - [GPAT3_HUMAN]	5.07	1.04341	0.9799	170.328	17.306	48.6735	8.86572
P41240	Tyrosine-protein kinase CSK OS=Homo sapiens GN=CSK PE=1 SV=1 - [CSK_HUMAN]	8	1.04356	0.953821	146.148	13.3975	50.6717	7.06396
G3V1B6	Apolipoprotein O OS=Homo sapiens GN=APOO PE=1 SV=1 - [G3V1B6_HUMAN]	22.81	1.04582	0.967299		15.3031	13.0928	7.28369
O94808	Glutamine--fructose-6-phosphate aminotransferase [isomerizing] 2 OS=Homo sapiens GN=GFPT2 PE=1 SV=3 - [GFPT2_HUMAN]	10.56	1.04961	0.975503	356.555	46.0693	76.8818	7.37158
P08240-2	Isoform 2 of Signal recognition particle receptor subunit alpha OS=Homo sapiens GN=SRPR - [SRPR_HUMAN]	4.75	1.0512	1.02924		15.2196	66.5166	9.0415
E7ETY7	Glutathione peroxidase OS=Homo sapiens GN=GPX8 PE=1 SV=1 - [E7ETY7_HUMAN]	13.92	1.05175	0.959713		14.6406	18.0785	8.79248
C9J5D1	N-alpha-acetyltransferase 50 OS=Homo sapiens GN=NAA50 PE=1 SV=1 - [C9J5D1_HUMAN]	16.28	1.05225	1.05405	87.2314	11.6639	14.8768	8.55811
Q8N983-4	Isoform 4 of 39S ribosomal protein L43, mitochondrial OS=Homo sapiens GN=MRPL43 - [RM43_HUMAN]	15.09	1.05567	1.06095		13.6764	17.8423	9.87646
Q9NR45	Sialic acid synthase OS=Homo sapiens GN=NANS PE=1 SV=2 - [SIAS_HUMAN]	9.19	1.06035	0.93434	167.292	12.9675	40.2815	6.7417
Q6IQ22	Ras-related protein Rab-12 OS=Homo sapiens GN=RAB12 PE=1 SV=3 - [RAB12_HUMAN]	20.49	1.06306	0.950319	853.557	93.7676	27.2311	8.41162
Q00577	Transcriptional activator protein Pur-alpha OS=Homo sapiens GN=PURA PE=1 SV=2 - [PURA_HUMAN]	10.25	1.06783	1.01412	109.128	16.6759	34.8894	6.44287
Q6NUM9-2	Isoform 2 of All-trans-retinol 13,14-reductase OS=Homo sapiens GN=RETSAT - [RETST_HUMAN]	6.86	1.07416	1.07268	177.017	16.2802	52.4052	7.94287
Q15555-4	Isoform 4 of Microtubule-associated protein RP/EB family member 2 OS=Homo sapiens GN=MAPRE2 - [MARE2_HUMAN]	9.12	1.07523	1.09896	82.6033	11.4307	30.6721	5.80811
P15509	Granulocyte-macrophage colony-stimulating factor receptor subunit alpha OS=Homo sapiens GN=CSF2RA PE=1 SV=1 - [CSF2R_HUMAN]	5	1.07574	1.05704	175.142		46.1774	7.75244
Q9Y617-2	Isoform 2 of Phosphoserine aminotransferase OS=Homo sapiens GN=PSAT1 - [SERC_HUMAN]	6.48	1.08128	1.09955	169.206	15.4122	35.1661	6.68311
S4R329	ER membrane protein complex subunit 4 OS=Homo sapiens GN=EMC4 PE=1 SV=1 - [S4R329_HUMAN]	56.94	1.08567	1.03767		13.3309	7.79902	9.81787
Q9UHX1-4	Isoform 4 of Poly(U)-binding-splicing factor PUF60 OS=Homo sapiens GN=PUF60 - [PUF60_HUMAN]	7.82	1.0861	1.14946	196.526	16.5436	53.9907	5.32568
Q96LD4	Tripartite motif-containing protein 47 OS=Homo sapiens GN=TRIM47 PE=1 SV=2 - [TRI47_HUMAN]	8.31	1.0865	1.09948	84.7787	16.1504	69.4879	6.44287
M0QZR8	DNA polymerase OS=Homo sapiens GN=POLD1 PE=1 SV=1 - [M0QZR8_HUMAN]	4.06	1.09844	0.846584	74.73	5.85961	111.614	7.6792
Q9BRX8-2	Isoform 2 of Redox-regulatory protein FAM213A OS=Homo sapiens GN=FAM213A - [F213A_HUMAN]	12.84	1.10131	1.11484		14.9987	24.4469	9.01221
P49711	Transcriptional repressor CTCF OS=Homo sapiens GN=CTCF PE=1 SV=1 - [CTCF_HUMAN]	6.05	1.10797	1.04896	120.009	23.0289	82.7324	6.96143
F5H0L8	SEC23-interacting protein OS=Homo sapiens GN=SEC23IP PE=1 SV=1 - [F5H0L8_HUMAN]	5.83	1.11203	1.32792	113.099	11.584	89.6104	5.66846
Q8WVK2	U4/U6.U5 small nuclear ribonucleoprotein 27 kDa protein OS=Homo sapiens GN=SNRNP27 PE=1 SV=1 - [SNR27_HUMAN]	16.77	1.11278	0.971449	155.33	15.5676	18.8489	11.6196
Q9Y5C1	Angiopoietin-related protein 3 OS=Homo sapiens GN=ANGPTL3 PE=1 SV=1 - [ANGL3_HUMAN]	3.7	1.11883	1.24697		15.0181	53.6042	6.69775
P62304	Small nuclear ribonucleoprotein E OS=Homo sapiens GN=SNRPE PE=1 SV=1 - [RUXE_HUMAN]	25	1.12315	1.01565		7.69627	10.7966	9.43701
Q16637-3	Isoform SMN-delta7 of Survival motor neuron protein OS=Homo sapiens GN=SMN1 - [SMN_HUMAN]	6.74	1.12816	1.0061		14.9653	30.4308	5.52881
Q9BXJ9	N-alpha-acetyltransferase 15, NatA auxiliary subunit OS=Homo sapiens GN=NAA15 PE=1 SV=1 - [NAA15_HUMAN]	5.31	1.13807	1.02276		13.9126	101.208	7.41553
Q8IWT6	Volume-regulated anion channel subunit LRRC8A OS=Homo sapiens GN=LRRC8A PE=1 SV=1 - [LRC8A_HUMAN]	4.57	1.15392	1.19321	104.687	8.55711	94.1387	7.94287
P17858	ATP-dependent 6-phosphofructokinase, liver type OS=Homo sapiens GN=PFKL PE=1 SV=6 - [PFKAL_HUMAN]	10.64	1.1613	1.23758	725.897	68.5551	84.9642	7.50342
Q13751	Laminin subunit beta-3 OS=Homo sapiens GN=LAMB3 PE=1 SV=1 - [LAMB3_HUMAN]	3.07	1.16206	1.07445		14.2486	129.489	7.21045
J3QRD1	Fatty aldehyde dehydrogenase OS=Homo sapiens GN=ALDH3A2 PE=1 SV=1 - [J3QRD1_HUMAN]	6.11	1.1879	1.0926	162.13	12.6383	44.6197	5.52881
Q9UHQ9	NADH-cytochrome b5 reductase 1 OS=Homo sapiens GN=CYB5R1 PE=1 SV=1 - [NB5R1_HUMAN]	9.84	1.19898	1.21147	90.1104	15.0689	34.0732	9.37842
Q9Y613	FH1/FH2 domain-containing protein 1 OS=Homo sapiens GN=FHOD1 PE=1 SV=3 - [FHOD1_HUMAN]	1.46	1.21029	1.12837	88.0862		126.473	6.39209
Q9UII4	E3 ISG15--protein ligase HERC5 OS=Homo sapiens GN=HERC5 PE=1 SV=2 - [HERC5_HUMAN]	4	1.25203	1.03185	100.034	10.6394	116.777	7.6499
Q13185	Chromobox protein homolog 3 OS=Homo sapiens GN=CBX3 PE=1 SV=4 - [CBX3_HUMAN]	21.31	1.26245	1.46234	135.98	18.7711	20.7984	5.32568
Q8TCG1-2	Isoform 2 of Protein CIP2A OS=Homo sapiens GN=KIAA1524 - [CIP2A_HUMAN]	5.9	1.26296	1.24013		16.3671	84.5255	6.48096
Q9NTZ6	RNA-binding protein 12 OS=Homo sapiens GN=RBM12 PE=1 SV=1 - [RBM12_HUMAN]	4.18	1.2703	1.01291		14.6884	97.3334	8.63135
Q92783-2	Isoform 2 of Signal transducing adapter molecule 1 OS=Homo sapiens GN=STAM - [STAM1_HUMAN]	4.71	1.29232	1.17207	130.072	5.68657	44.9432	4.86865
Q658P3-3	Isoform 3 of Metalloreductase STEAP3 OS=Homo sapiens GN=STEAP3 - [STEA3_HUMAN]	4.93	1.31595	1.18561		15.4976	54.4367	8.71924
P17480-2	Isoform UBF2 of Nucleolar transcription factor 1 OS=Homo sapiens GN=UBTF - [UBF1_HUMAN]	5.64	1.32129	1.32689	62.2714	15.9903	84.8838	5.5542
Q15046	Lysine--tRNA ligase OS=Homo sapiens GN=KARS PE=1 SV=3 - [SYK_HUMAN]	6.2	1.35386	1.23113		15.6502	68.0046	6.354
C9JFR7	Cytochrome c (Fragment) OS=Homo sapiens GN=CYCS PE=1 SV=1 - [C9JFR7_HUMAN]	21.78	1.36107	1.96579	156.934	12.4716	11.326	9.65674
P22694-10	Isoform 10 of cAMP-dependent protein kinase catalytic subunit beta OS=Homo sapiens GN=PRKACB - [KAPCB_HUMAN]	5.59	1.3665	1.33529	94.4	12.9766	37.0868	8.1626
Q03113	Guanine nucleotide-binding protein subunit alpha-12 OS=Homo sapiens GN=GNA12 PE=1 SV=4 - [GNA12_HUMAN]	12.86	1.3713	1.32738		141.471	44.2514	9.83252
Q12904	Aminoacyl tRNA synthase complex-interacting multifunctional protein 1 OS=Homo sapiens GN=AIMP1 PE=1 SV=2 - [AIMP1_HUMAN]	20.51	1.3748	1.28877	107.111	22.4794	34.3311	8.42627
X6R9L0	DnaJ homolog subfamily C member 3 OS=Homo sapiens GN=DNAJC3 PE=4 SV=1 - [X6R9L0_HUMAN]	6.4	1.42605	1.45334		15.1578	51.8793	6.49365
Q9H2H9	Sodium-coupled neutral amino acid transporter 1 OS=Homo sapiens GN=SLC38A1 PE=1 SV=1 - [S38A1_HUMAN]	5.95	1.44639	1.36277	86.5428	11.509	54.0122	7.02002
Q99805	Transmembrane 9 superfamily member 2 OS=Homo sapiens GN=TM9SF2 PE=1 SV=1 - [TM9S2_HUMAN]	3.92	1.5398	1.21621		19.3386	75.7255	7.44482
H0Y650	HEAT repeat-containing protein 2 (Fragment) OS=Homo sapiens GN=HEATR2 PE=1 SV=1 - [H0Y650_HUMAN]	6.7	1.54535	1.54598		13.1433	72.5369	6.45557
I3L3P7	40S ribosomal protein S15a OS=Homo sapiens GN=RPS15A PE=1 SV=1 - [I3L3P7_HUMAN]	33	1.69181	1.2983	299.64	54.3937	11.4702	10.1548
P62857	40S ribosomal protein S28 OS=Homo sapiens GN=RPS28 PE=1 SV=1 - [RS28_HUMAN]	30.43	1.74522	1.80524	163.218	13.4105	7.8362	10.6968
Q9NTI5-2	Isoform 2 of Sister chromatid cohesion protein PDS5 homolog B OS=Homo sapiens GN=PDS5B - [PDS5B_HUMAN]	3.81	1.75967	1.82053	142.963	15.9653	158.18	8.5874
D6RAA6	Transmembrane protein 33 (Fragment) OS=Homo sapiens GN=TMEM33 PE=1 SV=1 - [D6RAA6_HUMAN]	13.51	1.81853	1.75788	147.201	13.3396	25.2073	9.56885
Q92538	Golgi-specific brefeldin A-resistance guanine nucleotide exchange factor 1 OS=Homo sapiens GN=GBF1 PE=1 SV=2 - [GBF1_HUMAN]	3.28	1.90642	2.04073	132.177	16.3999	206.315	5.73193
Q8NF37	Lysophosphatidylcholine acyltransferase 1 OS=Homo sapiens GN=LPCAT1 PE=1 SV=2 - [PCAT1_HUMAN]	4.87	2.01379	1.30175		15.5403	59.1134	6.02393
Q5TEC6	Histone H3 OS=Homo sapiens GN=HIST2H3PS2 PE=1 SV=1 - [Q5TEC6_HUMAN]	29.41	3.44593	2.68899		226.329	15.4206	11.2681
O76013-2	Isoform 2 of Keratin, type I cuticular Ha6 OS=Homo sapiens GN=KRT36 - [KRT36_HUMAN]	8.87	0.39039	0.450856	336.184	29.6374	47.4546	4.80518
Q5F2F8	Serine/threonine-protein phosphatase OS=Homo sapiens GN=PPP3CB PE=1 SV=1 - [Q5F2F8_HUMAN]	7.66	0.570584	0.714885		39.5221	55.9789	5.70654
Q9ULF5	Zinc transporter ZIP10 OS=Homo sapiens GN=SLC39A10 PE=1 SV=2 - [S39AA_HUMAN]	2.05	0.670895	0.765709	124.713	13.0981	94.0727	6.75635
Q9C075	Keratin, type I cytoskeletal 23 OS=Homo sapiens GN=KRT23 PE=1 SV=2 - [K1C23_HUMAN]	9.24	0.675173	0.939445	241.935		48.1012	6.53662
Q8IWE4	DCN1-like protein 3 OS=Homo sapiens GN=DCUN1D3 PE=1 SV=1 - [DCNL3_HUMAN]	11.84	0.69027	0.78439	138.83	7.36322	34.2696	5.12256
H0YLR3	U2 small nuclear ribonucleoprotein A' (Fragment) OS=Homo sapiens GN=SNRPA1 PE=1 SV=1 - [H0YLR3_HUMAN]	41.57	0.690536	0.757839		13.4082	9.47188	8.47021
P36269-2	Isoform 2 of Gamma-glutamyltransferase 5 OS=Homo sapiens GN=GGT5 - [GGT5_HUMAN]	6.86	0.698074	0.642433		10.3661	58.9556	7.76709
Q7LGA3	Heparan sulfate 2-O-sulfotransferase 1 OS=Homo sapiens GN=HS2ST1 PE=1 SV=1 - [HS2ST_HUMAN]	10.39	0.699389	0.679885	107.34	13.3337	41.8544	8.68994
H0YBN6	Casein kinase I isoform gamma-3 (Fragment) OS=Homo sapiens GN=CSNK1G3 PE=1 SV=1 - [H0YBN6_HUMAN]	23.78	0.700323	0.774001	153.55	14.3356	19.2965	8.1333
P30505	HLA class I histocompatibility antigen, Cw-8 alpha chain OS=Homo sapiens GN=HLA-C PE=2 SV=1 - [1C08_HUMAN]	32.51	0.701547	0.715323	1777.98	259.761	40.7472	6.97607
Q8TE58	A disintegrin and metalloproteinase with thrombospondin motifs 15 OS=Homo sapiens GN=ADAMTS15 PE=2 SV=1 - [ATS15_HUMAN]	3.47	0.727068	0.764804	133.229	11.5768	103.22	8.57275
F5GYX3	Semaphorin-7A OS=Homo sapiens GN=SEMA7A PE=4 SV=1 - [F5GYX3_HUMAN]	7.19	0.734769	0.810406	155.744		57.0409	6.75635
R4GNH8	Cullin-2 OS=Homo sapiens GN=CUL2 PE=1 SV=1 - [R4GNH8_HUMAN]	3.05	0.744793	0.763111		8.97322	80.2654	7.38623
Q6ZVM7	TOM1-like protein 2 OS=Homo sapiens GN=TOM1L2 PE=1 SV=1 - [TM1L2_HUMAN]	4.54	0.746217	0.766587		12.1315	55.5217	4.79248
E9PF16	Acyl-CoA synthetase family member 2, mitochondrial OS=Homo sapiens GN=ACSF2 PE=4 SV=1 - [E9PF16_HUMAN]	5.94	0.760784	0.774998	141.305	13.0821	63.6114	7.41553
Q99590-2	Isoform 2 of Protein SCAF11 OS=Homo sapiens GN=SCAF11 - [SCAFB_HUMAN]	4.18	0.761087	0.87215		12.1392	128.797	8.29443
Q9NZT2-2	Isoform 2 of Opioid growth factor receptor OS=Homo sapiens GN=OGFR - [OGFR_HUMAN]	5.94	0.765373	0.794976	152.23	18.5638	71.3803	4.88135
Q5JVZ8	Engulfment and cell motility protein 2 (Fragment) OS=Homo sapiens GN=ELMO2 PE=1 SV=1 - [Q5JVZ8_HUMAN]	11.24	0.769897	0.87565		15.4733	30.7135	6.29053
F5GX58	Cell division cycle-associated protein 3 OS=Homo sapiens GN=CDCA3 PE=1 SV=1 - [F5GX58_HUMAN]	14.29	0.774327	0.797182		12.0526	19.4568	5.22412
Q8IZ21-3	Isoform 3 of Phosphatase and actin regulator 4 OS=Homo sapiens GN=PHACTR4 - [PHAR4_HUMAN]	3.79	0.782205	0.764575	134.927		76.3894	7.43018
Q12805-2	Isoform 2 of EGF-containing fibulin-like extracellular matrix protein 1 OS=Homo sapiens GN=EFEMP1 - [FBLN3_HUMAN]	7.22	0.782731	0.87284	84.1414	12.3414	53.6867	5.021
Q9HB09-3	Isoform 3 of Bcl-2-like protein 12 OS=Homo sapiens GN=BCL2L12 - [B2L12_HUMAN]	9.01	0.783889	0.849183		13.2459	36.6422	9.02686
B1AKC9	Ephrin type-B receptor 2 OS=Homo sapiens GN=EPHB2 PE=1 SV=1 - [B1AKC9_HUMAN]	5.07	0.792195	0.711262		44.7245	105.492	5.42725
B5MD87	Pyrroline-5-carboxylate reductase 3 OS=Homo sapiens GN=PYCRL PE=1 SV=2 - [B5MD87_HUMAN]	17.52	0.796561	0.87734	99.45	12.0237	14.3322	7.47412
P62633-7	Isoform 7 of Cellular nucleic acid-binding protein OS=Homo sapiens GN=CNBP - [CNBP_HUMAN]	13.13	0.79673	0.775429	79.47		17.6797	7.7085
Q9BZE1	39S ribosomal protein L37, mitochondrial OS=Homo sapiens GN=MRPL37 PE=1 SV=2 - [RM37_HUMAN]	7.57	0.800482	1.0838		13.1987	48.0871	8.5874
P10398	Serine/threonine-protein kinase A-Raf OS=Homo sapiens GN=ARAF PE=1 SV=2 - [ARAF_HUMAN]	5.45	0.801611	0.772333	77.7693	12.6255	67.5423	9.01221
Q14195-2	Isoform LCRMP-4 of Dihydropyrimidinase-related protein 3 OS=Homo sapiens GN=DPYSL3 - [DPYL3_HUMAN]	11.55	0.80212	1.02963		43.7299	73.8649	6.354
P35611-2	Isoform 2 of Alpha-adducin OS=Homo sapiens GN=ADD1 - [ADDA_HUMAN]	6.18	0.802971	0.777486		16.4583	69.9413	6.45557
P08123	Collagen alpha-2(I) chain OS=Homo sapiens GN=COL1A2 PE=1 SV=7 - [CO1A2_HUMAN]	2.64	0.809762	1.12558	149.667	14.4903	129.235	8.95361
F5H5C2	Nuclear pore complex protein Nup133 OS=Homo sapiens GN=NUP133 PE=1 SV=1 - [F5H5C2_HUMAN]	2.54	0.81082	0.838085	122.579	8.48409	127.262	5.04639
O60678-2	Isoform 2 of Protein arginine N-methyltransferase 3 OS=Homo sapiens GN=PRMT3 - [ANM3_HUMAN]	8.53	0.818851	1.04435	61.1428	5.83611	52.8408	6.18896
P48637	Glutathione synthetase OS=Homo sapiens GN=GSS PE=1 SV=1 - [GSHB_HUMAN]	6.12	0.822093	0.800381	82.5311	11.3982	52.3523	5.92236
Q9NW21	Protein FAM49B OS=Homo sapiens GN=FAM49B PE=1 SV=1 - [Q9NW21_HUMAN]	12.92	0.823079	0.884554	161.08	8.5944	20.1801	7.79639
Q52LW3	Rho GTPase-activating protein 29 OS=Homo sapiens GN=ARHGAP29 PE=1 SV=2 - [RHG29_HUMAN]	2.78	0.82324	0.884155		13.0509	141.974	6.7417
Q6VY07	Phosphofurin acidic cluster sorting protein 1 OS=Homo sapiens GN=PACS1 PE=1 SV=2 - [PACS1_HUMAN]	2.91	0.826958	0.864697		12.0423	104.833	7.73779
B1AHB1	DNA replication licensing factor MCM5 OS=Homo sapiens GN=MCM5 PE=1 SV=1 - [B1AHB1_HUMAN]	4.92	0.827117	0.899662		11.7747	77.5437	8.60205
Q5SWC8	Heterochromatin protein 1-binding protein 3 (Fragment) OS=Homo sapiens GN=HP1BP3 PE=1 SV=1 - [Q5SWC8_HUMAN]	7.91	0.833666	0.939406	82.6528	11.6537	31.4516	9.51025
E9PE82	Short-chain-specific acyl-CoA dehydrogenase, mitochondrial OS=Homo sapiens GN=ACADS PE=1 SV=1 - [E9PE82_HUMAN]	4.9	0.83499	0.870697	90.6952		43.9837	8.35303
Q66PJ3	ADP-ribosylation factor-like protein 6-interacting protein 4 OS=Homo sapiens GN=ARL6IP4 PE=1 SV=2 - [AR6P4_HUMAN]	8.08	0.835809	0.914083		15.6669	44.8882	10.9312
Q92974-3	Isoform 3 of Rho guanine nucleotide exchange factor 2 OS=Homo sapiens GN=ARHGEF2 - [ARHG2_HUMAN]	3.65	0.8361	0.889483		12.0954	108.175	6.87354
E7ERY0	Nuclear valosin-containing protein-like OS=Homo sapiens GN=NVL PE=1 SV=1 - [E7ERY0_HUMAN]	5.52	0.837689	0.827992	163.73	10.6014	63.7769	5.68115
P46934-4	Isoform 4 of E3 ubiquitin-protein ligase NEDD4 OS=Homo sapiens GN=NEDD4 - [NEDD4_HUMAN]	3.22	0.840955	0.987486	155.095	12.0792	104.152	5.97314
Q7KZI7-13	Isoform 13 of Serine/threonine-protein kinase MARK2 OS=Homo sapiens GN=MARK2 - [MARK2_HUMAN]	7.24	0.842184	0.773067	102.04	12.255	77.5828	9.5835
E9PLH9	GDP-L-fucose synthase (Fragment) OS=Homo sapiens GN=TSTA3 PE=1 SV=2 - [E9PLH9_HUMAN]	19.49	0.850905	0.728636	118.166	11.7386	12.7796	8.03076
Q96IJ6	Mannose-1-phosphate guanyltransferase alpha OS=Homo sapiens GN=GMPPA PE=1 SV=1 - [GMPPA_HUMAN]	5.71	0.851488	0.761104		12.0042	46.2621	7.21045
P13796	Plastin-2 OS=Homo sapiens GN=LCP1 PE=1 SV=6 - [PLSL_HUMAN]	7.34	0.851561	0.930829		44.4076	70.2439	5.42725
E7ES84	Kinetochore-associated protein 1 OS=Homo sapiens GN=KNTC1 PE=1 SV=1 - [E7ES84_HUMAN]	2.65	0.855583	0.865928	139.881	13.4323	129.135	5.80811
Q96HY6-2	Isoform 2 of DDRGK domain-containing protein 1 OS=Homo sapiens GN=DDRGK1 - [DDRGK_HUMAN]	10.22	0.857571	0.897941		14.5948	35.4534	5.85889
Q86W42-3	Isoform 3 of THO complex subunit 6 homolog OS=Homo sapiens GN=THOC6 - [THOC6_HUMAN]	11.49	0.858024	0.804566		13.3293	32.8696	7.23975
Q99417	C-Myc-binding protein OS=Homo sapiens GN=MYCBP PE=1 SV=3 - [MYCBP_HUMAN]	19.42	0.858631	0.900917	123.936	12.6258	11.9593	5.90967
E9PEH6	Epsilon-sarcoglycan OS=Homo sapiens GN=SGCE PE=4 SV=1 - [E9PEH6_HUMAN]	5.81	0.867331	0.926981		10.9715	45.0397	6.12549
F5GYT8	Methylcrotonoyl-CoA carboxylase subunit alpha, mitochondrial OS=Homo sapiens GN=MCCC1 PE=1 SV=1 - [F5GYT8_HUMAN]	5.63	0.867545	0.890796	136.349	12.4066	47.5162	7.28369
Q5T447	E3 ubiquitin-protein ligase HECTD3 OS=Homo sapiens GN=HECTD3 PE=1 SV=1 - [HECD3_HUMAN]	2.67	0.868798	0.851747		12.4869	97.0515	5.64307
Q53EP0	Fibronectin type III domain-containing protein 3B OS=Homo sapiens GN=FNDC3B PE=1 SV=2 - [FND3B_HUMAN]	3.74	0.872286	0.827519	71.48	7.86518	132.803	5.94775
O15160-2	Isoform 2 of DNA-directed RNA polymerases I and III subunit RPAC1 OS=Homo sapiens GN=POLR1C - [RPAC1_HUMAN]	12.87	0.87238	0.85836	126.69	14.0812	38.6226	6.01123
H3BV19	Casein kinase II subunit alpha' (Fragment) OS=Homo sapiens GN=CSNK2A2 PE=1 SV=1 - [H3BV19_HUMAN]	21.71	0.872959	0.934219		9.72732	17.8628	6.12549
Q8TF01	Arginine/serine-rich protein PNISR OS=Homo sapiens GN=PNISR PE=1 SV=2 - [PNISR_HUMAN]	4.84	0.873222	0.906709		12.3098	92.5211	10.0229
Q9NP79	Vacuolar protein sorting-associated protein VTA1 homolog OS=Homo sapiens GN=VTA1 PE=1 SV=1 - [VTA1_HUMAN]	6.19	0.87392	0.991287		11.0688	33.8579	6.29053
B4E1J0	Pre-B-cell leukemia transcription factor-interacting protein 1 OS=Homo sapiens GN=PBXIP1 PE=2 SV=1 - [B4E1J0_HUMAN]	4.66	0.874319	0.931367	80.7052	15.3907	62.6295	6.354
Q68E01-2	Isoform 2 of Integrator complex subunit 3 OS=Homo sapiens GN=INTS3 - [INT3_HUMAN]	3.55	0.875934	0.861072		20.379	117.937	5.79541
Q9Y5S2	Serine/threonine-protein kinase MRCK beta OS=Homo sapiens GN=CDC42BPB PE=1 SV=2 - [MRCKB_HUMAN]	4.5	0.877118	1.00974	156.64	24.6561	194.193	6.3667
E9PS62	FERM domain-containing protein 8 (Fragment) OS=Homo sapiens GN=FRMD8 PE=1 SV=1 - [E9PS62_HUMAN]	13.04	0.879339	1.00021	104.091	12.9128	20.5265	7.76709
Q15642-2	Isoform 2 of Cdc42-interacting protein 4 OS=Homo sapiens GN=TRIP10 - [CIP4_HUMAN]	7.89	0.879473	0.919601		12.0604	62.553	5.32568
B7WP74	Pre-mRNA-splicing factor CWC22 homolog (Fragment) OS=Homo sapiens GN=CWC22 PE=1 SV=1 - [B7WP74_HUMAN]	5.5	0.880134	1.09508	93.0356	9.10202	85.5238	5.70654
Q96JH7	Deubiquitinating protein VCIP135 OS=Homo sapiens GN=VCPIP1 PE=1 SV=2 - [VCIP1_HUMAN]	3.68	0.880618	0.869178	80.53	9.2691	134.236	7.1958
P18859	ATP synthase-coupling factor 6, mitochondrial OS=Homo sapiens GN=ATP5J PE=1 SV=1 - [ATP5J_HUMAN]	38.89	0.880995	0.891917	121.944	13.4834	12.5796	9.5249
E9PIY1	Protein kinase C and casein kinase substrate in neurons protein 3 OS=Homo sapiens GN=PACSIN3 PE=1 SV=1 - [E9PIY1_HUMAN]	8.75	0.88309	0.950881		13.9555	37.1904	6.90283
F5GYN4	Ubiquitin thioesterase OTUB1 OS=Homo sapiens GN=OTUB1 PE=1 SV=1 - [F5GYN4_HUMAN]	11.2	0.883768	0.89086	137.735	9.82148	28.033	5.2876
Q6P1N0-2	Isoform 2 of Coiled-coil and C2 domain-containing protein 1A OS=Homo sapiens GN=CC2D1A - [C2D1A_HUMAN]	4.95	0.884594	0.914125		11.5638	103.87	8.08936
B4E2J1	ATPase family AAA domain-containing protein 1 OS=Homo sapiens GN=ATAD1 PE=1 SV=1 - [B4E2J1_HUMAN]	11.72	0.886451	0.943989	96.0628	12.3756	30.6146	5.97314
Q9P2R3	Ankyrin repeat and FYVE domain-containing protein 1 OS=Homo sapiens GN=ANKFY1 PE=1 SV=2 - [ANFY1_HUMAN]	3.34	0.886736	0.890579	117.428	13.9716	128.318	6.1001
P12931	Proto-oncogene tyrosine-protein kinase Src OS=Homo sapiens GN=SRC PE=1 SV=3 - [SRC_HUMAN]	17.91	0.889166	0.888313	352.693	47.5783	59.797	7.41553
B4DF87	Nuclear receptor coactivator 4 OS=Homo sapiens GN=NCOA4 PE=2 SV=1 - [B4DF87_HUMAN]	5.84	0.889654	0.813157	96.0528	12.6711	58.2759	6.99072
Q96SM7	AT-rich interactive domain-containing protein 1A OS=Homo sapiens GN=ARID1A PE=1 SV=1 - [Q96SM7_HUMAN]	2.45	0.891578	1.1409	150.81		67.9904	4.88135
E9PMI6	Methylosome subunit pICln OS=Homo sapiens GN=CLNS1A PE=1 SV=1 - [E9PMI6_HUMAN]	14.97	0.89202	0.827211		12.9963	18.2477	4.41162
J3QSF7	Myeloperoxidase (Fragment) OS=Homo sapiens GN=MPO PE=1 SV=2 - [J3QSF7_HUMAN]	23.26	0.892728	0.978202		8.27146	9.8482	9.71533
Q96KP1	Exocyst complex component 2 OS=Homo sapiens GN=EXOC2 PE=1 SV=1 - [EXOC2_HUMAN]	4.55	0.89462	0.915384		11.1299	104	6.90283
Q9BYD6	39S ribosomal protein L1, mitochondrial OS=Homo sapiens GN=MRPL1 PE=1 SV=2 - [RM01_HUMAN]	11.38	0.897376	0.915024	151.297	12.5612	36.8854	8.77783
P32754-2	Isoform 2 of 4-hydroxyphenylpyruvate dioxygenase OS=Homo sapiens GN=HPD - [HPPD_HUMAN]	5.08	0.898424	1.0198	126.243	8.33666	40.4717	6.34131
P07858	Cathepsin B OS=Homo sapiens GN=CTSB PE=1 SV=3 - [CATB_HUMAN]	11.21	0.899568	0.840963	155.3	12.2315	37.7968	6.30322
P31937	3-hydroxyisobutyrate dehydrogenase, mitochondrial OS=Homo sapiens GN=HIBADH PE=1 SV=2 - [3HIDH_HUMAN]	14.29	0.900903	0.744675	169.857	17.4182	35.3058	8.1333
O15446	DNA-directed RNA polymerase I subunit RPA34 OS=Homo sapiens GN=CD3EAP PE=1 SV=1 - [RPA34_HUMAN]	6.27	0.902552	1.09813	67.55	14.2893	54.9514	8.51416
Q92600	Cell differentiation protein RCD1 homolog OS=Homo sapiens GN=RQCD1 PE=1 SV=1 - [RCD1_HUMAN]	6.69	0.90398	0.818912	99.167	12.6056	33.6099	8.03076
Q8WWK9-6	Isoform 4 of Cytoskeleton-associated protein 2 OS=Homo sapiens GN=CKAP2 - [CKAP2_HUMAN]	3.79	0.905402	0.938752	109.7	5.84403	71.1508	9.27588
F5H315	Pre-mRNA-splicing factor SYF1 OS=Homo sapiens GN=XAB2 PE=1 SV=1 - [F5H315_HUMAN]	5.99	0.905965	0.903707	112.673	14.806	99.6173	6.22705
E7EQ12	Calpastatin OS=Homo sapiens GN=CAST PE=1 SV=1 - [E7EQ12_HUMAN]	9.22	0.907873	0.969027		11.5053	46.1057	4.75439
Q9NVV4	Poly(A) RNA polymerase, mitochondrial OS=Homo sapiens GN=MTPAP PE=1 SV=1 - [PAPD1_HUMAN]	7.9	0.907945	0.895355	63.4345	11.4362	66.13	9.0415
Q9Y2J4	Angiomotin-like protein 2 OS=Homo sapiens GN=AMOTL2 PE=1 SV=3 - [AMOL2_HUMAN]	5.91	0.909405	0.867162	77.3214	9.82636	85.7126	7.29834
Q96F86	Enhancer of mRNA-decapping protein 3 OS=Homo sapiens GN=EDC3 PE=1 SV=1 - [EDC3_HUMAN]	7.68	0.910529	0.835472		13.145	56.0424	7.10791
E9PMS6	LIM domain only protein 7 OS=Homo sapiens GN=LMO7 PE=1 SV=1 - [E9PMS6_HUMAN]	3.76	0.912812	0.905064		12.2337	145.334	7.29834
Q13620-3	Isoform 3 of Cullin-4B OS=Homo sapiens GN=CUL4B - [CUL4B_HUMAN]	3.49	0.917024	0.84576		13.2056	83.9636	6.78564
Q5T0D2	UMP-CMP kinase OS=Homo sapiens GN=CMPK1 PE=1 SV=1 - [Q5T0D2_HUMAN]	7.69	0.91875	0.866866	119.29	14.9755	18.9668	8.88037
Q9UKG1	DCC-interacting protein 13-alpha OS=Homo sapiens GN=APPL1 PE=1 SV=1 - [DP13A_HUMAN]	4.23	0.920493	1.03144		10.4055	79.6136	5.41455
Q16795	NADH dehydrogenase [ubiquinone] 1 alpha subcomplex subunit 9, mitochondrial OS=Homo sapiens GN=NDUFA9 PE=1 SV=2 - [NDUA9_HUMAN]	5.31	0.920789	0.862254	86.8728	11.6044	42.4826	9.80322
O14647-2	Isoform 2 of Chromodomain-helicase-DNA-binding protein 2 OS=Homo sapiens GN=CHD2 - [CHD2_HUMAN]	2.19	0.923508	0.905801		10.562	200.438	7.84033
Q6UWP7-3	Isoform 3 of Lysocardiolipin acyltransferase 1 OS=Homo sapiens GN=LCLAT1 - [LCLT1_HUMAN]	5.05	0.927392	0.908303		11.4828	44.5321	8.5874
Q02809	Procollagen-lysine,2-oxoglutarate 5-dioxygenase 1 OS=Homo sapiens GN=PLOD1 PE=1 SV=2 - [PLOD1_HUMAN]	4.13	0.932469	1.00077		11.7365	83.4974	6.94678
Q9Y6W5-2	Isoform 2 of Wiskott-Aldrich syndrome protein family member 2 OS=Homo sapiens GN=WASF2 - [WASF2_HUMAN]	9.96	0.933536	0.999974	68.4914	14.6376	31.9592	8.08936
H7C3P9	COP9 signalosome complex subunit 3 OS=Homo sapiens GN=COPS3 PE=1 SV=2 - [H7C3P9_HUMAN]	5.51	0.933627	0.879337		12.7252	39.0105	5.92236
Q96DI7	U5 small nuclear ribonucleoprotein 40 kDa protein OS=Homo sapiens GN=SNRNP40 PE=1 SV=1 - [SNR40_HUMAN]	14.29	0.935859	0.9306		11.6404	39.2857	8.104
Q9Y4D1-3	Isoform 3 of Disheveled-associated activator of morphogenesis 1 OS=Homo sapiens GN=DAAM1 - [DAAM1_HUMAN]	4.08	0.940115	0.984471		8.26648	100.681	7.7085
P78347-2	Isoform 2 of General transcription factor II-I OS=Homo sapiens GN=GTF2I - [GTF2I_HUMAN]	3.55	0.942258	0.999926		13.1152	107.902	7.94287
C9JVB6	Mitochondrial ribonuclease P protein 1 (Fragment) OS=Homo sapiens GN=TRMT10C PE=1 SV=1 - [C9JVB6_HUMAN]	10.58	0.945539	0.963027	113.172	8.78573	36.805	9.15869
Q9UKD2	mRNA turnover protein 4 homolog OS=Homo sapiens GN=MRTO4 PE=1 SV=2 - [MRT4_HUMAN]	8.37	0.946282	0.993477		11.7683	27.5429	8.29443
M0R0X1	Ras-related protein Rab-4B (Fragment) OS=Homo sapiens GN=RAB4B PE=1 SV=1 - [M0R0X1_HUMAN]	18.23	0.946427	0.893825	779.04	87.8461	21.3067	5.66846
Q8IVF7-2	Isoform 2 of Formin-like protein 3 OS=Homo sapiens GN=FMNL3 - [FMNL3_HUMAN]	4.82	0.948272	0.97503		13.0489	111.189	6.88818
F5H669	Cleavage and polyadenylation-specificity factor subunit 7 (Fragment) OS=Homo sapiens GN=CPSF7 PE=1 SV=1 - [F5H669_HUMAN]	7.49	0.950096	1.13137	134.177	9.97546	41.2407	7.02002
Q8NEM2	SHC SH2 domain-binding protein 1 OS=Homo sapiens GN=SHCBP1 PE=1 SV=3 - [SHCBP_HUMAN]	4.76	0.952269	0.972496		10.8892	75.6422	4.75439
Q13895	Bystin OS=Homo sapiens GN=BYSL PE=1 SV=3 - [BYST_HUMAN]	7.09	0.952428	1.08583	113.553	12.4153	49.57	8.11865
H7C131	3-ketoacyl-CoA thiolase, peroxisomal (Fragment) OS=Homo sapiens GN=ACAA1 PE=1 SV=1 - [H7C131_HUMAN]	17.93	0.954928	0.927935	141.12	13.2034	30.3138	8.63135
Q10567-4	Isoform 4 of AP-1 complex subunit beta-1 OS=Homo sapiens GN=AP1B1 - [AP1B1_HUMAN]	10.34	0.95662	0.951459	501.371	80.1327	101.283	5.10986
H7C3G9	N-acetyl-D-glucosamine kinase OS=Homo sapiens GN=NAGK PE=1 SV=2 - [H7C3G9_HUMAN]	14.71	0.961375	0.901402	133.515	16.218	36.8646	6.23975
H7C5V3	28S ribosomal protein S28, mitochondrial (Fragment) OS=Homo sapiens GN=MRPS28 PE=1 SV=2 - [H7C5V3_HUMAN]	12.35	0.962843	1.00584		11.1197	18.2145	9.99365
F5GZU3	Scaffold attachment factor B1 OS=Homo sapiens GN=SAFB PE=1 SV=1 - [F5GZU3_HUMAN]	5.09	0.963228	1.01439	271.726	31.144	84.647	6.66846
G3V582	Molybdopterin molybdenumtransferase OS=Homo sapiens GN=GPHN PE=1 SV=1 - [G3V582_HUMAN]	13.68	0.967023	0.937304		11.7859	41.3301	6.7124
E9PIF2	Probable ATP-dependent RNA helicase DDX10 OS=Homo sapiens GN=DDX10 PE=1 SV=1 - [E9PIF2_HUMAN]	3.71	0.970059	1.03025		13.3729	96.3952	8.76318
E9PID8	Cleavage stimulation factor subunit 2 OS=Homo sapiens GN=CSTF2 PE=1 SV=1 - [E9PID8_HUMAN]	7.08	0.970114	0.973862		11.1506	46.6365	8.03076
G3V502	Mitochondrial import inner membrane translocase subunit Tim9 OS=Homo sapiens GN=TIMM9 PE=1 SV=1 - [G3V502_HUMAN]	40.91	0.971128	1.04207	81.07	9.03628	7.55777	5.05908
O75439	Mitochondrial-processing peptidase subunit beta OS=Homo sapiens GN=PMPCB PE=1 SV=2 - [MPPB_HUMAN]	8.38	0.973143	1.03904	111.709	11.9617	54.3315	6.82959
O95372	Acyl-protein thioesterase 2 OS=Homo sapiens GN=LYPLA2 PE=1 SV=1 - [LYPA2_HUMAN]	10.39	0.976734	0.90117	79.051	5.13495	24.7207	7.2251
Q8IVF2-3	Isoform 3 of Protein AHNAK2 OS=Homo sapiens GN=AHNAK2 - [AHNK2_HUMAN]	5.53	0.977457	0.861841		12.5443	605.268	5.36377
P12004	Proliferating cell nuclear antigen OS=Homo sapiens GN=PCNA PE=1 SV=1 - [PCNA_HUMAN]	15.71	0.977637	0.945558	76.5714	15.7154	28.7503	4.69092
Q9Y3B7	39S ribosomal protein L11, mitochondrial OS=Homo sapiens GN=MRPL11 PE=1 SV=1 - [RM11_HUMAN]	19.79	0.978268	1.07261		13.9269	20.6704	9.90576
Q5TEE2	Histone deacetylase 1 (Fragment) OS=Homo sapiens GN=HDAC1 PE=1 SV=1 - [Q5TEE2_HUMAN]	11.37	0.979912	1.07114		11.1815	24.529	8.30908
P60983	Glia maturation factor beta OS=Homo sapiens GN=GMFB PE=1 SV=2 - [GMFB_HUMAN]	14.08	0.985591	0.938716	136.908		16.7025	5.2876
Q9BX95	Sphingosine-1-phosphate phosphatase 1 OS=Homo sapiens GN=SGPP1 PE=1 SV=2 - [SGPP1_HUMAN]	7.71	0.986305	0.919782		16.9662	49.0757	8.82178
O14777	Kinetochore protein NDC80 homolog OS=Homo sapiens GN=NDC80 PE=1 SV=1 - [NDC80_HUMAN]	4.67	0.988868	1.18061	74.4635	11.1635	73.8665	5.60498
Q9H9A5-2	Isoform 2 of CCR4-NOT transcription complex subunit 10 OS=Homo sapiens GN=CNOT10 - [CNO10_HUMAN]	4.31	0.989264	0.855675	97.1827	11.235	82.1285	7.86963
Q9H7D0	Dedicator of cytokinesis protein 5 OS=Homo sapiens GN=DOCK5 PE=1 SV=3 - [DOCK5_HUMAN]	2.35	0.996299	0.949807	73.2914	9.25365	215.172	7.95752
E7ETU9	Procollagen-lysine,2-oxoglutarate 5-dioxygenase 2 OS=Homo sapiens GN=PLOD2 PE=1 SV=1 - [E7ETU9_HUMAN]	3.84	0.999491	0.930009	156.78	13.4471	81.1187	6.65381
Q9HCD5	Nuclear receptor coactivator 5 OS=Homo sapiens GN=NCOA5 PE=1 SV=2 - [NCOA5_HUMAN]	6.39	1.00012	1.05572	61.8814	10.9883	65.4965	9.59814
O75146	Huntingtin-interacting protein 1-related protein OS=Homo sapiens GN=HIP1R PE=1 SV=2 - [HIP1R_HUMAN]	3	1.0002	0.989952	156.77	12.1659	119.315	6.66846
P57740-2	Isoform 2 of Nuclear pore complex protein Nup107 OS=Homo sapiens GN=NUP107 - [NU107_HUMAN]	3.35	1.00588	1.12064	155.126	11.3133	103.109	5.32568
P23490	Loricrin OS=Homo sapiens GN=LOR PE=1 SV=2 - [LORI_HUMAN]	6.73	1.00772	1.03276		15.0961	25.7445	8.08936
G3V5L7	Protein NDRG2 (Fragment) OS=Homo sapiens GN=NDRG2 PE=1 SV=1 - [G3V5L7_HUMAN]	11.47	1.01358	0.921637	96.357		24.124	4.83057
G5E9Z2	Cisplatin resistance related protein CRR9p, isoform CRA_c OS=Homo sapiens GN=CLPTM1L PE=1 SV=1 - [G5E9Z2_HUMAN]	6.5	1.01384	0.982254		12.5804	43.2522	8.79248
Q16881-7	Isoform 7 of Thioredoxin reductase 1, cytoplasmic OS=Homo sapiens GN=TXNRD1 - [TRXR1_HUMAN]	8.24	1.01444	0.95992	105.614	12.4143	50.8419	6.62451
[truncated: 628 more rows]
