# Supplementary material for: Phytoagent Deoxyelephantopin and Its Derivative Inhibit Triple Negative Breast Cancer Cell Activity through ROS-Mediated Exosomal Activity and Protein Functions
Source: Front Pharmacol. 2017 Jun 29;8:398. doi: 10.3389/fphar.2017.00398 (PMC5490438; doi:10.3389/fphar.2017.00398)
Supplement: Supplementary file 3 [file Table_3.XLS]

## Sheet: Table S3
Supplementary Table S3: Overlapping proteins between the two biological replicates
Accession	Description	log2 (mean protein ratio)		Calculated Z-score		MW (kDa)	calc. pI
		DET treatment	DETD-35 treatment	DET treatment	DETD-35 treatment
Q15323	Keratin, type I cuticular Ha1 OS=Homo sapiens GN=KRT31 PE=2 SV=3 - [K1H1_HUMAN]	-1.04352	-1.26135	-4.04221	-4.80995	47.2071	4.88135
O43790	Keratin, type II cuticular Hb6 OS=Homo sapiens GN=KRT86 PE=1 SV=1 - [KRT86_HUMAN]	-1.00086	-0.934412	-3.88076	-3.59594	53.4663	5.65576
Q9Y4K0	Lysyl oxidase homolog 2 OS=Homo sapiens GN=LOXL2 PE=1 SV=1 - [LOXL2_HUMAN]	-0.983325	-1.09332	-3.81438	-4.18599	86.6683	6.37939
P02462-2	Isoform 2 of Collagen alpha-1(IV) chain OS=Homo sapiens GN=COL4A1 - [CO4A1_HUMAN]	-0.898051	-1.04845	-3.49162	-4.01939	127.9	7.92822
Q08431	Lactadherin OS=Homo sapiens GN=MFGE8 PE=1 SV=2 - [MFGM_HUMAN]	-0.889967	-0.639081	-3.46102	-2.4993	43.0955	8.14795
P20908	Collagen alpha-1(V) chain OS=Homo sapiens GN=COL5A1 PE=1 SV=3 - [CO5A1_HUMAN]	-0.87158	-0.786204	-3.39143	-3.04561	183.447	5.05908
P98160	Basement membrane-specific heparan sulfate proteoglycan core protein OS=Homo sapiens GN=HSPG2 PE=1 SV=4 - [PGBM_HUMAN]	-0.841886	-0.848543	-3.27904	-3.27708	468.532	6.50732
Q9NWQ8	Phosphoprotein associated with glycosphingolipid-enriched microdomains 1 OS=Homo sapiens GN=PAG1 PE=1 SV=2 - [PHAG1_HUMAN]	-0.798932	-0.838569	-3.11646	-3.24005	46.9515	4.65283
O15230	Laminin subunit alpha-5 OS=Homo sapiens GN=LAMA5 PE=1 SV=8 - [LAMA5_HUMAN]	-0.796898	-0.937271	-3.10876	-3.60655	399.479	7.02002
P39060-2	Isoform 3 of Collagen alpha-1(XVIII) chain OS=Homo sapiens GN=COL18A1 - [COIA1_HUMAN]	-0.784262	-0.730402	-3.06093	-2.8384	135.677	6.46826
P14543-2	Isoform 2 of Nidogen-1 OS=Homo sapiens GN=NID1 - [NID1_HUMAN]	-0.783837	-0.514344	-3.05933	-2.03612	121.941	5.46533
O00468-6	Isoform 6 of Agrin OS=Homo sapiens GN=AGRN - [AGRIN_HUMAN]	-0.729877	-0.84302	-2.85509	-3.25658	214.706	6.40479
Q99715-4	Isoform 4 of Collagen alpha-1(XII) chain OS=Homo sapiens GN=COL12A1 - [COCA1_HUMAN]	-0.709574	-0.627682	-2.77824	-2.45697	324.369	5.50342
P08572	Collagen alpha-2(IV) chain OS=Homo sapiens GN=COL4A2 PE=1 SV=4 - [CO4A2_HUMAN]	-0.700477	-0.647648	-2.74381	-2.53111	167.449	8.66064
P11047	Laminin subunit gamma-1 OS=Homo sapiens GN=LAMC1 PE=1 SV=3 - [LAMC1_HUMAN]	-0.672232	-0.619923	-2.6369	-2.42816	177.489	5.12256
Q96PD2	Discoidin, CUB and LCCL domain-containing protein 2 OS=Homo sapiens GN=DCBLD2 PE=1 SV=1 - [DCBD2_HUMAN]	-0.662213	-0.602275	-2.59898	-2.36263	84.9808	7.1665
Q9GZM7-3	Isoform 3 of Tubulointerstitial nephritis antigen-like OS=Homo sapiens GN=TINAGL1 - [TINAL_HUMAN]	-0.63476	-0.554208	-2.49508	-2.18415	48.7754	7.32764
Q92743	Serine protease HTRA1 OS=Homo sapiens GN=HTRA1 PE=1 SV=1 - [HTRA1_HUMAN]	-0.594526	-0.597696	-2.34279	-2.34563	51.2546	7.82568
Q9ULF5	Zinc transporter ZIP10 OS=Homo sapiens GN=SLC39A10 PE=1 SV=2 - [S39AA_HUMAN]	-0.57584	-0.385131	-2.27207	-1.55632	94.0727	6.75635
Q9C0H2-3	Isoform 3 of Protein tweety homolog 3 OS=Homo sapiens GN=TTYH3 - [TTYH3_HUMAN]	-0.554922	0.041683	-2.19289	0.028547	38.4614	6.34131
O43854-2	Isoform 2 of EGF-like repeat and discoidin I-like domain-containing protein 3 OS=Homo sapiens GN=EDIL3 - [EDIL3_HUMAN]	-0.551539	-0.384082	-2.18009	-1.55243	52.7136	7.78174
Q7Z794	Keratin, type II cytoskeletal 1b OS=Homo sapiens GN=KRT77 PE=2 SV=3 - [K2C1B_HUMAN]	-0.549253	-0.414274	-2.17143	-1.66454	61.8635	5.98584
Q8IWE4	DCN1-like protein 3 OS=Homo sapiens GN=DCUN1D3 PE=1 SV=1 - [DCNL3_HUMAN]	-0.534766	-0.350356	-2.1166	-1.42719	34.2696	5.12256
Q96CV9-3	Isoform 3 of Optineurin OS=Homo sapiens GN=OPTN - [OPTN_HUMAN]	-0.533834	-0.461616	-2.11307	-1.84033	59.5222	5.30029
O95164	Ubiquitin-like protein 3 OS=Homo sapiens GN=UBL3 PE=1 SV=1 - [UBL3_HUMAN]	-0.522612	-0.372238	-2.0706	-1.50844	13.1487	6.771
P36269-2	Isoform 2 of Gamma-glutamyltransferase 5 OS=Homo sapiens GN=GGT5 - [GGT5_HUMAN]	-0.518548	-0.638382	-2.05522	-2.4967	58.9556	7.76709
P24043	Laminin subunit alpha-2 OS=Homo sapiens GN=LAMA2 PE=1 SV=4 - [LAMA2_HUMAN]	-0.503348	-0.340294	-1.99769	-1.38983	343.684	6.40479
O75891-2	Isoform 2 of Cytosolic 10-formyltetrahydrofolate dehydrogenase OS=Homo sapiens GN=ALDH1L1 - [AL1L1_HUMAN]	-0.482769	-0.150204	-1.91979	-0.683977	87.5459	6.27783
E9PQR7	Vacuolar protein sorting-associated protein 28 homolog (Fragment) OS=Homo sapiens GN=VPS28 PE=1 SV=1 - [E9PQR7_HUMAN]	-0.470018	-0.274745	-1.87153	-1.14643	18.4574	6.21436
O15320-8	Isoform 9 of cTAGE family member 5 OS=Homo sapiens GN=CTAGE5 - [CTGE5_HUMAN]	-0.466052	-0.222074	-1.85652	-0.95085	81.7908	5.13525
P35908	Keratin, type II cytoskeletal 2 epidermal OS=Homo sapiens GN=KRT2 PE=1 SV=2 - [K22E_HUMAN]	-0.455254	0.0415572	-1.81565	0.0280797	65.3932	8.00146
H0Y6Z7	Receptor-type tyrosine-protein phosphatase F (Fragment) OS=Homo sapiens GN=PTPRF PE=1 SV=1 - [H0Y6Z7_HUMAN]	-0.452401	-0.287556	-1.80485	-1.194	174.838	6.59521
P09913	Interferon-induced protein with tetratricopeptide repeats 2 OS=Homo sapiens GN=IFIT2 PE=1 SV=1 - [IFIT2_HUMAN]	-0.450918	-0.315264	-1.79924	-1.29689	54.5975	6.75635
B7Z641	V-type proton ATPase 116 kDa subunit a isoform 1 OS=Homo sapiens GN=ATP6V0A1 PE=2 SV=1 - [B7Z641_HUMAN]	-0.438296	-0.399475	-1.75147	-1.60958	90.4411	6.82959
O95239	Chromosome-associated kinesin KIF4A OS=Homo sapiens GN=KIF4A PE=1 SV=3 - [KIF4A_HUMAN]	-0.433788	-0.147004	-1.7344	-0.672095	139.794	6.26514
P24821-6	Isoform 6 of Tenascin OS=Homo sapiens GN=TNC - [TENA_HUMAN]	-0.433393	-0.289949	-1.73291	-1.20288	171.249	5.09717
E9PB90	Hexokinase-2 OS=Homo sapiens GN=HK2 PE=1 SV=1 - [E9PB90_HUMAN]	-0.42644	-0.199903	-1.70659	-0.868524	98.9088	6.03662
R4GNH8	Cullin-2 OS=Homo sapiens GN=CUL2 PE=1 SV=1 - [R4GNH8_HUMAN]	-0.425089	-0.390036	-1.70148	-1.57453	80.2654	7.38623
Q8N4C8-5	Isoform 5 of Misshapen-like kinase 1 OS=Homo sapiens GN=MINK1 - [MINK1_HUMAN]	-0.424363	-0.615914	-1.69873	-2.41327	143.548	7.12256
P52294	Importin subunit alpha-5 OS=Homo sapiens GN=KPNA1 PE=1 SV=3 - [IMA5_HUMAN]	-0.422951	-0.349928	-1.69339	-1.4256	60.1836	5.0083
Q96P63	Serpin B12 OS=Homo sapiens GN=SERPINB12 PE=1 SV=1 - [SPB12_HUMAN]	-0.418745	-0.245611	-1.67747	-1.03825	46.2471	5.52881
J3KNH7	Sentrin-specific protease 3 OS=Homo sapiens GN=SENP3 PE=1 SV=1 - [J3KNH7_HUMAN]	-0.417001	-0.396726	-1.67087	-1.59937	64.8406	8.45557
Q8TAA9-2	Isoform 2 of Vang-like protein 1 OS=Homo sapiens GN=VANGL1 - [VANG1_HUMAN]	-0.416092	-0.411051	-1.66742	-1.65257	59.7101	8.80713
P00966	Argininosuccinate synthase OS=Homo sapiens GN=ASS1 PE=1 SV=2 - [ASSY_HUMAN]	-0.412369	-0.318651	-1.65333	-1.30946	46.501	8.01611
P10124	Serglycin OS=Homo sapiens GN=SRGN PE=1 SV=3 - [SRGN_HUMAN]	-0.410272	-0.196617	-1.6454	-0.85632	17.6406	4.95752
Q02413	Desmoglein-1 OS=Homo sapiens GN=DSG1 PE=1 SV=2 - [DSG1_HUMAN]	-0.402314	-0.230163	-1.61528	-0.980885	113.676	5.03369
J3QL05	Serine/arginine-rich-splicing factor 2 (Fragment) OS=Homo sapiens GN=SRSF2 PE=1 SV=1 - [J3QL05_HUMAN]	-0.395089	-0.232159	-1.58793	-0.988299	15.1466	10.9604
P38117	Electron transfer flavoprotein subunit beta OS=Homo sapiens GN=ETFB PE=1 SV=3 - [ETFB_HUMAN]	-0.388572	-0.406347	-1.56326	-1.6351	27.8262	8.104
Q96K76-4	Isoform 4 of Ubiquitin carboxyl-terminal hydrolase 47 OS=Homo sapiens GN=USP47 - [UBP47_HUMAN]	-0.386603	-0.392922	-1.55581	-1.58525	154.6	5.05908
Q07812-5	Isoform Epsilon of Apoptosis regulator BAX OS=Homo sapiens GN=BAX - [BAX_HUMAN]	-0.385985	-0.144485	-1.55347	-0.662743	18.1171	8.1626
Q9NZT2-2	Isoform 2 of Opioid growth factor receptor OS=Homo sapiens GN=OGFR - [OGFR_HUMAN]	-0.385765	-0.331017	-1.55264	-1.35538	71.3803	4.88135
Q6P1M3-2	Isoform A of Lethal(2) giant larvae protein homolog 2 OS=Homo sapiens GN=LLGL2 - [L2GL2_HUMAN]	-0.383629	-0.240138	-1.54455	-1.01792	112.857	7.34229
Q16222-2	Isoform AGX1 of UDP-N-acetylhexosamine pyrophosphorylase OS=Homo sapiens GN=UAP1 - [UAP1_HUMAN]	-0.383193	-0.243448	-1.5429	-1.03022	56.992	6.37939
Q01973	Tyrosine-protein kinase transmembrane receptor ROR1 OS=Homo sapiens GN=ROR1 PE=1 SV=2 - [ROR1_HUMAN]	-0.382752	-0.501199	-1.54123	-1.98731	104.215	7.1665
Q7L2J0	7SK snRNA methylphosphate capping enzyme OS=Homo sapiens GN=MEPCE PE=1 SV=1 - [MEPCE_HUMAN]	-0.381767	-0.0908488	-1.53751	-0.463577	74.3096	9.56885
Q9C0B5-2	Isoform 2 of Palmitoyltransferase ZDHHC5 OS=Homo sapiens GN=ZDHHC5 - [ZDHC5_HUMAN]	-0.37646	-0.461863	-1.51742	-1.84125	71.9071	8.89502
Q9NQS3	Nectin-3 OS=Homo sapiens GN=PVRL3 PE=1 SV=1 - [PVRL3_HUMAN]	-0.37592	-0.249388	-1.51538	-1.05227	60.9642	6.18896
Q6KB66-2	Isoform 2 of Keratin, type II cytoskeletal 80 OS=Homo sapiens GN=KRT80 - [K2C80_HUMAN]	-0.375917	-0.207018	-1.51536	-0.89494	47.212	5.30029
P63151	Serine/threonine-protein phosphatase 2A 55 kDa regulatory subunit B alpha isoform OS=Homo sapiens GN=PPP2R2A PE=1 SV=1 - [2ABA_HUMAN]	-0.37527	-0.431311	-1.51291	-1.7278	51.6595	6.20166
E9PKT8	Nucleosome assembly protein 1-like 4 (Fragment) OS=Homo sapiens GN=NAP1L4 PE=1 SV=1 - [E9PKT8_HUMAN]	-0.374707	-0.613042	-1.51079	-2.40261	19.1445	5.03369
Q9Y5P6	Mannose-1-phosphate guanyltransferase beta OS=Homo sapiens GN=GMPPB PE=1 SV=2 - [GMPPB_HUMAN]	-0.374163	-0.465561	-1.50872	-1.85498	39.8086	6.60986
Q16643	Drebrin OS=Homo sapiens GN=DBN1 PE=1 SV=4 - [DREB_HUMAN]	-0.374096	-0.251847	-1.50847	-1.0614	71.3854	4.44971
Q9NZW5	MAGUK p55 subfamily member 6 OS=Homo sapiens GN=MPP6 PE=1 SV=2 - [MPP6_HUMAN]	-0.374082	-0.442746	-1.50842	-1.77026	61.0788	6.17627
Q01433-2	Isoform Ex1A-2-3 of AMP deaminase 2 OS=Homo sapiens GN=AMPD2 - [AMPD2_HUMAN]	-0.372844	-0.257304	-1.50373	-1.08167	92.0123	6.27783
Q96AP7	Endothelial cell-selective adhesion molecule OS=Homo sapiens GN=ESAM PE=1 SV=1 - [ESAM_HUMAN]	-0.370714	-0.249725	-1.49567	-1.05352	41.1506	9.31982
P29966	Myristoylated alanine-rich C-kinase substrate OS=Homo sapiens GN=MARCKS PE=1 SV=4 - [MARCS_HUMAN]	-0.368927	-0.427254	-1.48891	-1.71273	31.5359	4.44971
P02461	Collagen alpha-1(III) chain OS=Homo sapiens GN=COL3A1 PE=1 SV=4 - [CO3A1_HUMAN]	-0.366387	-0.165333	-1.47929	-0.740157	138.479	6.60986
P20339-2	Isoform 2 of Ras-related protein Rab-5A OS=Homo sapiens GN=RAB5A - [RAB5A_HUMAN]	-0.36634	-0.327885	-1.47912	-1.34375	22.1641	8.82178
Q99961	Endophilin-A2 OS=Homo sapiens GN=SH3GL1 PE=1 SV=1 - [SH3G1_HUMAN]	-0.365969	-0.250364	-1.47771	-1.0559	41.464	5.42725
Q9Y3T9	Nucleolar complex protein 2 homolog OS=Homo sapiens GN=NOC2L PE=1 SV=4 - [NOC2L_HUMAN]	-0.364502	0.0465125	-1.47216	0.0464798	84.8662	5.61768
P25311	Zinc-alpha-2-glycoprotein OS=Homo sapiens GN=AZGP1 PE=1 SV=2 - [ZA2G_HUMAN]	-0.361497	-0.309028	-1.46078	-1.27373	34.2371	6.04932
Q8NHG7	Small VCP/p97-interacting protein OS=Homo sapiens GN=SVIP PE=3 SV=1 - [SVIP_HUMAN]	-0.358481	-0.451415	-1.44937	-1.80245	8.43742	8.90967
B4E2V5	Erythrocyte band 7 integral membrane protein OS=Homo sapiens GN=STOM PE=1 SV=1 - [B4E2V5_HUMAN]	-0.354496	-0.0671068	-1.43429	-0.375417	25.9478	7.38623
Q12805-2	Isoform 2 of EGF-containing fibulin-like extracellular matrix protein 1 OS=Homo sapiens GN=EFEMP1 - [FBLN3_HUMAN]	-0.353411	-0.196211	-1.43018	-0.854813	53.6867	5.021
Q8WWI5	Choline transporter-like protein 1 OS=Homo sapiens GN=SLC44A1 PE=1 SV=1 - [CTL1_HUMAN]	-0.352292	-0.313882	-1.42595	-1.29176	73.2533	8.60205
C9J8Z4	Immunoglobulin superfamily member 8 (Fragment) OS=Homo sapiens GN=IGSF8 PE=4 SV=1 - [C9J8Z4_HUMAN]	-0.341554	-0.149757	-1.3853	-0.682318	32.2646	6.78564
Q14160	Protein scribble homolog OS=Homo sapiens GN=SCRIB PE=1 SV=4 - [SCRIB_HUMAN]	-0.341254	-0.425091	-1.38417	-1.7047	174.778	5.07178
Q92692	Nectin-2 OS=Homo sapiens GN=PVRL2 PE=1 SV=1 - [PVRL2_HUMAN]	-0.34029	-0.397172	-1.38052	-1.60103	57.7059	4.81787
P81605	Dermcidin OS=Homo sapiens GN=DCD PE=1 SV=2 - [DCD_HUMAN]	-0.338832	-0.450667	-1.375	-1.79967	11.2768	6.53662
O75874	Isocitrate dehydrogenase [NADP] cytoplasmic OS=Homo sapiens GN=IDH1 PE=1 SV=2 - [IDHC_HUMAN]	-0.338438	-0.244329	-1.37351	-1.03349	46.6295	7.00537
P54289-4	Isoform 4 of Voltage-dependent calcium channel subunit alpha-2/delta-1 OS=Homo sapiens GN=CACNA2D1 - [CA2D1_HUMAN]	-0.338263	-0.236133	-1.37285	-1.00305	121.812	5.14795
Q13418	Integrin-linked protein kinase OS=Homo sapiens GN=ILK PE=1 SV=2 - [ILK_HUMAN]	-0.337696	-0.163922	-1.3707	-0.734914	51.3859	8.07471
P13726	Tissue factor OS=Homo sapiens GN=F3 PE=1 SV=1 - [TF_HUMAN]	-0.33612	-0.306278	-1.36474	-1.26352	33.0468	7.03467
B1AKC9	Ephrin type-B receptor 2 OS=Homo sapiens GN=EPHB2 PE=1 SV=1 - [B1AKC9_HUMAN]	-0.336072	-0.491548	-1.36455	-1.95147	105.492	5.42725
P51884	Lumican OS=Homo sapiens GN=LUM PE=1 SV=2 - [LUM_HUMAN]	-0.335236	0.00716388	-1.36139	-0.0996313	38.4048	6.60986
P14735	Insulin-degrading enzyme OS=Homo sapiens GN=IDE PE=1 SV=4 - [IDE_HUMAN]	-0.334994	-0.230523	-1.36047	-0.982221	117.893	6.60986
O43505	N-acetyllactosaminide beta-1,3-N-acetylglucosaminyltransferase OS=Homo sapiens GN=B3GNT1 PE=1 SV=1 - [B3GN1_HUMAN]	-0.331411	-0.103279	-1.34691	-0.509734	47.0889	7.1958
Q9UM47	Neurogenic locus notch homolog protein 3 OS=Homo sapiens GN=NOTCH3 PE=1 SV=2 - [NOTC3_HUMAN]	-0.331071	-0.343146	-1.34562	-1.40042	243.468	5.38916
F5H4L7	Vacuolar protein sorting-associated protein 26A OS=Homo sapiens GN=VPS26A PE=1 SV=1 - [F5H4L7_HUMAN]	-0.329456	-0.247768	-1.33951	-1.04626	36.5639	6.88818
Q9Y4F1	FERM, RhoGEF and pleckstrin domain-containing protein 1 OS=Homo sapiens GN=FARP1 PE=1 SV=1 - [FARP1_HUMAN]	-0.328238	-0.31794	-1.3349	-1.30682	118.559	8.14795
B5MD87	Pyrroline-5-carboxylate reductase 3 OS=Homo sapiens GN=PYCRL PE=1 SV=2 - [B5MD87_HUMAN]	-0.328142	-0.188793	-1.33454	-0.827268	14.3322	7.47412
P62633-7	Isoform 7 of Cellular nucleic acid-binding protein OS=Homo sapiens GN=CNBP - [CNBP_HUMAN]	-0.327837	-0.366933	-1.33338	-1.48875	17.6797	7.7085
Q9BRR6-2	Isoform 2 of ADP-dependent glucokinase OS=Homo sapiens GN=ADPGK - [ADPGK_HUMAN]	-0.327397	-0.273713	-1.33172	-1.1426	53.9266	6.20166
Q96J84	Kin of IRRE-like protein 1 OS=Homo sapiens GN=KIRREL PE=1 SV=2 - [KIRR1_HUMAN]	-0.32683	-0.344901	-1.32957	-1.40694	83.4838	5.73193
P02765	Alpha-2-HS-glycoprotein OS=Homo sapiens GN=AHSG PE=1 SV=1 - [FETUA_HUMAN]	-0.325471	0.0697176	-1.32443	0.132646	39.2997	5.71924
P20618	Proteasome subunit beta type-1 OS=Homo sapiens GN=PSMB1 PE=1 SV=2 - [PSB1_HUMAN]	-0.324913	-0.194396	-1.32231	-0.848073	26.4724	8.1333
P01116-2	Isoform 2B of GTPase KRas OS=Homo sapiens GN=KRAS - [RASK_HUMAN]	-0.32485	-0.205452	-1.32208	-0.889126	21.4109	8.11865
P07942	Laminin subunit beta-1 OS=Homo sapiens GN=LAMB1 PE=1 SV=2 - [LAMB1_HUMAN]	-0.324654	-0.222281	-1.32134	-0.951618	197.909	4.94482
Q96CX2	BTB/POZ domain-containing protein KCTD12 OS=Homo sapiens GN=KCTD12 PE=1 SV=1 - [KCD12_HUMAN]	-0.323115	-0.329644	-1.31551	-1.35028	35.6787	5.64307
Q06124-2	Isoform 2 of Tyrosine-protein phosphatase non-receptor type 11 OS=Homo sapiens GN=PTPN11 - [PTN11_HUMAN]	-0.321769	-0.135674	-1.31042	-0.630024	67.9681	7.29834
Q9BZE1	39S ribosomal protein L37, mitochondrial OS=Homo sapiens GN=MRPL37 PE=1 SV=2 - [RM37_HUMAN]	-0.321058	0.116094	-1.30773	0.304855	48.0871	8.5874
P48740-2	Isoform 2 of Mannan-binding lectin serine protease 1 OS=Homo sapiens GN=MASP1 - [MASP1_HUMAN]	-0.319195	-0.0172082	-1.30068	-0.190131	81.8076	5.12256
P10398	Serine/threonine-protein kinase A-Raf OS=Homo sapiens GN=ARAF PE=1 SV=2 - [ARAF_HUMAN]	-0.319026	-0.372704	-1.30003	-1.51018	67.5423	9.01221
P00738-2	Isoform 2 of Haptoglobin OS=Homo sapiens GN=HP - [HPT_HUMAN]	-0.31854	-0.203573	-1.2982	-0.882148	38.4273	6.59521
Q10570	Cleavage and polyadenylation specificity factor subunit 1 OS=Homo sapiens GN=CPSF1 PE=1 SV=2 - [CPSF1_HUMAN]	-0.316824	-0.197438	-1.2917	-0.859368	160.782	6.40479
E7EP00	Protein transport protein Sec24C OS=Homo sapiens GN=SEC24C PE=1 SV=2 - [E7EP00_HUMAN]	-0.31663	-0.221816	-1.29096	-0.949892	106.556	6.96143
O15484	Calpain-5 OS=Homo sapiens GN=CAPN5 PE=1 SV=2 - [CAN5_HUMAN]	-0.316321	-0.224318	-1.2898	-0.959183	73.1227	7.63525
P20338	Ras-related protein Rab-4A OS=Homo sapiens GN=RAB4A PE=1 SV=3 - [RAB4A_HUMAN]	-0.313313	-0.112226	-1.27841	-0.542956	24.3742	6.07471
P04275	von Willebrand factor OS=Homo sapiens GN=VWF PE=1 SV=4 - [VWF_HUMAN]	-0.311702	-0.288327	-1.27231	-1.19686	309.058	5.47803
Q9H4B7	Tubulin beta-1 chain OS=Homo sapiens GN=TUBB1 PE=1 SV=1 - [TBB1_HUMAN]	-0.308302	-0.105697	-1.25944	-0.518712	50.2946	5.17334
P04920-2	Isoform B1 of Anion exchange protein 2 OS=Homo sapiens GN=SLC4A2 - [B3A2_HUMAN]	-0.304865	-0.176657	-1.24643	-0.782205	135.52	6.21436
P08123	Collagen alpha-2(I) chain OS=Homo sapiens GN=COL1A2 PE=1 SV=7 - [CO1A2_HUMAN]	-0.30443	0.170665	-1.24479	0.507491	129.235	8.95361
Q9UKK9	ADP-sugar pyrophosphatase OS=Homo sapiens GN=NUDT5 PE=1 SV=1 - [NUDT5_HUMAN]	-0.304141	-0.0840719	-1.24369	-0.438412	24.3122	4.94482
P62834	Ras-related protein Rap-1A OS=Homo sapiens GN=RAP1A PE=1 SV=1 - [RAP1A_HUMAN]	-0.304071	-0.161211	-1.24343	-0.72485	20.9737	6.66846
Q14019	Coactosin-like protein OS=Homo sapiens GN=COTL1 PE=1 SV=3 - [COTL1_HUMAN]	-0.30376	-0.164585	-1.24225	-0.737378	15.935	5.66846
Q12860-2	Isoform 2 of Contactin-1 OS=Homo sapiens GN=CNTN1 - [CNTN1_HUMAN]	-0.303712	0.0495211	-1.24207	0.0576516	111.796	5.77002
Q9NRN5-2	Isoform 2 of Olfactomedin-like protein 3 OS=Homo sapiens GN=OLFML3 - [OLFL3_HUMAN]	-0.303182	-0.190638	-1.24006	-0.834118	43.5608	7.06396
Q8ND04	Protein SMG8 OS=Homo sapiens GN=SMG8 PE=1 SV=1 - [SMG8_HUMAN]	-0.301006	-0.379376	-1.23183	-1.53495	109.614	7.6792
E7EUG6	General transcription factor IIF subunit 1 OS=Homo sapiens GN=GTF2F1 PE=1 SV=1 - [E7EUG6_HUMAN]	-0.300454	0.184301	-1.22974	0.558121	48.4533	7.44482
P18084	Integrin beta-5 OS=Homo sapiens GN=ITGB5 PE=1 SV=1 - [ITB5_HUMAN]	-0.300079	-0.390102	-1.22832	-1.57478	87.9962	6.06201
Q93052	Lipoma-preferred partner OS=Homo sapiens GN=LPP PE=1 SV=1 - [LPP_HUMAN]	-0.298892	-0.206002	-1.22383	-0.89117	65.7038	7.37158
P42765	3-ketoacyl-CoA thiolase, mitochondrial OS=Homo sapiens GN=ACAA2 PE=1 SV=2 - [THIM_HUMAN]	-0.297716	-0.240421	-1.21938	-1.01898	41.8976	8.08936
B7Z1N3	GPI transamidase component PIG-T OS=Homo sapiens GN=PIGT PE=1 SV=1 - [B7Z1N3_HUMAN]	-0.29675	-0.547096	-1.21572	-2.15774	36.0296	7.84033
G3XAL9	Solute carrier family 12 (Sodium/potassium/chloride transporters), member 2, isoform CRA_a OS=Homo sapiens GN=SLC12A2 PE=1 SV=1 - [G3XAL9_HUMAN]	-0.295586	-0.421692	-1.21131	-1.69208	124.513	6.0874
P48634-2	Isoform 2 of Protein PRRC2A OS=Homo sapiens GN=PRRC2A - [PRC2A_HUMAN]	-0.295337	-0.203775	-1.21037	-0.882901	227.7	9.49561
Q01650	Large neutral amino acids transporter small subunit 1 OS=Homo sapiens GN=SLC7A5 PE=1 SV=2 - [LAT1_HUMAN]	-0.293864	-0.462131	-1.2048	-1.84224	54.9743	7.72314
P07199	Major centromere autoantigen B OS=Homo sapiens GN=CENPB PE=1 SV=2 - [CENPB_HUMAN]	-0.293544	-0.255125	-1.20359	-1.07358	65.1316	4.55127
P49747-2	Isoform 2 of Cartilage oligomeric matrix protein OS=Homo sapiens GN=COMP - [COMP_HUMAN]	-0.292984	-0.140295	-1.20147	-0.647183	77.165	4.52588
C9JPX5	MLN64 N-terminal domain homolog (Fragment) OS=Homo sapiens GN=STARD3NL PE=1 SV=1 - [C9JPX5_HUMAN]	-0.292832	-0.3164	-1.20089	-1.3011	23.4903	5.36377
Q15654	Thyroid receptor-interacting protein 6 OS=Homo sapiens GN=TRIP6 PE=1 SV=3 - [TRIP6_HUMAN]	-0.292805	-0.166209	-1.20079	-0.74341	50.2555	7.37158
B4DMQ3	Nuclear pore complex protein Nup85 OS=Homo sapiens GN=NUP85 PE=1 SV=1 - [B4DMQ3_HUMAN]	-0.29274	-0.134171	-1.20054	-0.624444	69.7546	5.80811
Q9HCC0	Methylcrotonoyl-CoA carboxylase beta chain, mitochondrial OS=Homo sapiens GN=MCCC2 PE=1 SV=1 - [MCCB_HUMAN]	-0.2896	-0.162703	-1.18866	-0.730389	61.2944	7.6792
P01023	Alpha-2-macroglobulin OS=Homo sapiens GN=A2M PE=1 SV=3 - [A2MG_HUMAN]	-0.288712	-0.204287	-1.1853	-0.884803	163.188	6.45557
P02452	Collagen alpha-1(I) chain OS=Homo sapiens GN=COL1A1 PE=1 SV=5 - [CO1A1_HUMAN]	-0.286794	-0.0312909	-1.17804	-0.242423	138.857	5.79541
O00264	Membrane-associated progesterone receptor component 1 OS=Homo sapiens GN=PGRMC1 PE=1 SV=3 - [PGRC1_HUMAN]	-0.285826	-0.447427	-1.17437	-1.78764	21.6578	4.70361
O00522-2	Isoform 2 of Krev interaction trapped protein 1 OS=Homo sapiens GN=KRIT1 - [KRIT1_HUMAN]	-0.284769	-0.112473	-1.17037	-0.543872	60.9062	7.89893
O75044	SLIT-ROBO Rho GTPase-activating protein 2 OS=Homo sapiens GN=SRGAP2 PE=1 SV=2 - [SRGP2_HUMAN]	-0.282806	-0.186606	-1.16294	-0.819148	120.805	6.69775
Q96AE4	Far upstream element-binding protein 1 OS=Homo sapiens GN=FUBP1 PE=1 SV=3 - [FUBP1_HUMAN]	-0.282623	-0.0892983	-1.16225	-0.45782	67.5185	7.60596
Q08188	Protein-glutamine gamma-glutamyltransferase E OS=Homo sapiens GN=TGM3 PE=1 SV=4 - [TGM3_HUMAN]	-0.281754	-0.0232417	-1.15896	-0.212535	76.5836	5.85889
Q9NW21	Protein FAM49B OS=Homo sapiens GN=FAM49B PE=1 SV=1 - [Q9NW21_HUMAN]	-0.280897	-0.176977	-1.15572	-0.783394	20.1801	7.79639
P22735	Protein-glutamine gamma-glutamyltransferase K OS=Homo sapiens GN=TGM1 PE=1 SV=4 - [TGM1_HUMAN]	-0.280017	-0.234141	-1.15239	-0.995658	89.7303	6.03662
Q86VP6	Cullin-associated NEDD8-dissociated protein 1 OS=Homo sapiens GN=CAND1 PE=1 SV=2 - [CAND1_HUMAN]	-0.279772	-0.199088	-1.15146	-0.865498	136.289	5.78271
P61088	Ubiquitin-conjugating enzyme E2 N OS=Homo sapiens GN=UBE2N PE=1 SV=1 - [UBE2N_HUMAN]	-0.279346	-0.179435	-1.14985	-0.792519	17.127	6.56592
P11171-2	Isoform 2 of Protein 4.1 OS=Homo sapiens GN=EPB41 - [41_HUMAN]	-0.278271	0.118816	-1.14578	0.31496	93.1813	5.52881
Q9UNE7-2	Isoform 2 of E3 ubiquitin-protein ligase CHIP OS=Homo sapiens GN=STUB1 - [CHIP_HUMAN]	-0.278002	-0.501553	-1.14476	-1.98863	27.0502	5.19873
O94804	Serine/threonine-protein kinase 10 OS=Homo sapiens GN=STK10 PE=1 SV=1 - [STK10_HUMAN]	-0.277765	-0.18533	-1.14386	-0.814409	112.065	6.94678
P16157-2	Isoform Er16 of Ankyrin-1 OS=Homo sapiens GN=ANK1 - [ANK1_HUMAN]	-0.277036	-0.0470389	-1.14111	-0.3009	166.376	7.26904
Q3KQU3-2	Isoform 2 of MAP7 domain-containing protein 1 OS=Homo sapiens GN=MAP7D1 - [MA7D1_HUMAN]	-0.2769	-0.129072	-1.14059	-0.605509	88.673	10.0522
F5H7U0	Uncharacterized protein OS=Homo sapiens GN=PGD PE=1 SV=1 - [F5H7U0_HUMAN]	-0.276617	-0.393958	-1.13952	-1.5891	50.7608	8.03076
Q13428-2	Isoform 2 of Treacle protein OS=Homo sapiens GN=TCOF1 - [TCOF_HUMAN]	-0.275724	0.133491	-1.13614	0.369453	144.228	9.0415
O60701-2	Isoform 2 of UDP-glucose 6-dehydrogenase OS=Homo sapiens GN=UGDH - [UGDH_HUMAN]	-0.27566	-0.249277	-1.1359	-1.05186	47.5723	5.92236
Q9Y624	Junctional adhesion molecule A OS=Homo sapiens GN=F11R PE=1 SV=1 - [JAM1_HUMAN]	-0.275357	-0.280053	-1.13475	-1.16614	32.5625	7.89893
Q9NYV4-2	Isoform 2 of Cyclin-dependent kinase 12 OS=Homo sapiens GN=CDK12 - [CDK12_HUMAN]	-0.274618	-0.128323	-1.13195	-0.602729	163.129	9.45166
Q96L35	EPH receptor B4, isoform CRA_b OS=Homo sapiens GN=EPHB4 PE=1 SV=1 - [Q96L35_HUMAN]	-0.274592	-0.355162	-1.13185	-1.44504	102.493	7.03467
Q9UHR4	Brain-specific angiogenesis inhibitor 1-associated protein 2-like protein 1 OS=Homo sapiens GN=BAIAP2L1 PE=1 SV=2 - [BI2L1_HUMAN]	-0.274004	-0.527188	-1.12963	-2.08381	56.8471	8.67529
B1AHB1	DNA replication licensing factor MCM5 OS=Homo sapiens GN=MCM5 PE=1 SV=1 - [B1AHB1_HUMAN]	-0.273837	-0.152545	-1.12899	-0.69267	77.5437	8.60205
Q92614-4	Isoform 4 of Unconventional myosin-XVIIIa OS=Homo sapiens GN=MYO18A - [MY18A_HUMAN]	-0.273427	-0.14439	-1.12744	-0.662387	231.097	6.20166
Q6V0I7-3	Isoform 3 of Protocadherin Fat 4 OS=Homo sapiens GN=FAT4 - [FAT4_HUMAN]	-0.273129	-0.117037	-1.12631	-0.56082	542.28	4.94482
Q9Y561-2	Isoform 2 of Low-density lipoprotein receptor-related protein 12 OS=Homo sapiens GN=LRP12 - [LRP12_HUMAN]	-0.272754	-0.0967792	-1.1249	-0.485598	93.0631	5.23682
B4DDM3	Sorting nexin 17, isoform CRA_a OS=Homo sapiens GN=SNX17 PE=1 SV=1 - [B4DDM3_HUMAN]	-0.271554	-0.162416	-1.12035	-0.729322	28.4877	9.5249
H7BXY6	Tetraspanin-14 OS=Homo sapiens GN=TSPAN14 PE=1 SV=1 - [H7BXY6_HUMAN]	-0.270099	-0.210265	-1.11485	-0.906998	23.902	7.76709
P02458-1	Isoform 1 of Collagen alpha-1(II) chain OS=Homo sapiens GN=COL2A1 - [CO2A1_HUMAN]	-0.269674	0.158304	-1.11324	0.461588	134.307	8.55811
B7Z1R5	V-type proton ATPase catalytic subunit A OS=Homo sapiens GN=ATP6V1A PE=1 SV=1 - [B7Z1R5_HUMAN]	-0.268993	-0.0617343	-1.11066	-0.355467	64.6948	5.65576
P07947	Tyrosine-protein kinase Yes OS=Homo sapiens GN=YES1 PE=1 SV=3 - [YES_HUMAN]	-0.268125	-0.242016	-1.10737	-1.0249	60.7625	6.7417
P54619-2	Isoform 2 of 5'-AMP-activated protein kinase subunit gamma-1 OS=Homo sapiens GN=PRKAG1 - [AAKG1_HUMAN]	-0.267605	-0.23179	-1.10541	-0.986928	34.0623	8.45557
P55196-1	Isoform 2 of Afadin OS=Homo sapiens GN=MLLT4 - [AFAD_HUMAN]	-0.266464	-0.231681	-1.10109	-0.986523	205.478	6.771
P29317	Ephrin type-A receptor 2 OS=Homo sapiens GN=EPHA2 PE=1 SV=2 - [EPHA2_HUMAN]	-0.266123	-0.236377	-1.0998	-1.00396	108.197	6.22705
P15151-3	Isoform Gamma of Poliovirus receptor OS=Homo sapiens GN=PVR - [PVR_HUMAN]	-0.265464	-0.345385	-1.0973	-1.40873	39.2797	6.21436
Q15417-2	Isoform 2 of Calponin-3 OS=Homo sapiens GN=CNN3 - [CNN3_HUMAN]	-0.265215	-0.212075	-1.09636	-0.913721	31.7175	6.15088
P42356	Phosphatidylinositol 4-kinase alpha OS=Homo sapiens GN=PI4KA PE=1 SV=3 - [PI4KA_HUMAN]	-0.264898	-0.245565	-1.09516	-1.03808	231.17	6.87354
Q9Y3P9	Rab GTPase-activating protein 1 OS=Homo sapiens GN=RABGAP1 PE=1 SV=3 - [RBGP1_HUMAN]	-0.26477	-0.139109	-1.09468	-0.642778	121.66	5.24951
K7EQ91	Zinc transporter ZIP6 (Fragment) OS=Homo sapiens GN=SLC39A6 PE=1 SV=1 - [K7EQ91_HUMAN]	-0.263841	-0.397209	-1.09116	-1.60117	30.8931	6.32861
Q93063	Exostosin-2 OS=Homo sapiens GN=EXT2 PE=1 SV=1 - [EXT2_HUMAN]	-0.263117	-0.32932	-1.08842	-1.34908	82.2019	6.55127
Q5SWC8	Heterochromatin protein 1-binding protein 3 (Fragment) OS=Homo sapiens GN=HP1BP3 PE=1 SV=1 - [Q5SWC8_HUMAN]	-0.262459	-0.0901799	-1.08593	-0.461093	31.4516	9.51025
O14763-2	Isoform Short of Tumor necrosis factor receptor superfamily member 10B OS=Homo sapiens GN=TNFRSF10B - [TR10B_HUMAN]	-0.261314	-0.37044	-1.0816	-1.50177	45.0544	5.65576
P19801	Amiloride-sensitive amine oxidase [copper-containing] OS=Homo sapiens GN=AOC1 PE=1 SV=4 - [AOC1_HUMAN]	-0.261161	-0.106744	-1.08102	-0.522599	85.3237	7.09326
Q4LDE5	Sushi, von Willebrand factor type A, EGF and pentraxin domain-containing protein 1 OS=Homo sapiens GN=SVEP1 PE=1 SV=3 - [SVEP1_HUMAN]	-0.258741	-0.18213	-1.07186	-0.802526	389.912	5.50342
B4DFL2	Isocitrate dehydrogenase [NADP] OS=Homo sapiens GN=IDH2 PE=1 SV=1 - [B4DFL2_HUMAN]	-0.258613	-0.42162	-1.07137	-1.69181	45.1508	7.75244
O75683	Surfeit locus protein 6 OS=Homo sapiens GN=SURF6 PE=1 SV=3 - [SURF6_HUMAN]	-0.258459	-0.142404	-1.07079	-0.655012	41.4256	10.6382
Q92974-3	Isoform 3 of Rho guanine nucleotide exchange factor 2 OS=Homo sapiens GN=ARHGEF2 - [ARHG2_HUMAN]	-0.258253	-0.168962	-1.07001	-0.75363	108.175	6.87354
Q8NCG7-2	Isoform 2 of Sn1-specific diacylglycerol lipase beta OS=Homo sapiens GN=DAGLB - [DGLB_HUMAN]	-0.257683	-0.510963	-1.06785	-2.02357	43.1639	6.82959
P00747	Plasminogen OS=Homo sapiens GN=PLG PE=1 SV=2 - [PLMN_HUMAN]	-0.256496	0.131712	-1.06336	0.362846	90.5102	7.23975
Q9Y696	Chloride intracellular channel protein 4 OS=Homo sapiens GN=CLIC4 PE=1 SV=4 - [CLIC4_HUMAN]	-0.255834	-0.142849	-1.06086	-0.656668	28.7537	5.59229
P02730	Band 3 anion transport protein OS=Homo sapiens GN=SLC4A1 PE=1 SV=3 - [B3AT_HUMAN]	-0.254869	0.276107	-1.0572	0.899022	101.727	5.18604
P46379-2	Isoform 2 of Large proline-rich protein BAG6 OS=Homo sapiens GN=BAG6 - [BAG6_HUMAN]	-0.254767	-0.276809	-1.05682	-1.15409	118.619	5.60498
P61204	ADP-ribosylation factor 3 OS=Homo sapiens GN=ARF3 PE=1 SV=2 - [ARF3_HUMAN]	-0.254217	-0.0722345	-1.05473	-0.394457	20.5877	7.43018
A0AVT1	Ubiquitin-like modifier-activating enzyme 6 OS=Homo sapiens GN=UBA6 PE=1 SV=1 - [UBA6_HUMAN]	-0.253922	-0.144524	-1.05362	-0.662888	117.895	6.13818
Q96T37-4	Isoform 4 of Putative RNA-binding protein 15 OS=Homo sapiens GN=RBM15 - [RBM15_HUMAN]	-0.253535	-0.0408691	-1.05215	-0.27799	99.6409	9.92041
V9GYC3	GTP-binding protein Rit1 (Fragment) OS=Homo sapiens GN=RIT1 PE=4 SV=1 - [V9GYC3_HUMAN]	-0.252986	-0.251296	-1.05007	-1.05936	16.9965	6.34131
K7ES92	Minor histocompatibility antigen HA-1 OS=Homo sapiens GN=HMHA1 PE=1 SV=1 - [K7ES92_HUMAN]	-0.252885	-0.276814	-1.04969	-1.15411	84.57	5.88428
B4DDV1	Interferon-induced protein with tetratricopeptide repeats 5 OS=Homo sapiens GN=IFIT5 PE=1 SV=1 - [B4DDV1_HUMAN]	-0.252241	-0.365316	-1.04726	-1.48274	50.4879	7.75244
Q86VN1-2	Isoform 2 of Vacuolar protein-sorting-associated protein 36 OS=Homo sapiens GN=VPS36 - [VPS36_HUMAN]	-0.250534	-0.11639	-1.04079	-0.558418	36.9342	7.48877
E7ET76	Gamma-glutamyltranspeptidase 1 light chain (Fragment) OS=Homo sapiens GN=GGT1 PE=4 SV=1 - [E7ET76_HUMAN]	-0.250033	-0.481741	-1.0389	-1.91506	50.0289	6.72705
P46934-4	Isoform 4 of E3 ubiquitin-protein ligase NEDD4 OS=Homo sapiens GN=NEDD4 - [NEDD4_HUMAN]	-0.249899	-0.0181684	-1.03839	-0.193696	104.152	5.97314
F5H442	Tumor susceptibility gene 101 protein OS=Homo sapiens GN=TSG101 PE=1 SV=1 - [F5H442_HUMAN]	-0.247887	-0.107165	-1.03078	-0.524163	40.8917	5.30029
Q7KZI7-13	Isoform 13 of Serine/threonine-protein kinase MARK2 OS=Homo sapiens GN=MARK2 - [MARK2_HUMAN]	-0.247793	-0.371334	-1.03042	-1.50509	77.5828	9.5835
Q7Z434-4	Isoform 4 of Mitochondrial antiviral-signaling protein OS=Homo sapiens GN=MAVS - [MAVS_HUMAN]	-0.246674	-0.148838	-1.02618	-0.678904	40.4432	5.50342
Q5VT94	Growth hormone-inducible transmembrane protein OS=Homo sapiens GN=GHITM PE=1 SV=1 - [Q5VT94_HUMAN]	-0.245029	-0.260946	-1.01996	-1.09519	35.2586	10.1108
G8JLA8	Transforming growth factor-beta-induced protein ig-h3 OS=Homo sapiens GN=TGFBI PE=4 SV=1 - [G8JLA8_HUMAN]	-0.244125	-0.0387422	-1.01654	-0.270092	74.6469	7.25439
P51532-5	Isoform 5 of Transcription activator BRG1 OS=Homo sapiens GN=SMARCA4 - [SMCA4_HUMAN]	-0.243743	-0.112754	-1.01509	-0.544916	181.147	7.98682
O95336	6-phosphogluconolactonase OS=Homo sapiens GN=PGLS PE=1 SV=2 - [6PGL_HUMAN]	-0.243458	-0.142985	-1.01401	-0.657173	27.5296	6.04932
O00186	Syntaxin-binding protein 3 OS=Homo sapiens GN=STXBP3 PE=1 SV=2 - [STXB3_HUMAN]	-0.243083	-0.202217	-1.01259	-0.877115	67.7208	7.79639
Q9UNX4	WD repeat-containing protein 3 OS=Homo sapiens GN=WDR3 PE=1 SV=1 - [WDR3_HUMAN]	-0.242526	-0.142765	-1.01049	-0.656356	106.032	6.63916
Q8N335	Glycerol-3-phosphate dehydrogenase 1-like protein OS=Homo sapiens GN=GPD1L PE=1 SV=1 - [GPD1L_HUMAN]	-0.242472	-0.32864	-1.01028	-1.34655	38.3939	7.02002
Q8IWA5-3	Isoform 3 of Choline transporter-like protein 2 OS=Homo sapiens GN=SLC44A2 - [CTL2_HUMAN]	-0.242017	-0.200797	-1.00856	-0.87184	79.7934	8.52881
P12111-4	Isoform 4 of Collagen alpha-3(VI) chain OS=Homo sapiens GN=COL6A3 - [CO6A3_HUMAN]	-0.241587	-0.170625	-1.00693	-0.759804	278.031	8.14795
Q96KP4	Cytosolic non-specific dipeptidase OS=Homo sapiens GN=CNDP2 PE=1 SV=2 - [CNDP2_HUMAN]	-0.238455	-0.299009	-0.995076	-1.23653	52.8449	5.97314
P07996	Thrombospondin-1 OS=Homo sapiens GN=THBS1 PE=1 SV=2 - [TSP1_HUMAN]	-0.237322	-0.222092	-0.990788	-0.950917	129.3	4.94482
I3L3Q4	Glyoxalase domain-containing protein 4 (Fragment) OS=Homo sapiens GN=GLOD4 PE=1 SV=1 - [I3L3Q4_HUMAN]	-0.234573	-0.237779	-0.980381	-1.00916	25.4836	7.00537
Q9H6S3	Epidermal growth factor receptor kinase substrate 8-like protein 2 OS=Homo sapiens GN=EPS8L2 PE=1 SV=2 - [ES8L2_HUMAN]	-0.234545	-0.160592	-0.980279	-0.722551	80.5701	6.84424
P29590-4	Isoform PML-6 of Protein PML OS=Homo sapiens GN=PML - [PML_HUMAN]	-0.233548	-0.253482	-0.976502	-1.06747	61.9675	6.41748
O15270	Serine palmitoyltransferase 2 OS=Homo sapiens GN=SPTLC2 PE=1 SV=1 - [SPTC2_HUMAN]	-0.232709	-0.0646276	-0.973329	-0.366211	62.8839	7.78174
K7EKL3	Paragranulin (Fragment) OS=Homo sapiens GN=GRN PE=4 SV=1 - [K7EKL3_HUMAN]	-0.232283	-0.118246	-0.971717	-0.565308	41.3201	6.52197
E5RGR0	Acyl-protein thioesterase 1 (Fragment) OS=Homo sapiens GN=LYPLA1 PE=1 SV=1 - [E5RGR0_HUMAN]	-0.232136	-0.181662	-0.971158	-0.800787	20.8476	7.06396
Q14978	Nucleolar and coiled-body phosphoprotein 1 OS=Homo sapiens GN=NOLC1 PE=1 SV=2 - [NOLC1_HUMAN]	-0.23199	0.535411	-0.970608	1.86188	73.5596	9.46631
P13796	Plastin-2 OS=Homo sapiens GN=LCP1 PE=1 SV=6 - [PLSL_HUMAN]	-0.231819	-0.103412	-0.969958	-0.510226	70.2439	5.42725
Q9BZ29-5	Isoform 2 of Dedicator of cytokinesis protein 9 OS=Homo sapiens GN=DOCK9 - [DOCK9_HUMAN]	-0.231137	-0.0464521	-0.967379	-0.298721	236.275	7.31299
Q9UQ80	Proliferation-associated protein 2G4 OS=Homo sapiens GN=PA2G4 PE=1 SV=3 - [PA2G4_HUMAN]	-0.229211	-0.219926	-0.960088	-0.942872	43.7592	6.55127
F8VS02	Alpha-aminoadipic semialdehyde dehydrogenase OS=Homo sapiens GN=ALDH7A1 PE=1 SV=1 - [F8VS02_HUMAN]	-0.228133	-0.21698	-0.956007	-0.931932	51.3784	7.79639
Q9P265	Disco-interacting protein 2 homolog B OS=Homo sapiens GN=DIP2B PE=1 SV=3 - [DIP2B_HUMAN]	-0.227868	-0.203509	-0.955003	-0.881913	171.382	8.08936
Q96FZ7	Charged multivesicular body protein 6 OS=Homo sapiens GN=CHMP6 PE=1 SV=3 - [CHMP6_HUMAN]	-0.22785	-0.449933	-0.954938	-1.79695	23.4703	5.31299
Q5T3Q7	HEAT repeat-containing protein 1 OS=Homo sapiens GN=HEATR1 PE=1 SV=1 - [Q5T3Q7_HUMAN]	-0.226621	-0.241386	-0.950285	-1.02256	233.127	6.59521
Q8TC12-3	Isoform 3 of Retinol dehydrogenase 11 OS=Homo sapiens GN=RDH11 - [RDH11_HUMAN]	-0.226237	-0.204104	-0.948832	-0.884123	27.3841	8.04541
P56199	Integrin alpha-1 OS=Homo sapiens GN=ITGA1 PE=1 SV=2 - [ITA1_HUMAN]	-0.226201	-0.227914	-0.948694	-0.972535	130.765	6.29053
O75592-2	Isoform 2 of E3 ubiquitin-protein ligase MYCBP2 OS=Homo sapiens GN=MYCBP2 - [MYCB2_HUMAN]	-0.225845	-0.33549	-0.947348	-1.37199	509.383	7.03467
P29279	Connective tissue growth factor OS=Homo sapiens GN=CTGF PE=1 SV=2 - [CTGF_HUMAN]	-0.225436	0.013794	-0.945801	-0.0750119	38.0649	8.00146
O14493	Claudin-4 OS=Homo sapiens GN=CLDN4 PE=1 SV=1 - [CLD4_HUMAN]	-0.225035	-0.285185	-0.94428	-1.1852	22.0624	8.04541
P23470-2	Isoform 2 of Receptor-type tyrosine-protein phosphatase gamma OS=Homo sapiens GN=PTPRG - [PTPRG_HUMAN]	-0.224725	-0.242982	-0.943109	-1.02849	158.671	6.21436
F5GXC8	Succinyl-CoA ligase [ADP-forming] subunit beta, mitochondrial OS=Homo sapiens GN=SUCLA2 PE=1 SV=1 - [F5GXC8_HUMAN]	-0.224445	-0.122103	-0.942047	-0.579633	43.8139	5.87158
Q8IYI6	Exocyst complex component 8 OS=Homo sapiens GN=EXOC8 PE=1 SV=2 - [EXOC8_HUMAN]	-0.224352	-0.220318	-0.941695	-0.944328	81.7474	5.49072
P31939	Bifunctional purine biosynthesis protein PURH OS=Homo sapiens GN=ATIC PE=1 SV=3 - [PUR9_HUMAN]	-0.224097	-0.286729	-0.94073	-1.19093	64.5753	6.7124
P27348	14-3-3 protein theta OS=Homo sapiens GN=YWHAQ PE=1 SV=1 - [1433T_HUMAN]	-0.223771	-0.012355	-0.939499	-0.17211	27.7468	4.77979
P36776-3	Isoform 3 of Lon protease homolog, mitochondrial OS=Homo sapiens GN=LONP1 - [LONM_HUMAN]	-0.221857	-0.156295	-0.932254	-0.706594	85.5877	6.03662
Q13823	Nucleolar GTP-binding protein 2 OS=Homo sapiens GN=GNL2 PE=1 SV=1 - [NOG2_HUMAN]	-0.221691	-0.29937	-0.931626	-1.23787	83.6034	9.24658
Q96HY6-2	Isoform 2 of DDRGK domain-containing protein 1 OS=Homo sapiens GN=DDRGK1 - [DDRGK_HUMAN]	-0.221673	-0.155307	-0.931556	-0.702926	35.4534	5.85889
Q99615-2	Isoform 2 of DnaJ homolog subfamily C member 7 OS=Homo sapiens GN=DNAJC7 - [DNJC7_HUMAN]	-0.221514	-0.153439	-0.930954	-0.695991	50.0648	8.11865
Q99567	Nuclear pore complex protein Nup88 OS=Homo sapiens GN=NUP88 PE=1 SV=2 - [NUP88_HUMAN]	-0.21932	-0.072227	-0.92265	-0.394429	83.4888	5.69385
Q15833	Syntaxin-binding protein 2 OS=Homo sapiens GN=STXBP2 PE=1 SV=2 - [STXB2_HUMAN]	-0.218321	-0.225357	-0.918871	-0.963039	66.4105	6.55127
Q4KMP7	TBC1 domain family member 10B OS=Homo sapiens GN=TBC1D10B PE=1 SV=3 - [TB10B_HUMAN]	-0.218132	-0.296847	-0.918154	-1.2285	87.1447	9.18799
Q9UI10-3	Isoform 3 of Translation initiation factor eIF-2B subunit delta OS=Homo sapiens GN=EIF2B4 - [EI2BD_HUMAN]	-0.218039	-0.306678	-0.917801	-1.265	57.4223	9.37842
P43007	Neutral amino acid transporter A OS=Homo sapiens GN=SLC1A4 PE=1 SV=1 - [SATT_HUMAN]	-0.217001	-0.196574	-0.913873	-0.85616	55.6876	6.25244
O43491	Band 4.1-like protein 2 OS=Homo sapiens GN=EPB41L2 PE=1 SV=1 - [E41L2_HUMAN]	-0.216669	-0.234905	-0.912616	-0.998493	112.519	5.43994
Q53TN4-3	Isoform 3 of Cytochrome b reductase 1 OS=Homo sapiens GN=CYBRD1 - [CYBR1_HUMAN]	-0.216554	-0.203356	-0.912181	-0.881343	25.0712	8.44092
P61764	Syntaxin-binding protein 1 OS=Homo sapiens GN=STXBP1 PE=1 SV=1 - [STXB1_HUMAN]	-0.216308	-0.300662	-0.91125	-1.24267	67.5259	6.96143
B4DKL4	Lipolysis-stimulated lipoprotein receptor OS=Homo sapiens GN=LSR PE=1 SV=1 - [B4DKL4_HUMAN]	-0.216103	-0.249967	-0.910476	-1.05442	54.4649	8.85107
Q04917	14-3-3 protein eta OS=Homo sapiens GN=YWHAH PE=1 SV=4 - [1433F_HUMAN]	-0.215249	-0.0398199	-0.907241	-0.274094	28.201	4.84326
O95865	N(G),N(G)-dimethylarginine dimethylaminohydrolase 2 OS=Homo sapiens GN=DDAH2 PE=1 SV=1 - [DDAH2_HUMAN]	-0.21494	-0.118901	-0.906072	-0.567743	29.6255	6.01123
E7ES19	Thrombospondin-4 OS=Homo sapiens GN=THBS4 PE=4 SV=1 - [E7ES19_HUMAN]	-0.213843	0.0145908	-0.90192	-0.0720534	95.9447	4.62744
B8ZZL8	10 kDa heat shock protein, mitochondrial OS=Homo sapiens GN=HSPE1 PE=1 SV=1 - [B8ZZL8_HUMAN]	-0.213534	0.0669093	-0.900749	0.122218	10.6828	9.5835
P13645	Keratin, type I cytoskeletal 10 OS=Homo sapiens GN=KRT10 PE=1 SV=6 - [K1C10_HUMAN]	-0.212782	0.128	-0.897904	0.349063	58.7917	5.21143
Q9UJZ1	Stomatin-like protein 2, mitochondrial OS=Homo sapiens GN=STOML2 PE=1 SV=1 - [STML2_HUMAN]	-0.212298	-0.101324	-0.896074	-0.502476	38.5102	7.38623
O60306	Intron-binding protein aquarius OS=Homo sapiens GN=AQR PE=1 SV=4 - [AQR_HUMAN]	-0.211162	-0.310574	-0.891772	-1.27947	171.186	6.3667
P14550	Alcohol dehydrogenase [NADP(+)] OS=Homo sapiens GN=AKR1A1 PE=1 SV=3 - [AK1A1_HUMAN]	-0.208493	-0.0322211	-0.881671	-0.245877	36.5499	6.78564
M0QY97	Zinc finger CCCH domain-containing protein 4 (Fragment) OS=Homo sapiens GN=ZC3H4 PE=1 SV=1 - [M0QY97_HUMAN]	-0.20839	0.0286904	-0.881281	-0.0196979	95.4765	7.32764
Q8TD19	Serine/threonine-protein kinase Nek9 OS=Homo sapiens GN=NEK9 PE=1 SV=2 - [NEK9_HUMAN]	-0.207441	-0.490495	-0.87769	-1.94756	107.1	5.74463
O43826	Glucose-6-phosphate translocase OS=Homo sapiens GN=SLC37A4 PE=1 SV=1 - [G6PT1_HUMAN]	-0.206137	-0.193811	-0.872753	-0.845901	46.3298	8.6167
Q08380	Galectin-3-binding protein OS=Homo sapiens GN=LGALS3BP PE=1 SV=1 - [LG3BP_HUMAN]	-0.204023	-0.103393	-0.864752	-0.510156	65.2893	5.2749
P41214	Eukaryotic translation initiation factor 2D OS=Homo sapiens GN=EIF2D PE=1 SV=3 - [EIF2D_HUMAN]	-0.203923	-0.355801	-0.864374	-1.44741	64.6655	7.6499
O75844	CAAX prenyl protease 1 homolog OS=Homo sapiens GN=ZMPSTE24 PE=1 SV=2 - [FACE1_HUMAN]	-0.203839	-0.274881	-0.864057	-1.14693	54.7775	7.48877
Q8IZT6-2	Isoform 2 of Abnormal spindle-like microcephaly-associated protein OS=Homo sapiens GN=ASPM - [ASPM_HUMAN]	-0.203668	-0.284469	-0.863408	-1.18254	217.657	9.75928
Q969V3-2	Isoform 2 of Nicalin OS=Homo sapiens GN=NCLN - [NCLN_HUMAN]	-0.203533	-0.264837	-0.862899	-1.10964	62.8065	6.88818
P30825	High affinity cationic amino acid transporter 1 OS=Homo sapiens GN=SLC7A1 PE=1 SV=1 - [CTR1_HUMAN]	-0.200782	-0.391531	-0.852484	-1.58008	67.5941	5.42725
Q16666-3	Isoform 3 of Gamma-interferon-inducible protein 16 OS=Homo sapiens GN=IFI16 - [IF16_HUMAN]	-0.200199	-0.149463	-0.850277	-0.681224	75.8876	9.36377
O43290	U4/U6.U5 tri-snRNP-associated protein 1 OS=Homo sapiens GN=SART1 PE=1 SV=1 - [SNUT1_HUMAN]	-0.200166	0.0268626	-0.850154	-0.0264849	90.2003	6.12549
Q04721	Neurogenic locus notch homolog protein 2 OS=Homo sapiens GN=NOTCH2 PE=1 SV=3 - [NOTC2_HUMAN]	-0.199453	-0.170864	-0.847456	-0.760693	265.226	5.13525
P32856-3	Isoform 2 of Syntaxin-2 OS=Homo sapiens GN=STX2 - [STX2_HUMAN]	-0.198941	-0.307303	-0.845517	-1.26732	32.4043	6.26514
Q07954	Prolow-density lipoprotein receptor-related protein 1 OS=Homo sapiens GN=LRP1 PE=1 SV=2 - [LRP1_HUMAN]	-0.198221	-0.120839	-0.84279	-0.57494	504.276	5.38916
P13591-4	Isoform 4 of Neural cell adhesion molecule 1 OS=Homo sapiens GN=NCAM1 - [NCAM1_HUMAN]	-0.197664	-0.204582	-0.840683	-0.885897	80.2621	4.86865
P30049	ATP synthase subunit delta, mitochondrial OS=Homo sapiens GN=ATP5D PE=1 SV=2 - [ATPD_HUMAN]	-0.197387	-0.102222	-0.839636	-0.505808	17.4792	5.49072
P49757-8	Isoform 8 of Protein numb homolog OS=Homo sapiens GN=NUMB - [NUMB_HUMAN]	-0.197377	-0.0281653	-0.839598	-0.230817	48.7944	8.42627
P30479	HLA class I histocompatibility antigen, B-41 alpha chain OS=Homo sapiens GN=HLA-B PE=1 SV=1 - [1B41_HUMAN]	-0.19735	-0.235096	-0.839495	-0.999202	40.5141	6.53662
Q14699	Raftlin OS=Homo sapiens GN=RFTN1 PE=1 SV=4 - [RFTN1_HUMAN]	-0.196765	-0.169468	-0.837281	-0.755511	63.1065	5.66846
P08514-3	Isoform 3 of Integrin alpha-IIb OS=Homo sapiens GN=ITGA2B - [ITA2B_HUMAN]	-0.196249	0.0694841	-0.835328	0.131779	103.153	5.66846
J3QRP6	Na(+)/H(+) exchange regulatory cofactor NHE-RF1 (Fragment) OS=Homo sapiens GN=SLC9A3R1 PE=1 SV=1 - [J3QRP6_HUMAN]	-0.196237	-0.00431876	-0.835284	-0.142269	22.8575	4.81787
Q9UGI8-2	Isoform 2 of Testin OS=Homo sapiens GN=TES - [TES_HUMAN]	-0.195769	-0.216996	-0.833513	-0.931991	46.8783	7.59131
P42345	Serine/threonine-protein kinase mTOR OS=Homo sapiens GN=MTOR PE=1 SV=1 - [MTOR_HUMAN]	-0.19519	-0.196435	-0.831322	-0.855645	288.707	7.1665
Q9BZQ8	Protein Niban OS=Homo sapiens GN=FAM129A PE=1 SV=1 - [NIBAN_HUMAN]	-0.195101	-0.212859	-0.830981	-0.916633	103.07	4.77979
P01344	Insulin-like growth factor II OS=Homo sapiens GN=IGF2 PE=1 SV=1 - [IGF2_HUMAN]	-0.19471	-0.0865464	-0.829502	-0.447601	20.1273	9.31982
P10301	Ras-related protein R-Ras OS=Homo sapiens GN=RRAS PE=1 SV=1 - [RRAS_HUMAN]	-0.194279	-0.416777	-0.827872	-1.67383	23.4659	6.93213
P60953	Cell division control protein 42 homolog OS=Homo sapiens GN=CDC42 PE=1 SV=2 - [CDC42_HUMAN]	-0.194192	-0.0751468	-0.827541	-0.405272	21.245	6.55127
O00151	PDZ and LIM domain protein 1 OS=Homo sapiens GN=PDLIM1 PE=1 SV=4 - [PDLI1_HUMAN]	-0.193967	0.00425332	-0.826691	-0.110439	36.049	7.02002
B4E1J0	Pre-B-cell leukemia transcription factor-interacting protein 1 OS=Homo sapiens GN=PBXIP1 PE=2 SV=1 - [B4E1J0_HUMAN]	-0.193768	-0.102578	-0.825937	-0.507129	62.6295	6.354
P60520	Gamma-aminobutyric acid receptor-associated protein-like 2 OS=Homo sapiens GN=GABARAPL2 PE=1 SV=1 - [GBRL2_HUMAN]	-0.193028	-0.166111	-0.823136	-0.743045	13.6581	8.104
P30086	Phosphatidylethanolamine-binding protein 1 OS=Homo sapiens GN=PEBP1 PE=1 SV=3 - [PEBP1_HUMAN]	-0.192533	0.00441393	-0.821262	-0.109843	21.0437	7.53271
P07948-2	Isoform 2 of Tyrosine-protein kinase Lyn OS=Homo sapiens GN=LYN - [LYN_HUMAN]	-0.192489	-0.127531	-0.821096	-0.599786	55.9975	6.49365
Q8TCZ2-3	Isoform 3 of CD99 antigen-like protein 2 OS=Homo sapiens GN=CD99L2 - [C99L2_HUMAN]	-0.192305	-0.254179	-0.8204	-1.07006	20.2879	4.729
Q9UIG0-2	Isoform 2 of Tyrosine-protein kinase BAZ1B OS=Homo sapiens GN=BAZ1B - [BAZ1B_HUMAN]	-0.191031	0.0809264	-0.815579	0.174267	170.34	8.48486
P12109	Collagen alpha-1(VI) chain OS=Homo sapiens GN=COL6A1 PE=1 SV=3 - [CO6A1_HUMAN]	-0.190613	0.137052	-0.813995	0.382674	108.462	5.42725
Q9H0B6	Kinesin light chain 2 OS=Homo sapiens GN=KLC2 PE=1 SV=1 - [KLC2_HUMAN]	-0.190395	-0.248606	-0.81317	-1.04937	68.8923	7.15186
Q9UHN6-2	Isoform 2 of Transmembrane protein 2 OS=Homo sapiens GN=TMEM2 - [TMEM2_HUMAN]	-0.190244	-0.192004	-0.812598	-0.83919	147.346	8.38232
F8WBH3	Aldehyde dehydrogenase family 16 member A1 OS=Homo sapiens GN=ALDH16A1 PE=1 SV=1 - [F8WBH3_HUMAN]	-0.189671	-0.411767	-0.810431	-1.65522	66.8535	6.84424
Q12959-8	Isoform 8 of Disks large homolog 1 OS=Homo sapiens GN=DLG1 - [DLG1_HUMAN]	-0.189593	-0.234185	-0.810136	-0.995822	87.1941	6.55127
Q6NUQ4-2	Isoform 2 of Transmembrane protein 214 OS=Homo sapiens GN=TMEM214 - [TM214_HUMAN]	-0.18957	-0.225197	-0.810049	-0.962445	71.9938	9.26123
E9PHK0	Tetranectin OS=Homo sapiens GN=CLEC3B PE=4 SV=1 - [E9PHK0_HUMAN]	-0.189553	-0.0853176	-0.809983	-0.443038	17.7827	5.04639
Q9H6R4-2	Isoform 2 of Nucleolar protein 6 OS=Homo sapiens GN=NOL6 - [NOL6_HUMAN]	-0.189459	-0.12604	-0.809628	-0.594252	112.234	7.73779
P05187	Alkaline phosphatase, placental type OS=Homo sapiens GN=ALPP PE=1 SV=2 - [PPB1_HUMAN]	-0.189267	-0.334851	-0.808902	-1.36962	57.9173	6.29053
J3KS22	L-xylulose reductase (Fragment) OS=Homo sapiens GN=DCXR PE=1 SV=2 - [J3KS22_HUMAN]	-0.188596	-0.28095	-0.806362	-1.16947	23.7886	8.20654
P01266	Thyroglobulin OS=Homo sapiens GN=TG PE=1 SV=5 - [THYG_HUMAN]	-0.188573	-0.279007	-0.806274	-1.16225	304.594	5.57959
J3KNT0	Fascin OS=Homo sapiens GN=FSCN1 PE=1 SV=1 - [J3KNT0_HUMAN]	-0.187339	-0.0258292	-0.801606	-0.222143	52.2299	7.44482
P62070	Ras-related protein R-Ras2 OS=Homo sapiens GN=RRAS2 PE=1 SV=1 - [RRAS2_HUMAN]	-0.18733	-0.252098	-0.80157	-1.06234	23.3847	6.01123
Q12913	Receptor-type tyrosine-protein phosphatase eta OS=Homo sapiens GN=PTPRJ PE=1 SV=3 - [PTPRJ_HUMAN]	-0.187143	-0.18225	-0.80086	-0.802972	145.851	5.57959
Q99436	Proteasome subunit beta type-7 OS=Homo sapiens GN=PSMB7 PE=1 SV=1 - [PSB7_HUMAN]	-0.186932	-0.23904	-0.800064	-1.01385	29.9462	7.6792
P11172-3	Isoform 3 of Uridine 5'-monophosphate synthase OS=Homo sapiens GN=UMPS - [UMPS_HUMAN]	-0.186716	-0.0216729	-0.799247	-0.206709	42.4684	7.04932
P28074	Proteasome subunit beta type-5 OS=Homo sapiens GN=PSMB5 PE=1 SV=3 - [PSB5_HUMAN]	-0.186542	-0.133062	-0.798589	-0.620323	28.4622	6.91748
P09471-2	Isoform Alpha-2 of Guanine nucleotide-binding protein G(o) subunit alpha OS=Homo sapiens GN=GNAO1 - [GNAO_HUMAN]	-0.186183	-0.191368	-0.79723	-0.836831	40.0611	5.89697
F8VSZ4	Plexin-A1 OS=Homo sapiens GN=PLXNA1 PE=1 SV=1 - [F8VSZ4_HUMAN]	-0.185834	-0.406174	-0.795908	-1.63446	208.416	6.87354
P54920	Alpha-soluble NSF attachment protein OS=Homo sapiens GN=NAPA PE=1 SV=3 - [SNAA_HUMAN]	-0.18578	-0.148087	-0.795703	-0.676115	33.2113	5.36377
Q15642-2	Isoform 2 of Cdc42-interacting protein 4 OS=Homo sapiens GN=TRIP10 - [CIP4_HUMAN]	-0.185289	-0.12092	-0.793844	-0.575239	62.553	5.32568
E9PJK1	CD81 antigen OS=Homo sapiens GN=CD81 PE=1 SV=1 - [E9PJK1_HUMAN]	-0.185083	0.0219145	-0.793065	-0.0448586	17.9509	4.99561
P32004-3	Isoform 3 of Neural cell adhesion molecule L1 OS=Homo sapiens GN=L1CAM - [L1CAM_HUMAN]	-0.184985	-0.335002	-0.792693	-1.37018	138.821	6.21436
Q14566	DNA replication licensing factor MCM6 OS=Homo sapiens GN=MCM6 PE=1 SV=1 - [MCM6_HUMAN]	-0.184782	-0.13788	-0.791927	-0.638216	92.8312	5.41455
B7WP74	Pre-mRNA-splicing factor CWC22 homolog (Fragment) OS=Homo sapiens GN=CWC22 PE=1 SV=1 - [B7WP74_HUMAN]	-0.184206	0.131032	-0.789745	0.360321	85.5238	5.70654
Q96PY5	Formin-like protein 2 OS=Homo sapiens GN=FMNL2 PE=1 SV=3 - [FMNL2_HUMAN]	-0.184148	-0.104848	-0.789527	-0.51556	123.243	7.40088
P18859	ATP synthase-coupling factor 6, mitochondrial OS=Homo sapiens GN=ATP5J PE=1 SV=1 - [ATP5J_HUMAN]	-0.182794	-0.165019	-0.7844	-0.73899	12.5796	9.5249
Q99959-2	Isoform 1 of Plakophilin-2 OS=Homo sapiens GN=PKP2 - [PKP2_HUMAN]	-0.181301	-0.268855	-0.778751	-1.12456	92.6985	9.29053
P24752	Acetyl-CoA acetyltransferase, mitochondrial OS=Homo sapiens GN=ACAT1 PE=1 SV=1 - [THIL_HUMAN]	-0.181265	-0.131916	-0.778614	-0.61607	45.1706	8.85107
P61158	Actin-related protein 3 OS=Homo sapiens GN=ACTR3 PE=1 SV=3 - [ARP3_HUMAN]	-0.181087	-0.0758677	-0.77794	-0.407948	47.341	5.88428
P02771	Alpha-fetoprotein OS=Homo sapiens GN=AFP PE=1 SV=1 - [FETA_HUMAN]	-0.180864	0.136687	-0.777096	0.38132	68.633	5.68115
P52701-4	Isoform 4 of DNA mismatch repair protein Msh6 OS=Homo sapiens GN=MSH6 - [MSH6_HUMAN]	-0.180829	-0.00904117	-0.776964	-0.159805	119.719	6.84424
H0Y2Y8	Zyxin (Fragment) OS=Homo sapiens GN=ZYX PE=1 SV=1 - [H0Y2Y8_HUMAN]	-0.180702	-0.172589	-0.776485	-0.767099	57.6063	6.87354
Q13835-2	Isoform 1 of Plakophilin-1 OS=Homo sapiens GN=PKP1 - [PKP1_HUMAN]	-0.180695	-0.180306	-0.776456	-0.795756	80.4455	8.96826
Q14847	LIM and SH3 domain protein 1 OS=Homo sapiens GN=LASP1 PE=1 SV=2 - [LASP1_HUMAN]	-0.179633	-0.218512	-0.772436	-0.937623	29.6982	7.04932
Q9UKJ3-2	Isoform 2 of G patch domain-containing protein 8 OS=Homo sapiens GN=GPATCH8 - [GPTC8_HUMAN]	-0.178596	-0.105921	-0.768513	-0.519543	155.1	8.82178
F5GYN4	Ubiquitin thioesterase OTUB1 OS=Homo sapiens GN=OTUB1 PE=1 SV=1 - [F5GYN4_HUMAN]	-0.17826	-0.166729	-0.767241	-0.745339	28.033	5.2876
Q15007	Pre-mRNA-splicing regulator WTAP OS=Homo sapiens GN=WTAP PE=1 SV=2 - [FL2D_HUMAN]	-0.177571	0.0807615	-0.764633	0.173655	44.2167	5.18604
Q5VT25-3	Isoform 3 of Serine/threonine-protein kinase MRCK alpha OS=Homo sapiens GN=CDC42BPA - [MRCKA_HUMAN]	-0.177511	-0.137025	-0.764404	-0.635041	185.996	6.32861
O75663-2	Isoform 2 of TIP41-like protein OS=Homo sapiens GN=TIPRL - [TIPRL_HUMAN]	-0.177325	-0.320683	-0.763702	-1.31701	20.2009	5.87158
O60664-4	Isoform 4 of Perilipin-3 OS=Homo sapiens GN=PLIN3 - [PLIN3_HUMAN]	-0.176918	-0.219655	-0.762161	-0.941867	45.7752	5.42725
Q6P1N0-2	Isoform 2 of Coiled-coil and C2 domain-containing protein 1A OS=Homo sapiens GN=CC2D1A - [C2D1A_HUMAN]	-0.176913	-0.129536	-0.762143	-0.607233	103.87	8.08936
G3V1Q4	Septin 7, isoform CRA_a OS=Homo sapiens GN=SEPT7 PE=1 SV=1 - [G3V1Q4_HUMAN]	-0.175776	0.0077683	-0.757838	-0.0973869	44.8141	8.22119
Q9UBG0	C-type mannose receptor 2 OS=Homo sapiens GN=MRC2 PE=1 SV=2 - [MRC2_HUMAN]	-0.175359	-0.0870523	-0.75626	-0.44948	166.568	5.8335
Q13425	Beta-2-syntrophin OS=Homo sapiens GN=SNTB2 PE=1 SV=1 - [SNTB2_HUMAN]	-0.175027	-0.132238	-0.755003	-0.617264	57.913	8.82178
P30530-2	Isoform Short of Tyrosine-protein kinase receptor UFO OS=Homo sapiens GN=AXL - [UFO_HUMAN]	-0.17493	-0.25356	-0.754636	-1.06777	97.3145	5.38916
Q9Y266	Nuclear migration protein nudC OS=Homo sapiens GN=NUDC PE=1 SV=1 - [NUDC_HUMAN]	-0.174615	-0.187236	-0.753446	-0.821486	38.2191	5.37646
Q6RFH5-2	Isoform 2 of WD repeat-containing protein 74 OS=Homo sapiens GN=WDR74 - [WDR74_HUMAN]	-0.173945	-0.0726089	-0.750908	-0.395847	40.1825	8.38232
O76011	Keratin, type I cuticular Ha4 OS=Homo sapiens GN=KRT34 PE=2 SV=2 - [KRT34_HUMAN]	-0.173703	-0.442619	-0.749993	-1.76979	49.3922	5.05908
Q9P2R3	Ankyrin repeat and FYVE domain-containing protein 1 OS=Homo sapiens GN=ANKFY1 PE=1 SV=2 - [ANFY1_HUMAN]	-0.173424	-0.167184	-0.748935	-0.74703	128.318	6.1001
Q99798	Aconitate hydratase, mitochondrial OS=Homo sapiens GN=ACO2 PE=1 SV=2 - [ACON_HUMAN]	-0.17333	-0.304761	-0.74858	-1.25789	85.3719	7.60596
O60488-2	Isoform Short of Long-chain-fatty-acid--CoA ligase 4 OS=Homo sapiens GN=ACSL4 - [ACSL4_HUMAN]	-0.172934	-0.17307	-0.747083	-0.768885	74.3879	8.03076
Q9ULU4-2	Isoform 2 of Protein kinase C-binding protein 1 OS=Homo sapiens GN=ZMYND8 - [PKCB1_HUMAN]	-0.17244	-0.192305	-0.74521	-0.840309	66.9199	5.40186
H3BP35	Diphosphomevalonate decarboxylase (Fragment) OS=Homo sapiens GN=MVD PE=1 SV=1 - [H3BP35_HUMAN]	-0.171958	-0.195104	-0.743387	-0.850702	29.3602	8.71924
Q5VZR0	Golgi-associated plant pathogenesis-related protein 1 OS=Homo sapiens GN=GLIPR2 PE=4 SV=1 - [Q5VZR0_HUMAN]	-0.171845	0.0260043	-0.742958	-0.029672	14.2041	9.51025
P63000	Ras-related C3 botulinum toxin substrate 1 OS=Homo sapiens GN=RAC1 PE=1 SV=1 - [RAC1_HUMAN]	-0.171644	-0.220134	-0.742199	-0.943645	21.4362	8.49951
O00622	Protein CYR61 OS=Homo sapiens GN=CYR61 PE=1 SV=1 - [CYR61_HUMAN]	-0.171097	0.429719	-0.740131	1.46942	41.9983	8.20654
O75116	Rho-associated protein kinase 2 OS=Homo sapiens GN=ROCK2 PE=1 SV=4 - [ROCK2_HUMAN]	-0.170775	-0.130126	-0.738908	-0.609423	160.799	6.02393
K7EQ48	Glucose-6-phosphate isomerase OS=Homo sapiens GN=GPI PE=1 SV=2 - [K7EQ48_HUMAN]	-0.17044	0.0870106	-0.737642	0.19686	53.3682	8.67529
P49006	MARCKS-related protein OS=Homo sapiens GN=MARCKSL1 PE=1 SV=2 - [MRP_HUMAN]	-0.170345	-0.212411	-0.737282	-0.914967	19.5172	4.66553
Q9BXF6	Rab11 family-interacting protein 5 OS=Homo sapiens GN=RAB11FIP5 PE=1 SV=1 - [RFIP5_HUMAN]	-0.169728	-0.0266712	-0.734947	-0.225269	70.372	9.23193
Q9UJX3-2	Isoform 2 of Anaphase-promoting complex subunit 7 OS=Homo sapiens GN=ANAPC7 - [APC7_HUMAN]	-0.169643	-0.113011	-0.734626	-0.545871	59.9641	8.41162
P12931	Proto-oncogene tyrosine-protein kinase Src OS=Homo sapiens GN=SRC PE=1 SV=3 - [SRC_HUMAN]	-0.169475	-0.17086	-0.73399	-0.760679	59.797	7.41553
P50443	Sulfate transporter OS=Homo sapiens GN=SLC26A2 PE=1 SV=2 - [S26A2_HUMAN]	-0.169338	-0.310183	-0.733473	-1.27802	81.6089	8.38232
Q9NVP1	ATP-dependent RNA helicase DDX18 OS=Homo sapiens GN=DDX18 PE=1 SV=2 - [DDX18_HUMAN]	-0.169286	0.0856458	-0.733273	0.191792	75.3594	9.49561
B4DDF4	Calponin-2 OS=Homo sapiens GN=CNN2 PE=1 SV=1 - [B4DDF4_HUMAN]	-0.169282	-0.0858647	-0.733259	-0.44507	32.5956	6.97607
B7Z5R6	Next to BRCA1 gene 1 protein OS=Homo sapiens GN=NBR1 PE=1 SV=1 - [B7Z5R6_HUMAN]	-0.168931	-0.0598741	-0.731929	-0.34856	92.8903	4.97021
O00161	Synaptosomal-associated protein 23 OS=Homo sapiens GN=SNAP23 PE=1 SV=1 - [SNP23_HUMAN]	-0.168126	-0.362086	-0.728884	-1.47075	23.3395	5.0083
Q9Y520-3	Isoform 3 of Protein PRRC2C OS=Homo sapiens GN=PRRC2C - [PRC2C_HUMAN]	-0.168094	0.0686769	-0.728761	0.128782	295.554	9.01221
P08243-3	Isoform 3 of Asparagine synthetase [glutamine-hydrolyzing] OS=Homo sapiens GN=ASNS - [ASNS_HUMAN]	-0.167412	-0.0916622	-0.72618	-0.466597	54.783	6.49365
P23634-7	Isoform ZB of Plasma membrane calcium-transporting ATPase 4 OS=Homo sapiens GN=ATP2B4 - [AT2B4_HUMAN]	-0.166632	-0.253653	-0.72323	-1.06811	132.51	6.21436
Q9BQ39	ATP-dependent RNA helicase DDX50 OS=Homo sapiens GN=DDX50 PE=1 SV=1 - [DDX50_HUMAN]	-0.165886	0.0717443	-0.720406	0.140172	82.5141	9.17334
P15529-16	Isoform 3 of Membrane cofactor protein OS=Homo sapiens GN=CD46 - [MCP_HUMAN]	-0.164831	-0.224194	-0.716411	-0.958721	36.8024	7.6499
O43175	D-3-phosphoglycerate dehydrogenase OS=Homo sapiens GN=PHGDH PE=1 SV=4 - [SERA_HUMAN]	-0.164127	-0.0505757	-0.713749	-0.314033	56.6144	6.7124
G3V1D4	Lin-7 homolog C (C. elegans), isoform CRA_b OS=Homo sapiens GN=LIN7C PE=1 SV=1 - [G3V1D4_HUMAN]	-0.16374	-0.179768	-0.712285	-0.793758	19.1742	9.0708
K7EK35	Signal transducer and activator of transcription OS=Homo sapiens GN=STAT5A PE=1 SV=1 - [K7EK35_HUMAN]	-0.163318	-0.265368	-0.710684	-1.11161	87.3077	6.55127
P53990-2	Isoform 2 of IST1 homolog OS=Homo sapiens GN=IST1 - [IST1_HUMAN]	-0.163232	0.0229873	-0.710361	-0.040875	36.599	5.43994
E5RHG8	Transcription elongation factor B polypeptide 1 (Fragment) OS=Homo sapiens GN=TCEB1 PE=1 SV=1 - [E5RHG8_HUMAN]	-0.162956	0.0198887	-0.709316	-0.0523809	9.95372	5.38916
Q8WUF5	RelA-associated inhibitor OS=Homo sapiens GN=PPP1R13L PE=1 SV=4 - [IASPP_HUMAN]	-0.162687	-0.203444	-0.708298	-0.881671	89.0357	6.81494
P78371-2	Isoform 2 of T-complex protein 1 subunit beta OS=Homo sapiens GN=CCT2 - [TCPB_HUMAN]	-0.162469	-0.251373	-0.707471	-1.05964	52.6846	6.44287
Q92878-3	Isoform 3 of DNA repair protein RAD50 OS=Homo sapiens GN=RAD50 - [RAD50_HUMAN]	-0.16214	-0.143068	-0.706227	-0.657479	138.346	6.55127
B3KR49	Mitogen-activated protein kinase 3 OS=Homo sapiens GN=MAPK3 PE=1 SV=1 - [B3KR49_HUMAN]	-0.161951	-0.0149037	-0.705513	-0.181574	30.6207	5.98584
Q8TEM1	Nuclear pore membrane glycoprotein 210 OS=Homo sapiens GN=NUP210 PE=1 SV=3 - [PO210_HUMAN]	-0.161916	-0.218591	-0.705379	-0.937917	204.983	6.81494
Q9BU23-3	Isoform 3 of Lipase maturation factor 2 OS=Homo sapiens GN=LMF2 - [LMF2_HUMAN]	-0.161805	-0.252153	-0.704958	-1.06254	67.1138	10.1401
Q14517	Protocadherin Fat 1 OS=Homo sapiens GN=FAT1 PE=1 SV=2 - [FAT1_HUMAN]	-0.161623	-0.144211	-0.704271	-0.661723	505.958	4.99561
P23919-2	Isoform 2 of Thymidylate kinase OS=Homo sapiens GN=DTYMK - [KTHY_HUMAN]	-0.16161	-0.280122	-0.70422	-1.1664	21.051	8.74854
Q14CN4-3	Isoform 3 of Keratin, type II cytoskeletal 72 OS=Homo sapiens GN=KRT72 - [K2C72_HUMAN]	-0.161345	0.0586127	-0.70322	0.0914109	51.0918	6.45557
Q9UL25	Ras-related protein Rab-21 OS=Homo sapiens GN=RAB21 PE=1 SV=3 - [RAB21_HUMAN]	-0.160882	-0.225337	-0.701464	-0.962965	24.3323	7.94287
P80723	Brain acid soluble protein 1 OS=Homo sapiens GN=BASP1 PE=1 SV=2 - [BASP1_HUMAN]	-0.159972	-0.209077	-0.698022	-0.902589	22.68	4.62744
O60841	Eukaryotic translation initiation factor 5B OS=Homo sapiens GN=EIF5B PE=1 SV=4 - [IF2P_HUMAN]	-0.159674	0.453013	-0.696893	1.55592	138.742	5.49072
Q99584	Protein S100-A13 OS=Homo sapiens GN=S100A13 PE=1 SV=1 - [S10AD_HUMAN]	-0.159198	0.0423129	-0.695091	0.0308858	11.4641	6.16357
Q9NV70-2	Isoform 2 of Exocyst complex component 1 OS=Homo sapiens GN=EXOC1 - [EXOC1_HUMAN]	-0.158722	-0.217122	-0.693288	-0.93246	100.219	6.59521
P63104	14-3-3 protein zeta/delta OS=Homo sapiens GN=YWHAZ PE=1 SV=1 - [1433Z_HUMAN]	-0.1584	-0.00361243	-0.69207	-0.139646	27.7277	4.79248
P04264	Keratin, type II cytoskeletal 1 OS=Homo sapiens GN=KRT1 PE=1 SV=6 - [K2C1_HUMAN]	-0.158342	0.015551	-0.691851	-0.0684879	65.999	8.11865
P09960-3	Isoform 3 of Leukotriene A-4 hydrolase OS=Homo sapiens GN=LTA4H - [LKHA4_HUMAN]	-0.156904	-0.0914637	-0.68641	-0.46586	57.2633	6.06201
C9J1Z8	ADP-ribosylation factor 5 (Fragment) OS=Homo sapiens GN=ARF5 PE=1 SV=1 - [C9J1Z8_HUMAN]	-0.156813	-0.0972547	-0.686064	-0.487363	17.0959	7.34229
Q15493	Regucalcin OS=Homo sapiens GN=RGN PE=1 SV=1 - [RGN_HUMAN]	-0.15651	0.0991769	-0.684917	0.242036	33.2314	6.25244
P49588	Alanine--tRNA ligase, cytoplasmic OS=Homo sapiens GN=AARS PE=1 SV=2 - [SYAC_HUMAN]	-0.156504	-0.224582	-0.684894	-0.960162	106.743	5.52881
Q07157-2	Isoform Short of Tight junction protein ZO-1 OS=Homo sapiens GN=TJP1 - [ZO1_HUMAN]	-0.156317	-0.0405715	-0.684187	-0.276885	186.852	6.78564
H0Y4W2	Transformation/transcription domain-associated protein (Fragment) OS=Homo sapiens GN=TRRAP PE=1 SV=1 - [H0Y4W2_HUMAN]	-0.155913	-0.0980557	-0.682659	-0.490338	405.649	8.17725
P49411	Elongation factor Tu, mitochondrial OS=Homo sapiens GN=TUFM PE=1 SV=2 - [EFTU_HUMAN]	-0.154982	-0.165078	-0.679135	-0.739207	49.5102	7.60596
P16070-18	Isoform 18 of CD44 antigen OS=Homo sapiens GN=CD44 - [CD44_HUMAN]	-0.154845	-0.194464	-0.678616	-0.848327	37.2542	5.51611
Q9NSV4-7	Isoform 7 of Protein diaphanous homolog 3 OS=Homo sapiens GN=DIAPH3 - [DIAP3_HUMAN]	-0.15447	-0.247179	-0.677198	-1.04407	127.774	6.93213
Q9H089	Large subunit GTPase 1 homolog OS=Homo sapiens GN=LSG1 PE=1 SV=2 - [LSG1_HUMAN]	-0.154107	0.0113877	-0.675821	-0.083947	75.1784	6.37939
E5RJU9	Protein LYRIC OS=Homo sapiens GN=MTDH PE=1 SV=1 - [E5RJU9_HUMAN]	-0.15335	0.135896	-0.672958	0.378383	57.4869	9.53955
G3V1Q8	Serine/threonine-protein kinase TAO3 OS=Homo sapiens GN=TAOK3 PE=1 SV=1 - [G3V1Q8_HUMAN]	-0.152886	-0.0292477	-0.671201	-0.234837	53.0707	9.18799
A5YKK6	CCR4-NOT transcription complex subunit 1 OS=Homo sapiens GN=CNOT1 PE=1 SV=2 - [CNOT1_HUMAN]	-0.152735	-0.225746	-0.670629	-0.964484	266.768	7.10791
P07858	Cathepsin B OS=Homo sapiens GN=CTSB PE=1 SV=3 - [CATB_HUMAN]	-0.152695	-0.249885	-0.670478	-1.05412	37.7968	6.30322
Q96EU7	C1GALT1-specific chaperone 1 OS=Homo sapiens GN=C1GALT1C1 PE=1 SV=1 - [C1GLC_HUMAN]	-0.152553	-0.135196	-0.669942	-0.628247	36.358	6.84424
B7Z5N7	Sec1 family domain-containing protein 1 OS=Homo sapiens GN=SCFD1 PE=1 SV=1 - [B7Z5N7_HUMAN]	-0.152522	-0.172034	-0.669824	-0.765038	51.5114	6.96143
Q7L576	Cytoplasmic FMR1-interacting protein 1 OS=Homo sapiens GN=CYFIP1 PE=1 SV=1 - [CYFP1_HUMAN]	-0.151967	-0.132031	-0.667724	-0.616496	145.089	6.90283
D6RFM5	Succinate dehydrogenase [ubiquinone] flavoprotein subunit, mitochondrial OS=Homo sapiens GN=SDHA PE=1 SV=1 - [D6RFM5_HUMAN]	-0.151938	-0.174911	-0.667613	-0.775721	63.5267	7.23975
F5GX09	Protein FAM76B OS=Homo sapiens GN=FAM76B PE=1 SV=1 - [F5GX09_HUMAN]	-0.151377	0.15992	-0.665489	0.467589	38.5963	9.24658
Q7Z4V5-2	Isoform 2 of Hepatoma-derived growth factor-related protein 2 OS=Homo sapiens GN=HDGFRP2 - [HDGR2_HUMAN]	-0.150686	0.525288	-0.662874	1.82429	74.1852	7.48877
B5MCX3	Septin-2 OS=Homo sapiens GN=SEPT2 PE=1 SV=1 - [B5MCX3_HUMAN]	-0.150429	-0.0391205	-0.6619	-0.271497	36.9169	6.17627
O75165	DnaJ homolog subfamily C member 13 OS=Homo sapiens GN=DNAJC13 PE=1 SV=5 - [DJC13_HUMAN]	-0.15017	-0.227684	-0.660921	-0.971679	254.252	6.7417
C9J4M6	DNA-directed RNA polymerase OS=Homo sapiens GN=POLR2B PE=1 SV=2 - [C9J4M6_HUMAN]	-0.150098	-0.193462	-0.660649	-0.844606	125.109	8.29443
Q5JWQ6	Neuropilin-1 OS=Homo sapiens GN=NRP1 PE=4 SV=1 - [Q5JWQ6_HUMAN]	-0.150011	-0.175595	-0.660321	-0.77826	81.9383	5.97314
O95466	Formin-like protein 1 OS=Homo sapiens GN=FMNL1 PE=1 SV=3 - [FMNL_HUMAN]	-0.149214	-0.288646	-0.657302	-1.19805	121.777	5.71924
P78509-3	Isoform 3 of Reelin OS=Homo sapiens GN=RELN - [RELN_HUMAN]	-0.14918	0.00909881	-0.657175	-0.0924464	383.845	5.70654
P61026	Ras-related protein Rab-10 OS=Homo sapiens GN=RAB10 PE=1 SV=1 - [RAB10_HUMAN]	-0.149006	-0.268286	-0.656516	-1.12245	22.5266	8.38232
Q5VYK3	Proteasome-associated protein ECM29 homolog OS=Homo sapiens GN=ECM29 PE=1 SV=2 - [ECM29_HUMAN]	-0.148566	-0.240284	-0.654849	-1.01847	204.16	7.12256
Q9H2G2-2	Isoform 2 of STE20-like serine/threonine-protein kinase OS=Homo sapiens GN=SLK - [SLK_HUMAN]	-0.148564	-0.199171	-0.654841	-0.865806	138.91	5.09717
Q6PJF5-2	Isoform 2 of Inactive rhomboid protein 2 OS=Homo sapiens GN=RHBDF2 - [RHDF2_HUMAN]	-0.148267	-0.25777	-0.653718	-1.0834	93.3194	8.5874
Q5T985	Inter-alpha-trypsin inhibitor heavy chain H2 OS=Homo sapiens GN=ITIH2 PE=1 SV=1 - [Q5T985_HUMAN]	-0.147622	0.003156	-0.651275	-0.114514	105.15	7.03467
F5H5Y3	Signal recognition particle subunit SRP68 OS=Homo sapiens GN=SRP68 PE=1 SV=1 - [F5H5Y3_HUMAN]	-0.147003	-0.0432336	-0.648935	-0.28677	60.2474	7.6499
Q8N392-2	Isoform 2 of Rho GTPase-activating protein 18 OS=Homo sapiens GN=ARHGAP18 - [RHG18_HUMAN]	-0.146995	-0.0857668	-0.648903	-0.444706	70.1196	6.11279
Q9UQ35	Serine/arginine repetitive matrix protein 2 OS=Homo sapiens GN=SRRM2 PE=1 SV=2 - [SRRM2_HUMAN]	-0.146109	-0.12061	-0.645549	-0.574086	299.438	12.0591
O43399-6	Isoform 6 of Tumor protein D54 OS=Homo sapiens GN=TPD52L2 - [TPD54_HUMAN]	-0.145938	-0.296934	-0.644902	-1.22882	17.4629	6.59521
Q92600	Cell differentiation protein RCD1 homolog OS=Homo sapiens GN=RQCD1 PE=1 SV=1 - [RCD1_HUMAN]	-0.145638	-0.28822	-0.643767	-1.19647	33.6099	8.03076
F6SBX2	Isoleucine--tRNA ligase, mitochondrial OS=Homo sapiens GN=IARS2 PE=1 SV=1 - [F6SBX2_HUMAN]	-0.145268	-0.0792493	-0.642367	-0.420505	105.972	6.48096
P01031	Complement C5 OS=Homo sapiens GN=C5 PE=1 SV=4 - [CO5_HUMAN]	-0.145021	0.155712	-0.641433	0.451967	188.186	6.52197
P11413	Glucose-6-phosphate 1-dehydrogenase OS=Homo sapiens GN=G6PD PE=1 SV=4 - [G6PD_HUMAN]	-0.144888	-0.107174	-0.640927	-0.524198	59.219	6.84424
O15355	Protein phosphatase 1G OS=Homo sapiens GN=PPM1G PE=1 SV=1 - [PPM1G_HUMAN]	-0.14458	-0.0898833	-0.639762	-0.459992	59.2347	4.36084
Q9Y240	C-type lectin domain family 11 member A OS=Homo sapiens GN=CLEC11A PE=1 SV=1 - [CLC11_HUMAN]	-0.144139	-0.0110832	-0.638092	-0.167387	35.6725	5.16064
Q9Y5M8	Signal recognition particle receptor subunit beta OS=Homo sapiens GN=SRPRB PE=1 SV=3 - [SRPRB_HUMAN]	-0.144047	-0.0773198	-0.637744	-0.41334	29.6838	9.0415
P40937	Replication factor C subunit 5 OS=Homo sapiens GN=RFC5 PE=1 SV=1 - [RFC5_HUMAN]	-0.143994	0.0716569	-0.637544	0.139848	38.4722	7.1958
Q03701	CCAAT/enhancer-binding protein zeta OS=Homo sapiens GN=CEBPZ PE=1 SV=3 - [CEBPZ_HUMAN]	-0.143775	0.0117108	-0.636714	-0.0827475	120.898	5.93506
B4DZI8	Coatomer protein complex, subunit beta 2 (Beta prime), isoform CRA_b OS=Homo sapiens GN=COPB2 PE=1 SV=1 - [B4DZI8_HUMAN]	-0.14377	-0.0968337	-0.636698	-0.4858	98.9836	5.16064
Q8WWK9-6	Isoform 4 of Cytoskeleton-associated protein 2 OS=Homo sapiens GN=CKAP2 - [CKAP2_HUMAN]	-0.14337	-0.0911837	-0.635181	-0.46482	71.1508	9.27588
H0Y8E6	DNA replication licensing factor MCM2 (Fragment) OS=Homo sapiens GN=MCM2 PE=1 SV=1 - [H0Y8E6_HUMAN]	-0.1432	-0.175892	-0.634541	-0.779364	94.0497	6.23975
F5H315	Pre-mRNA-splicing factor SYF1 OS=Homo sapiens GN=XAB2 PE=1 SV=1 - [F5H315_HUMAN]	-0.142473	-0.146073	-0.631787	-0.668636	99.6173	6.22705
Q13308	Inactive tyrosine-protein kinase 7 OS=Homo sapiens GN=PTK7 PE=1 SV=2 - [PTK7_HUMAN]	-0.142464	-0.101264	-0.631756	-0.50225	118.317	7.09326
Q9UHV9	Prefoldin subunit 2 OS=Homo sapiens GN=PFDN2 PE=1 SV=1 - [PFD2_HUMAN]	-0.14211	-0.0626551	-0.630414	-0.358887	16.6376	6.58057
F8VZJ2	Nascent polypeptide-associated complex subunit alpha, muscle-specific form OS=Homo sapiens GN=NACA PE=1 SV=1 - [F8VZJ2_HUMAN]	-0.141888	0.029988	-0.629574	-0.0148798	15.0068	4.90674
Q8TDD1	ATP-dependent RNA helicase DDX54 OS=Homo sapiens GN=DDX54 PE=1 SV=2 - [DDX54_HUMAN]	-0.141677	-0.0911538	-0.628774	-0.46471	98.5342	10.0229
F8VQE1	LIM domain and actin-binding protein 1 OS=Homo sapiens GN=LIMA1 PE=1 SV=1 - [F8VQE1_HUMAN]	-0.141384	-0.0899588	-0.627666	-0.460272	66.95	5.79541
Q9BUB1	PRKAR2A protein OS=Homo sapiens GN=PRKAR2A PE=1 SV=1 - [Q9BUB1_HUMAN]	-0.140319	-0.059402	-0.623635	-0.346807	43.0397	5.08447
P25788-2	Isoform 2 of Proteasome subunit alpha type-3 OS=Homo sapiens GN=PSMA3 - [PSA3_HUMAN]	-0.140187	-0.00930095	-0.623136	-0.160769	27.6297	5.32568
Q15393	Splicing factor 3B subunit 3 OS=Homo sapiens GN=SF3B3 PE=1 SV=4 - [SF3B3_HUMAN]	-0.140148	-0.164049	-0.622987	-0.735388	135.492	5.26221
Q15063	Periostin OS=Homo sapiens GN=POSTN PE=1 SV=2 - [POSTN_HUMAN]	-0.140085	-0.0666157	-0.622749	-0.373593	93.2553	7.53271
B7Z463	Uncharacterized protein OS=Homo sapiens GN=NPEPPS PE=1 SV=1 - [B7Z463_HUMAN]	-0.140063	-0.165836	-0.622668	-0.742024	94.4559	5.37646
Q01518-2	Isoform 2 of Adenylyl cyclase-associated protein 1 OS=Homo sapiens GN=CAP1 - [CAP1_HUMAN]	-0.139784	-0.0565595	-0.621609	-0.336252	51.7977	8.06006
H7C3E9	Probable ATP-dependent RNA helicase DDX56 (Fragment) OS=Homo sapiens GN=DDX56 PE=1 SV=1 - [H7C3E9_HUMAN]	-0.139638	0.134725	-0.621059	0.374035	44.1292	7.45947
P61981	14-3-3 protein gamma OS=Homo sapiens GN=YWHAG PE=1 SV=2 - [1433G_HUMAN]	-0.139552	-0.113908	-0.620731	-0.549203	28.2849	4.89404
E7EQ12	Calpastatin OS=Homo sapiens GN=CAST PE=1 SV=1 - [E7EQ12_HUMAN]	-0.139438	-0.0453917	-0.6203	-0.294783	46.1057	4.75439
Q9NS25	Sperm protein associated with the nucleus on the X chromosome B/F OS=Homo sapiens GN=SPANXB1 PE=2 SV=1 - [SPNXB_HUMAN]	-0.138826	0.0115273	-0.617984	-0.0834288	11.8188	6.15088
Q29RF7	Sister chromatid cohesion protein PDS5 homolog A OS=Homo sapiens GN=PDS5A PE=1 SV=1 - [PDS5A_HUMAN]	-0.138247	-0.164709	-0.615791	-0.737839	150.734	7.91357
P06727	Apolipoprotein A-IV OS=Homo sapiens GN=APOA4 PE=1 SV=3 - [APOA4_HUMAN]	-0.138088	-0.0198481	-0.615192	-0.199934	45.3715	5.37646
E9PRJ3	CD151 antigen (Fragment) OS=Homo sapiens GN=CD151 PE=1 SV=1 - [E9PRJ3_HUMAN]	-0.137773	-0.369705	-0.613998	-1.49904	19.7788	7.76709
P61160	Actin-related protein 2 OS=Homo sapiens GN=ACTR2 PE=1 SV=1 - [ARP2_HUMAN]	-0.137247	-0.130401	-0.612009	-0.610442	44.7322	6.7417
Q96CG1	ETF1 protein OS=Homo sapiens GN=ETF1 PE=1 SV=1 - [Q96CG1_HUMAN]	-0.136728	-0.157489	-0.610042	-0.71103	45.4343	5.56689
P49454	Centromere protein F OS=Homo sapiens GN=CENPF PE=1 SV=2 - [CENPF_HUMAN]	-0.136683	-0.235788	-0.609874	-1.00177	367.537	5.07178
Q7Z6Z7-2	Isoform 2 of E3 ubiquitin-protein ligase HUWE1 OS=Homo sapiens GN=HUWE1 - [HUWE1_HUMAN]	-0.136467	-0.0429614	-0.609055	-0.285759	479.897	5.23682
P18206-2	Isoform 1 of Vinculin OS=Homo sapiens GN=VCL - [VINC_HUMAN]	-0.136463	-0.0244487	-0.609041	-0.217017	116.649	6.0874
Q9UNF0-2	Isoform 2 of Protein kinase C and casein kinase substrate in neurons protein 2 OS=Homo sapiens GN=PACSIN2 - [PACN2_HUMAN]	-0.135999	-0.0248797	-0.607283	-0.218617	51.321	5.38916
O00231	26S proteasome non-ATPase regulatory subunit 11 OS=Homo sapiens GN=PSMD11 PE=1 SV=3 - [PSD11_HUMAN]	-0.135818	-0.202892	-0.606598	-0.879622	47.434	6.48096
P04114	Apolipoprotein B-100 OS=Homo sapiens GN=APOB PE=1 SV=2 - [APOB_HUMAN]	-0.135425	-0.0608538	-0.605111	-0.352198	515.283	7.04932
O00391	Sulfhydryl oxidase 1 OS=Homo sapiens GN=QSOX1 PE=1 SV=3 - [QSOX1_HUMAN]	-0.13525	-0.298391	-0.604449	-1.23423	82.5255	8.92432
P01008	Antithrombin-III OS=Homo sapiens GN=SERPINC1 PE=1 SV=1 - [ANT3_HUMAN]	-0.134832	0.167658	-0.602868	0.496325	52.5689	6.7124
H0YA05	Palladin (Fragment) OS=Homo sapiens GN=PALLD PE=1 SV=1 - [H0YA05_HUMAN]	-0.134829	-0.193758	-0.602856	-0.845703	17.634	7.86963
U3KPW6	Vacuolar protein sorting-associated protein 11 homolog OS=Homo sapiens GN=VPS11 PE=1 SV=1 - [U3KPW6_HUMAN]	-0.13436	-0.127715	-0.60108	-0.60047	107.627	7.04932
Q13505-3	Isoform 3 of Metaxin-1 OS=Homo sapiens GN=MTX1 - [MTX1_HUMAN]	-0.133317	-0.25733	-0.597133	-1.08176	35.7543	6.29053
P14923	Junction plakoglobin OS=Homo sapiens GN=JUP PE=1 SV=3 - [PLAK_HUMAN]	-0.132948	-0.171475	-0.595737	-0.762963	81.6927	6.13818
Q08554-2	Isoform 1B of Desmocollin-1 OS=Homo sapiens GN=DSC1 - [DSC1_HUMAN]	-0.132913	-0.213693	-0.595603	-0.919728	93.776	5.52881
Q86UX7-2	Isoform 2 of Fermitin family homolog 3 OS=Homo sapiens GN=FERMT3 - [URP2_HUMAN]	-0.132627	0.211031	-0.594521	0.657379	75.3827	6.771
P78417-2	Isoform 2 of Glutathione S-transferase omega-1 OS=Homo sapiens GN=GSTO1 - [GSTO1_HUMAN]	-0.132514	-0.212189	-0.594094	-0.914142	23.6931	7.1665
P52732	Kinesin-like protein KIF11 OS=Homo sapiens GN=KIF11 PE=1 SV=2 - [KIF11_HUMAN]	-0.132345	-0.064581	-0.593454	-0.366038	119.085	5.64307
P01024	Complement C3 OS=Homo sapiens GN=C3 PE=1 SV=2 - [CO3_HUMAN]	-0.131645	0.0787989	-0.590803	0.166368	187.03	6.40479
Q969M3	Protein YIPF5 OS=Homo sapiens GN=YIPF5 PE=1 SV=1 - [YIPF5_HUMAN]	-0.131262	-0.141187	-0.589355	-0.650494	27.9706	4.36084
P62873-2	Isoform 2 of Guanine nucleotide-binding protein G(I)/G(S)/G(T) subunit beta-1 OS=Homo sapiens GN=GNB1 - [GBB1_HUMAN]	-0.131225	-0.0739977	-0.589213	-0.401005	36.2745	5.99854
B4DS13	Eukaryotic translation initiation factor 4B OS=Homo sapiens GN=EIF4B PE=1 SV=1 - [B4DS13_HUMAN]	-0.130709	-0.127252	-0.587261	-0.598752	64.7671	6.12549
Q9Y3C6	Peptidyl-prolyl cis-trans isomerase-like 1 OS=Homo sapiens GN=PPIL1 PE=1 SV=1 - [PPIL1_HUMAN]	-0.130635	-0.0869148	-0.586981	-0.448969	18.2251	7.98682
Q9GZT3-2	Isoform 2 of SRA stem-loop-interacting RNA-binding protein, mitochondrial OS=Homo sapiens GN=SLIRP - [SLIRP_HUMAN]	-0.129899	-0.18232	-0.584196	-0.803234	12.1143	10.2427
H7C0V9	Gamma-secretase C-terminal fragment 59 (Fragment) OS=Homo sapiens GN=APP PE=1 SV=1 - [H7C0V9_HUMAN]	-0.129858	-0.141763	-0.584039	-0.652634	55.0571	4.81787
O14672	Disintegrin and metalloproteinase domain-containing protein 10 OS=Homo sapiens GN=ADAM10 PE=1 SV=1 - [ADA10_HUMAN]	-0.129589	-0.147448	-0.583021	-0.673744	84.0877	7.76709
P43246-2	Isoform 2 of DNA mismatch repair protein Msh2 OS=Homo sapiens GN=MSH2 - [MSH2_HUMAN]	-0.129355	0.0818939	-0.582137	0.17786	97.2609	5.75732
P84090	Enhancer of rudimentary homolog OS=Homo sapiens GN=ERH PE=1 SV=1 - [ERH_HUMAN]	-0.129184	-0.168087	-0.58149	-0.750381	12.251	5.92236
Q15404	Ras suppressor protein 1 OS=Homo sapiens GN=RSU1 PE=1 SV=3 - [RSU1_HUMAN]	-0.128997	0.10046	-0.580782	0.246801	31.5207	8.646
P08648	Integrin alpha-5 OS=Homo sapiens GN=ITGA5 PE=1 SV=2 - [ITA5_HUMAN]	-0.128856	-0.113612	-0.580246	-0.548101	114.465	5.77002
Q92945	Far upstream element-binding protein 2 OS=Homo sapiens GN=KHSRP PE=1 SV=4 - [FUBP2_HUMAN]	-0.12865	0.0227312	-0.57947	-0.0418257	73.07	7.29834
Q9Y639-3	Isoform 3 of Neuroplastin OS=Homo sapiens GN=NPTN - [NPTN_HUMAN]	-0.128567	-0.165593	-0.579155	-0.741122	30.8157	7.84033
Q8WWM7	Ataxin-2-like protein OS=Homo sapiens GN=ATXN2L PE=1 SV=2 - [ATX2L_HUMAN]	-0.128102	-0.0275158	-0.577394	-0.228405	113.304	8.5874
Q9HBH5	Retinol dehydrogenase 14 OS=Homo sapiens GN=RDH14 PE=1 SV=1 - [RDH14_HUMAN]	-0.128032	-0.0193911	-0.577129	-0.198236	36.8414	8.79248
P25685	DnaJ homolog subfamily B member 1 OS=Homo sapiens GN=DNAJB1 PE=1 SV=4 - [DNJB1_HUMAN]	-0.128019	-0.0685762	-0.577081	-0.380873	38.0204	8.63135
P06748-3	Isoform 3 of Nucleophosmin OS=Homo sapiens GN=NPM1 - [NPM_HUMAN]	-0.127931	0.111137	-0.576745	0.286446	28.3827	4.71631
Q5T4S7-3	Isoform 3 of E3 ubiquitin-protein ligase UBR4 OS=Homo sapiens GN=UBR4 - [UBR4_HUMAN]	-0.127212	-0.216108	-0.574025	-0.928696	571.489	6.03662
Q9H3U1-2	Isoform 2 of Protein unc-45 homolog A OS=Homo sapiens GN=UNC45A - [UN45A_HUMAN]	-0.127159	-0.186796	-0.573827	-0.819854	101.611	6.06201
Q96IX5	Up-regulated during skeletal muscle growth protein 5 OS=Homo sapiens GN=USMG5 PE=1 SV=1 - [USMG5_HUMAN]	-0.126661	0.0309242	-0.57194	-0.0114032	6.45337	9.75928
Q9Y2W1	Thyroid hormone receptor-associated protein 3 OS=Homo sapiens GN=THRAP3 PE=1 SV=2 - [TR150_HUMAN]	-0.126233	-0.0211883	-0.570321	-0.20491	108.601	10.1548
P02749	Beta-2-glycoprotein 1 OS=Homo sapiens GN=APOH PE=1 SV=3 - [APOH_HUMAN]	-0.126126	0.2164	-0.569915	0.677314	38.2727	7.97217
P46087	Putative ribosomal RNA methyltransferase NOP2 OS=Homo sapiens GN=NOP2 PE=1 SV=2 - [NOP2_HUMAN]	-0.125449	0.0728255	-0.567352	0.144187	89.2471	9.23193
Q96J02-3	Isoform 3 of E3 ubiquitin-protein ligase Itchy homolog OS=Homo sapiens GN=ITCH - [ITCH_HUMAN]	-0.12497	-0.171962	-0.565542	-0.764769	86.4438	5.64307
Q13620-3	Isoform 3 of Cullin-4B OS=Homo sapiens GN=CUL4B - [CUL4B_HUMAN]	-0.124969	-0.24168	-0.565535	-1.02365	83.9636	6.78564
Q9ULC3	Ras-related protein Rab-23 OS=Homo sapiens GN=RAB23 PE=1 SV=1 - [RAB23_HUMAN]	-0.124867	-0.258516	-0.565148	-1.08617	26.6425	6.59521
Q9BUF5	Tubulin beta-6 chain OS=Homo sapiens GN=TUBB6 PE=1 SV=1 - [TBB6_HUMAN]	-0.124413	-0.0836781	-0.563432	-0.43695	49.825	4.88135
Q9Y2S0	DNA-directed RNA polymerases I and III subunit RPAC2 OS=Homo sapiens GN=POLR1D PE=1 SV=1 - [RPAC2_HUMAN]	-0.123566	-0.375832	-0.560227	-1.52179	15.2274	5.79541
P98194-2	Isoform 2 of Calcium-transporting ATPase type 2C member 1 OS=Homo sapiens GN=ATP2C1 - [AT2C1_HUMAN]	-0.123393	-0.177591	-0.559573	-0.785673	96.8972	6.31592
Q15758-3	Isoform 3 of Neutral amino acid transporter B(0) OS=Homo sapiens GN=SLC1A5 - [AAAT_HUMAN]	-0.123333	-0.015558	-0.559345	-0.184003	33.688	5.41455
O43865-2	Isoform 2 of Putative adenosylhomocysteinase 2 OS=Homo sapiens GN=AHCYL1 - [SAHH2_HUMAN]	-0.123196	0.00218186	-0.558824	-0.118131	53.7189	7.44482
P27144	Adenylate kinase 4, mitochondrial OS=Homo sapiens GN=AK4 PE=1 SV=1 - [KAD4_HUMAN]	-0.122577	-0.231991	-0.556482	-0.987672	25.2522	8.39697
Q5T0D2	UMP-CMP kinase OS=Homo sapiens GN=CMPK1 PE=1 SV=1 - [Q5T0D2_HUMAN]	-0.122256	-0.206118	-0.555267	-0.891602	18.9668	8.88037
J3QQY2	Transmembrane and coiled-coil domain-containing protein 1 OS=Homo sapiens GN=TMCO1 PE=1 SV=1 - [J3QQY2_HUMAN]	-0.120905	-0.093759	-0.550153	-0.474383	11.3648	9.65674
P49773	Histidine triad nucleotide-binding protein 1 OS=Homo sapiens GN=HINT1 PE=1 SV=2 - [HINT1_HUMAN]	-0.12046	-0.144391	-0.548468	-0.662392	13.7931	6.94678
Q96EY1	DnaJ homolog subfamily A member 3, mitochondrial OS=Homo sapiens GN=DNAJA3 PE=1 SV=2 - [DNJA3_HUMAN]	-0.120159	0.148264	-0.547329	0.42431	52.4555	9.26123
P31146	Coronin-1A OS=Homo sapiens GN=CORO1A PE=1 SV=4 - [COR1A_HUMAN]	-0.120051	0.360591	-0.546922	1.21273	50.9938	6.68311
Q9NVI7-2	Isoform 2 of ATPase family AAA domain-containing protein 3A OS=Homo sapiens GN=ATAD3A - [ATD3A_HUMAN]	-0.119875	0.0528694	-0.546255	0.0700846	66.1772	9.24658
Q9UBF2	Coatomer subunit gamma-2 OS=Homo sapiens GN=COPG2 PE=1 SV=1 - [COPG2_HUMAN]	-0.119493	-0.251901	-0.544811	-1.0616	97.5596	5.80811
P02768	Serum albumin OS=Homo sapiens GN=ALB PE=1 SV=2 - [ALBU_HUMAN]	-0.119263	0.0559015	-0.543939	0.0813436	69.3215	6.27783
Q8TEA8	D-tyrosyl-tRNA(Tyr) deacylase 1 OS=Homo sapiens GN=DTD1 PE=1 SV=2 - [DTD1_HUMAN]	-0.119084	0.243861	-0.543263	0.779283	23.409	8.23584
P04040	Catalase OS=Homo sapiens GN=CAT PE=1 SV=3 - [CATA_HUMAN]	-0.118888	-0.0132005	-0.542521	-0.175249	59.7188	7.38623
H0YEN2	Serine/threonine-protein phosphatase 6 regulatory subunit 3 (Fragment) OS=Homo sapiens GN=PPP6R3 PE=1 SV=1 - [H0YEN2_HUMAN]	-0.118813	-0.0534461	-0.542235	-0.324691	63.7394	4.51318
P36955	Pigment epithelium-derived factor OS=Homo sapiens GN=SERPINF1 PE=1 SV=4 - [PEDF_HUMAN]	-0.118534	0.365685	-0.54118	1.23165	46.2833	6.37939
P15121	Aldose reductase OS=Homo sapiens GN=AKR1B1 PE=1 SV=3 - [ALDR_HUMAN]	-0.118274	-0.158029	-0.540195	-0.713033	35.8305	6.97607
O60264	SWI/SNF-related matrix-associated actin-dependent regulator of chromatin subfamily A member 5 OS=Homo sapiens GN=SMARCA5 PE=1 SV=1 - [SMCA5_HUMAN]	-0.117883	-0.121004	-0.538717	-0.575551	121.828	8.08936
P17812	CTP synthase 1 OS=Homo sapiens GN=CTPS1 PE=1 SV=2 - [PYRG1_HUMAN]	-0.117648	-0.171842	-0.537825	-0.764327	66.648	6.45557
P46939	Utrophin OS=Homo sapiens GN=UTRN PE=1 SV=2 - [UTRO_HUMAN]	-0.117418	-0.115592	-0.536956	-0.555455	394.22	5.32568
P28070	Proteasome subunit beta type-4 OS=Homo sapiens GN=PSMB4 PE=1 SV=4 - [PSB4_HUMAN]	-0.117394	-0.188061	-0.536865	-0.824548	29.1855	5.97314
Q9NZB2	Constitutive coactivator of PPAR-gamma-like protein 1 OS=Homo sapiens GN=FAM120A PE=1 SV=2 - [F120A_HUMAN]	-0.117276	0.281592	-0.536417	0.919387	121.811	8.88037
P62258	14-3-3 protein epsilon OS=Homo sapiens GN=YWHAE PE=1 SV=1 - [1433E_HUMAN]	-0.116759	0.00298573	-0.53446	-0.115146	29.1554	4.7417
P04080	Cystatin-B OS=Homo sapiens GN=CSTB PE=1 SV=2 - [CYTB_HUMAN]	-0.116174	-0.0621482	-0.532248	-0.357004	11.1326	7.56201
E9PF10	Nuclear pore complex protein Nup155 OS=Homo sapiens GN=NUP155 PE=1 SV=1 - [E9PF10_HUMAN]	-0.116174	0.0703265	-0.532248	0.134907	148	6.30322
P18031	Tyrosine-protein phosphatase non-receptor type 1 OS=Homo sapiens GN=PTPN1 PE=1 SV=1 - [PTN1_HUMAN]	-0.114595	0.035097	-0.52627	0.00409123	49.9348	6.26514
Q9NQW6	Actin-binding protein anillin OS=Homo sapiens GN=ANLN PE=1 SV=2 - [ANLN_HUMAN]	-0.113727	-0.00393786	-0.522986	-0.140855	124.122	8.07471
E9PSI1	Transmembrane 9 superfamily member 1 OS=Homo sapiens GN=TM9SF1 PE=4 SV=1 - [E9PSI1_HUMAN]	-0.112773	0.0276095	-0.519376	-0.0237116	92.3284	6.22705
Q9Y2Z0	Suppressor of G2 allele of SKP1 homolog OS=Homo sapiens GN=SUGT1 PE=1 SV=3 - [SUGT1_HUMAN]	-0.112094	-0.161886	-0.516806	-0.727356	40.9985	5.16064
Q9Y678	Coatomer subunit gamma-1 OS=Homo sapiens GN=COPG1 PE=1 SV=1 - [COPG1_HUMAN]	-0.11208	-0.128498	-0.51675	-0.603379	97.6555	5.46533
O14908	PDZ domain-containing protein GIPC1 OS=Homo sapiens GN=GIPC1 PE=1 SV=2 - [GIPC1_HUMAN]	-0.111847	-0.181196	-0.515869	-0.799058	36.0267	6.27783
P35527	Keratin, type I cytoskeletal 9 OS=Homo sapiens GN=KRT9 PE=1 SV=3 - [K1C9_HUMAN]	-0.11171	-0.0157652	-0.515352	-0.184773	62.0268	5.23682
Q16851-2	Isoform 2 of UTP--glucose-1-phosphate uridylyltransferase OS=Homo sapiens GN=UGP2 - [UGPA_HUMAN]	-0.111355	-0.00291338	-0.514007	-0.137051	55.6421	7.88428
Q06323-3	Isoform 3 of Proteasome activator complex subunit 1 OS=Homo sapiens GN=PSME1 - [PSME1_HUMAN]	-0.109674	-0.0872042	-0.507644	-0.450044	26.8529	5.78271
Q9NS00-2	Isoform 2 of Glycoprotein-N-acetylgalactosamine 3-beta-galactosyltransferase 1 OS=Homo sapiens GN=C1GALT1 - [C1GLT_HUMAN]	-0.10967	0.0285827	-0.507629	-0.0200978	35.9117	6.40479
Q32P28-4	Isoform 4 of Prolyl 3-hydroxylase 1 OS=Homo sapiens GN=LEPRE1 - [P3H1_HUMAN]	-0.108629	-0.126137	-0.503688	-0.59461	78.8721	5.57959
E9PC74	Translation initiation factor eIF-2B subunit epsilon OS=Homo sapiens GN=EIF2B5 PE=1 SV=1 - [E9PC74_HUMAN]	-0.108383	-0.197363	-0.50276	-0.85909	78.2974	5.21143
O95747	Serine/threonine-protein kinase OSR1 OS=Homo sapiens GN=OXSR1 PE=1 SV=1 - [OXSR1_HUMAN]	-0.108048	-0.13862	-0.501489	-0.640964	57.9861	6.43018
B7Z341	Protein NDRG3 OS=Homo sapiens GN=NDRG3 PE=1 SV=1 - [B7Z341_HUMAN]	-0.107938	-0.292618	-0.501074	-1.2128	29.7019	5.59229
O00571-2	Isoform 2 of ATP-dependent RNA helicase DDX3X OS=Homo sapiens GN=DDX3X - [DDX3X_HUMAN]	-0.107356	-0.097064	-0.498872	-0.486655	71.3109	6.62451
Q8TCJ2	Dolichyl-diphosphooligosaccharide--protein glycosyltransferase subunit STT3B OS=Homo sapiens GN=STT3B PE=1 SV=1 - [STT3B_HUMAN]	-0.106931	0.0462036	-0.497262	0.045333	93.6137	8.90967
H3BMV9	Conserved oligomeric Golgi complex subunit 4 OS=Homo sapiens GN=COG4 PE=1 SV=1 - [H3BMV9_HUMAN]	-0.105963	-0.0275804	-0.493601	-0.228645	21.6197	5.45264
Q6P2E9	Enhancer of mRNA-decapping protein 4 OS=Homo sapiens GN=EDC4 PE=1 SV=1 - [EDC4_HUMAN]	-0.105294	-0.0301698	-0.491066	-0.238261	151.567	5.85889
P36957	Dihydrolipoyllysine-residue succinyltransferase component of 2-oxoglutarate dehydrogenase complex, mitochondrial OS=Homo sapiens GN=DLST PE=1 SV=4 - [ODO2_HUMAN]	-0.105253	0.124239	-0.490911	0.335097	48.7245	8.95361
O43395	U4/U6 small nuclear ribonucleoprotein Prp3 OS=Homo sapiens GN=PRPF3 PE=1 SV=2 - [PRPF3_HUMAN]	-0.105052	0.324591	-0.490151	1.07905	77.4809	9.49561
F5H658	ATP-dependent RNA helicase DHX8 OS=Homo sapiens GN=DHX8 PE=1 SV=1 - [F5H658_HUMAN]	-0.10467	0.126647	-0.488704	0.34404	133.917	7.69385
Q13464	Rho-associated protein kinase 1 OS=Homo sapiens GN=ROCK1 PE=1 SV=1 - [ROCK1_HUMAN]	-0.104604	-0.0659491	-0.488455	-0.371118	158.076	5.89697
Q7Z5G4-3	Isoform 2 of Golgin subfamily A member 7 OS=Homo sapiens GN=GOLGA7 - [GOGA7_HUMAN]	-0.104374	-0.0859533	-0.487585	-0.445399	15.568	8.42627
P60174-1	Isoform 2 of Triosephosphate isomerase OS=Homo sapiens GN=TPI1 - [TPIS_HUMAN]	-0.104256	0.0527585	-0.48714	0.0696731	26.6527	6.90283
O15031	Plexin-B2 OS=Homo sapiens GN=PLXNB2 PE=1 SV=3 - [PLXB2_HUMAN]	-0.104153	-0.182902	-0.486748	-0.805395	204.997	6.23975
Q9P2X0	Dolichol-phosphate mannosyltransferase subunit 3 OS=Homo sapiens GN=DPM3 PE=1 SV=2 - [DPM3_HUMAN]	-0.103374	-0.173745	-0.483799	-0.771391	10.0872	5.93506
P23246	Splicing factor, proline- and glutamine-rich OS=Homo sapiens GN=SFPQ PE=1 SV=2 - [SFPQ_HUMAN]	-0.102682	0.0770093	-0.48118	0.159722	76.1016	9.43701
Q9BYC5	Alpha-(1,6)-fucosyltransferase OS=Homo sapiens GN=FUT8 PE=1 SV=2 - [FUT8_HUMAN]	-0.102518	-0.135941	-0.480559	-0.631016	66.474	7.66455
O60749-2	Isoform 2 of Sorting nexin-2 OS=Homo sapiens GN=SNX2 - [SNX2_HUMAN]	-0.102025	-0.15218	-0.478696	-0.691314	46.0687	7.23975
P51148	Ras-related protein Rab-5C OS=Homo sapiens GN=RAB5C PE=1 SV=2 - [RAB5C_HUMAN]	-0.101696	-0.111104	-0.47745	-0.538791	23.4678	8.41162
P31946-2	Isoform Short of 14-3-3 protein beta/alpha OS=Homo sapiens GN=YWHAB - [1433B_HUMAN]	-0.101647	-0.0689434	-0.477264	-0.382237	27.8327	4.83057
P18085	ADP-ribosylation factor 4 OS=Homo sapiens GN=ARF4 PE=1 SV=3 - [ARF4_HUMAN]	-0.101543	-0.0391988	-0.476871	-0.271787	20.4977	7.13721
P40926	Malate dehydrogenase, mitochondrial OS=Homo sapiens GN=MDH2 PE=1 SV=3 - [MDHM_HUMAN]	-0.101374	0.0249306	-0.476231	-0.0336591	35.4807	8.67529
Q8WUM4	Programmed cell death 6-interacting protein OS=Homo sapiens GN=PDCD6IP PE=1 SV=1 - [PDC6I_HUMAN]	-0.101356	0.114209	-0.476163	0.297855	95.9631	6.52197
P37173	TGF-beta receptor type-2 OS=Homo sapiens GN=TGFBR2 PE=1 SV=2 - [TGFR2_HUMAN]	-0.100802	-0.0410016	-0.474065	-0.278482	64.5259	5.89697
H3BPJ9	NADH dehydrogenase [ubiquinone] 1 beta subcomplex subunit 10 OS=Homo sapiens GN=NDUFB10 PE=1 SV=1 - [H3BPJ9_HUMAN]	-0.100483	0.106272	-0.472856	0.268382	19.2456	8.70459
P61619	Protein transport protein Sec61 subunit alpha isoform 1 OS=Homo sapiens GN=SEC61A1 PE=1 SV=2 - [S61A1_HUMAN]	-0.100124	-0.0473539	-0.4715	-0.302069	52.2305	8.06006
Q14203-5	Isoform 5 of Dynactin subunit 1 OS=Homo sapiens GN=DCTN1 - [DCTN1_HUMAN]	-0.100094	-0.244152	-0.471385	-1.03283	126.654	5.42725
Q53EZ4	Centrosomal protein of 55 kDa OS=Homo sapiens GN=CEP55 PE=1 SV=3 - [CEP55_HUMAN]	-0.0999498	0.0268692	-0.470839	-0.0264606	54.1452	7.00537
B8ZZQ6	Uncharacterized protein OS=Homo sapiens GN=PTMA PE=1 SV=1 - [B8ZZQ6_HUMAN]	-0.0999109	0.0895358	-0.470692	0.206236	11.7518	3.81494
Q9Y6W5-2	Isoform 2 of Wiskott-Aldrich syndrome protein family member 2 OS=Homo sapiens GN=WASF2 - [WASF2_HUMAN]	-0.0992229	-3.71049e-05	-0.468088	-0.12637	31.9592	8.08936
H7C3P9	COP9 signalosome complex subunit 3 OS=Homo sapiens GN=COPS3 PE=1 SV=2 - [H7C3P9_HUMAN]	-0.0990812	-0.185512	-0.467552	-0.815083	39.0105	5.92236
Q96R06	Sperm-associated antigen 5 OS=Homo sapiens GN=SPAG5 PE=1 SV=2 - [SPAG5_HUMAN]	-0.0988145	-0.2263	-0.466542	-0.966541	134.338	4.99561
P29508	Serpin B3 OS=Homo sapiens GN=SERPINB3 PE=1 SV=2 - [SPB3_HUMAN]	-0.098051	0.215074	-0.463653	0.672389	44.5365	6.81494
Q9ULV4	Coronin-1C OS=Homo sapiens GN=CORO1C PE=1 SV=1 - [COR1C_HUMAN]	-0.09793	-0.0464535	-0.463194	-0.298726	53.2151	7.07861
P08559-3	Isoform 3 of Pyruvate dehydrogenase E1 component subunit alpha, somatic form, mitochondrial OS=Homo sapiens GN=PDHA1 - [ODPA_HUMAN]	-0.0978667	0.156931	-0.462955	0.456492	40.1621	8.27979
P42166	Lamina-associated polypeptide 2, isoform alpha OS=Homo sapiens GN=TMPO PE=1 SV=2 - [LAP2A_HUMAN]	-0.0976211	-0.168346	-0.462025	-0.751345	75.4456	7.66455
Q15050	Ribosome biogenesis regulatory protein homolog OS=Homo sapiens GN=RRS1 PE=1 SV=2 - [RRS1_HUMAN]	-0.097597	0.375778	-0.461934	1.26912	41.1682	10.6968
O15460-2	Isoform IIa of Prolyl 4-hydroxylase subunit alpha-2 OS=Homo sapiens GN=P4HA2 - [P4HA2_HUMAN]	-0.0967085	-0.0663672	-0.458571	-0.372671	60.5946	5.70654
P02795	Metallothionein-2 OS=Homo sapiens GN=MT2A PE=1 SV=1 - [MT2_HUMAN]	-0.0959959	0.101573	-0.455874	0.250932	6.0372	7.82568
Q5T749	Keratinocyte proline-rich protein OS=Homo sapiens GN=KPRP PE=1 SV=1 - [KPRP_HUMAN]	-0.095984	-0.198891	-0.455829	-0.864765	64.0932	8.26514
P09972	Fructose-bisphosphate aldolase C OS=Homo sapiens GN=ALDOC PE=1 SV=2 - [ALDOC_HUMAN]	-0.0958679	-0.102427	-0.45539	-0.50657	39.4312	6.87354
P54578-2	Isoform 2 of Ubiquitin carboxyl-terminal hydrolase 14 OS=Homo sapiens GN=USP14 - [UBP14_HUMAN]	-0.0958277	-0.102856	-0.455237	-0.508162	52.3523	5.78271
Q96DI7	U5 small nuclear ribonucleoprotein 40 kDa protein OS=Homo sapiens GN=SNRNP40 PE=1 SV=1 - [SNR40_HUMAN]	-0.0956371	-0.103766	-0.454516	-0.511543	39.2857	8.104
O14828-2	Isoform 2 of Secretory carrier-associated membrane protein 3 OS=Homo sapiens GN=SCAMP3 - [SCAM3_HUMAN]	-0.095563	-0.191608	-0.454236	-0.837723	35.1788	7.92822
Q13442	28 kDa heat- and acid-stable phosphoprotein OS=Homo sapiens GN=PDAP1 PE=1 SV=1 - [HAP28_HUMAN]	-0.0955608	-0.0434679	-0.454227	-0.28764	20.6176	8.86572
P14678-2	Isoform SM-B of Small nuclear ribonucleoprotein-associated proteins B and B' OS=Homo sapiens GN=SNRPB - [RSMB_HUMAN]	-0.0950089	0.274554	-0.452138	0.893257	23.6402	10.9019
P08582	Melanotransferrin OS=Homo sapiens GN=MFI2 PE=1 SV=2 - [TRFM_HUMAN]	-0.0949911	-0.212241	-0.452071	-0.914338	80.1633	5.93506
Q14247-3	Isoform 3 of Src substrate cortactin OS=Homo sapiens GN=CTTN - [SRC8_HUMAN]	-0.0943554	-0.112799	-0.449665	-0.545083	57.4315	5.32568
D6RIU2	Claudin domain-containing protein 1 (Fragment) OS=Homo sapiens GN=CLDND1 PE=4 SV=1 - [D6RIU2_HUMAN]	-0.0943489	-0.0748912	-0.44964	-0.404322	16.0387	4.94482
B4DP38	Methylosome protein 50 OS=Homo sapiens GN=WDR77 PE=1 SV=1 - [B4DP38_HUMAN]	-0.0938191	0.0387682	-0.447635	0.0177236	29.6325	5.52881
Q8NC51-4	Isoform 4 of Plasminogen activator inhibitor 1 RNA-binding protein OS=Homo sapiens GN=SERBP1 - [PAIRB_HUMAN]	-0.0937314	0.0652134	-0.447303	0.115921	42.4013	8.44092
O60568	Procollagen-lysine,2-oxoglutarate 5-dioxygenase 3 OS=Homo sapiens GN=PLOD3 PE=1 SV=1 - [PLOD3_HUMAN]	-0.0937128	-0.113672	-0.447233	-0.548324	84.7315	6.04932
Q9BZJ0-2	Isoform 2 of Crooked neck-like protein 1 OS=Homo sapiens GN=CRNKL1 - [CRNL1_HUMAN]	-0.0935834	-0.111481	-0.446743	-0.540189	83.0964	6.75635
P09622	Dihydrolipoyl dehydrogenase, mitochondrial OS=Homo sapiens GN=DLD PE=1 SV=2 - [DLDH_HUMAN]	-0.0934129	-0.0338705	-0.446098	-0.252002	54.143	7.85498
O14936-3	Isoform 3 of Peripheral plasma membrane protein CASK OS=Homo sapiens GN=CASK - [CSKP_HUMAN]	-0.0934109	-0.171268	-0.44609	-0.762192	102.049	6.354
Q9Y6M1-5	Isoform 5 of Insulin-like growth factor 2 mRNA-binding protein 2 OS=Homo sapiens GN=IGF2BP2 - [IF2B2_HUMAN]	-0.0932851	-0.182906	-0.445614	-0.80541	54.6884	7.51807
Q9Y570	Protein phosphatase methylesterase 1 OS=Homo sapiens GN=PPME1 PE=1 SV=3 - [PPME1_HUMAN]	-0.0928446	-0.0293939	-0.443947	-0.235379	42.2882	5.97314
P62316	Small nuclear ribonucleoprotein Sm D2 OS=Homo sapiens GN=SNRPD2 PE=1 SV=1 - [SMD2_HUMAN]	-0.0924056	0.54265	-0.442285	1.88876	13.5182	9.90576
P01857	Ig gamma-1 chain C region OS=Homo sapiens GN=IGHG1 PE=1 SV=1 - [IGHG1_HUMAN]	-0.092323	-0.114465	-0.441972	-0.551269	36.0832	8.19189
O43765	Small glutamine-rich tetratricopeptide repeat-containing protein alpha OS=Homo sapiens GN=SGTA PE=1 SV=1 - [SGTA_HUMAN]	-0.0922242	-0.0863049	-0.441598	-0.446704	34.0417	4.86865
O15226	NF-kappa-B-repressing factor OS=Homo sapiens GN=NKRF PE=1 SV=2 - [NKRF_HUMAN]	-0.0921403	-0.0705112	-0.441281	-0.388058	77.6242	8.79248
Q15334	Lethal(2) giant larvae protein homolog 1 OS=Homo sapiens GN=LLGL1 PE=1 SV=3 - [L2GL1_HUMAN]	-0.0914763	-0.149449	-0.438767	-0.681173	115.346	6.29053
P11177-2	Isoform 2 of Pyruvate dehydrogenase E1 component subunit beta, mitochondrial OS=Homo sapiens GN=PDHB - [ODPB_HUMAN]	-0.0914547	-0.0524662	-0.438686	-0.321053	37.1759	5.89697
O60716-21	Isoform 3A of Catenin delta-1 OS=Homo sapiens GN=CTNND1 - [CTND1_HUMAN]	-0.0911028	-0.128103	-0.437354	-0.60191	92.6178	7.15186
P36551	Oxygen-dependent coproporphyrinogen-III oxidase, mitochondrial OS=Homo sapiens GN=CPOX PE=1 SV=3 - [HEM6_HUMAN]	-0.0907686	-0.093186	-0.436089	-0.472255	50.12	8.25049
E7EQG2	Eukaryotic initiation factor 4A-II OS=Homo sapiens GN=EIF4A2 PE=1 SV=1 - [E7EQG2_HUMAN]	-0.0902611	-0.135888	-0.434168	-0.630819	41.2642	5.64307
Q9NWU5	39S ribosomal protein L22, mitochondrial OS=Homo sapiens GN=MRPL22 PE=1 SV=1 - [RM22_HUMAN]	-0.0892538	0.017751	-0.430356	-0.0603185	23.6256	9.93506
Q76LX8-2	Isoform 2 of A disintegrin and metalloproteinase with thrombospondin motifs 13 OS=Homo sapiens GN=ADAMTS13 - [ATS13_HUMAN]	-0.0890514	0.0997999	-0.429589	0.244349	147.708	7.15186
O43760	Synaptogyrin-2 OS=Homo sapiens GN=SYNGR2 PE=1 SV=1 - [SNG2_HUMAN]	-0.0885282	-0.138267	-0.427609	-0.639654	24.7941	4.94482
P37802	Transgelin-2 OS=Homo sapiens GN=TAGLN2 PE=1 SV=3 - [TAGL2_HUMAN]	-0.0883993	-0.120879	-0.427121	-0.575086	22.3772	8.25049
Q9HBH0	Rho-related GTP-binding protein RhoF OS=Homo sapiens GN=RHOF PE=1 SV=1 - [RHOF_HUMAN]	-0.0883337	-0.145575	-0.426873	-0.666788	23.6102	8.646
Q8IX12-2	Isoform 2 of Cell division cycle and apoptosis regulator protein 1 OS=Homo sapiens GN=CCAR1 - [CCAR1_HUMAN]	-0.0880428	-0.10268	-0.425772	-0.507508	130.962	5.75732
Q9Y265-2	Isoform 2 of RuvB-like 1 OS=Homo sapiens GN=RUVBL1 - [RUVB1_HUMAN]	-0.0879826	-0.171792	-0.425544	-0.764139	42.1	6.37939
Q12931-2	Isoform 2 of Heat shock protein 75 kDa, mitochondrial OS=Homo sapiens GN=TRAP1 - [TRAP1_HUMAN]	-0.0861176	0.00837617	-0.418485	-0.0951297	74.2207	7.86963
O00116	Alkyldihydroxyacetonephosphate synthase, peroxisomal OS=Homo sapiens GN=AGPS PE=1 SV=1 - [ADAS_HUMAN]	-0.0852265	-0.250312	-0.415112	-1.0557	72.8658	7.34229
P49591	Serine--tRNA ligase, cytoplasmic OS=Homo sapiens GN=SARS PE=1 SV=3 - [SYSC_HUMAN]	-0.0845409	-0.2233	-0.412517	-0.955403	58.7401	6.43018
P20020-6	Isoform K of Plasma membrane calcium-transporting ATPase 1 OS=Homo sapiens GN=ATP2B1 - [AT2B1_HUMAN]	-0.0845044	-0.185383	-0.412379	-0.814608	130.535	5.96045
P51398-2	Isoform 2 of 28S ribosomal protein S29, mitochondrial OS=Homo sapiens GN=DAP3 - [RT29_HUMAN]	-0.0838445	-0.105476	-0.409882	-0.517891	41.0184	8.98291
P54886-2	Isoform Short of Delta-1-pyrroline-5-carboxylate synthase OS=Homo sapiens GN=ALDH18A1 - [P5CS_HUMAN]	-0.0837908	-0.10651	-0.409678	-0.521729	87.0344	7.12256
P83881	60S ribosomal protein L36a OS=Homo sapiens GN=RPL36A PE=1 SV=2 - [RL36A_HUMAN]	-0.0837292	0.317649	-0.409445	1.05328	12.4328	10.5796
O00567	Nucleolar protein 56 OS=Homo sapiens GN=NOP56 PE=1 SV=4 - [NOP56_HUMAN]	-0.0835707	0.139332	-0.408845	0.391142	66.0087	9.18799
Q96QK1	Vacuolar protein sorting-associated protein 35 OS=Homo sapiens GN=VPS35 PE=1 SV=2 - [VPS35_HUMAN]	-0.0827877	-0.105632	-0.405882	-0.518471	91.6489	5.49072
P61019	Ras-related protein Rab-2A OS=Homo sapiens GN=RAB2A PE=1 SV=1 - [RAB2A_HUMAN]	-0.0827748	0.0587081	-0.405833	0.0917653	23.5308	6.53662
Q7Z4F1	Low-density lipoprotein receptor-related protein 10 OS=Homo sapiens GN=LRP10 PE=1 SV=2 - [LRP10_HUMAN]	-0.0827138	0.0136743	-0.405602	-0.0754564	76.1447	5.51611
Q14192	Four and a half LIM domains protein 2 OS=Homo sapiens GN=FHL2 PE=1 SV=3 - [FHL2_HUMAN]	-0.0826799	-0.0251428	-0.405474	-0.219594	32.1706	7.54736
P39748	Flap endonuclease 1 OS=Homo sapiens GN=FEN1 PE=1 SV=1 - [FEN1_HUMAN]	-0.0826389	0.0172784	-0.405318	-0.0620735	42.5661	8.6167
P26640	Valine--tRNA ligase OS=Homo sapiens GN=VARS PE=1 SV=4 - [SYVC_HUMAN]	-0.0817201	-0.220423	-0.401841	-0.944717	140.387	7.59131
P50416-2	Isoform 2 of Carnitine O-palmitoyltransferase 1, liver isoform OS=Homo sapiens GN=CPT1A - [CPT1A_HUMAN]	-0.0811804	-0.0817977	-0.399798	-0.429968	86.1836	8.44092
Q9Y388	RNA-binding motif protein, X-linked 2 OS=Homo sapiens GN=RBMX2 PE=1 SV=2 - [RBMX2_HUMAN]	-0.0810602	0.128088	-0.399343	0.349392	37.3132	9.83252
Q9Y490	Talin-1 OS=Homo sapiens GN=TLN1 PE=1 SV=3 - [TLN1_HUMAN]	-0.0806653	0.0451227	-0.397848	0.0413192	269.599	6.07471
P15170-2	Isoform 2 of Eukaryotic peptide chain release factor GTP-binding subunit ERF3A OS=Homo sapiens GN=GSPT1 - [ERF3A_HUMAN]	-0.0803403	-0.110925	-0.396618	-0.538127	68.5571	5.32568
Q9BQS8	FYVE and coiled-coil domain-containing protein 1 OS=Homo sapiens GN=FYCO1 PE=1 SV=3 - [FYCO1_HUMAN]	-0.0802905	-0.363816	-0.39643	-1.47717	166.879	4.91943
O96019-2	Isoform 2 of Actin-like protein 6A OS=Homo sapiens GN=ACTL6A - [ACL6A_HUMAN]	-0.0799519	-0.0230556	-0.395148	-0.211844	43.2084	6.13818
Q9UKD2	mRNA turnover protein 4 homolog OS=Homo sapiens GN=MRTO4 PE=1 SV=2 - [MRT4_HUMAN]	-0.0796583	-0.00944146	-0.394037	-0.161291	27.5429	8.29443
P50991	T-complex protein 1 subunit delta OS=Homo sapiens GN=CCT4 PE=1 SV=4 - [TCPD_HUMAN]	-0.0795515	-0.15396	-0.393632	-0.697926	57.8878	7.82568
B1AK87	Capping protein (Actin filament) muscle Z-line, beta, isoform CRA_a OS=Homo sapiens GN=CAPZB PE=1 SV=1 - [B1AK87_HUMAN]	-0.0790468	0.00654409	-0.391722	-0.101933	29.2768	6.91748
F8W914	Reticulon OS=Homo sapiens GN=RTN4 PE=1 SV=1 - [F8W914_HUMAN]	-0.0788381	-0.213768	-0.390932	-0.920006	37.1214	4.76709
O76003	Glutaredoxin-3 OS=Homo sapiens GN=GLRX3 PE=1 SV=2 - [GLRX3_HUMAN]	-0.0788051	-0.0528223	-0.390807	-0.322375	37.4082	5.38916
P16949	Stathmin OS=Homo sapiens GN=STMN1 PE=1 SV=3 - [STMN1_HUMAN]	-0.0777508	-0.0745704	-0.386817	-0.403131	17.292	5.97314
P78536	Disintegrin and metalloproteinase domain-containing protein 17 OS=Homo sapiens GN=ADAM17 PE=1 SV=1 - [ADA17_HUMAN]	-0.0774531	-0.0947558	-0.38569	-0.478084	92.9613	5.75732
Q15042-4	Isoform 3 of Rab3 GTPase-activating protein catalytic subunit OS=Homo sapiens GN=RAB3GAP1 - [RB3GP_HUMAN]	-0.077131	-0.0980274	-0.384471	-0.490233	105.229	5.8208
Q86XP3-2	Isoform 2 of ATP-dependent RNA helicase DDX42 OS=Homo sapiens GN=DDX42 - [DDX42_HUMAN]	-0.0766309	-0.0523894	-0.382578	-0.320767	90.0128	7.75244
Q8IVF7-2	Isoform 2 of Formin-like protein 3 OS=Homo sapiens GN=FMNL3 - [FMNL3_HUMAN]	-0.0766272	-0.0364821	-0.382564	-0.2617	111.189	6.88818
P31930	Cytochrome b-c1 complex subunit 1, mitochondrial OS=Homo sapiens GN=UQCRC1 PE=1 SV=3 - [QCR1_HUMAN]	-0.0764592	0.128066	-0.381928	0.349308	52.6124	6.3667
Q5T6W5	Heterogeneous nuclear ribonucleoprotein K OS=Homo sapiens GN=HNRNPK PE=1 SV=1 - [Q5T6W5_HUMAN]	-0.0763778	0.0890097	-0.38162	0.204283	47.5276	5.63037
P34910	Protein EVI2B OS=Homo sapiens GN=EVI2B PE=1 SV=2 - [EVI2B_HUMAN]	-0.076123	-0.171171	-0.380656	-0.761833	48.6362	4.83057
Q9UGP8	Translocation protein SEC63 homolog OS=Homo sapiens GN=SEC63 PE=1 SV=2 - [SEC63_HUMAN]	-0.0758397	0.0994714	-0.379584	0.24313	87.9416	5.31299
Q9P2E9-3	Isoform 2 of Ribosome-binding protein 1 OS=Homo sapiens GN=RRBP1 - [RRBP1_HUMAN]	-0.0755328	-0.0447244	-0.378422	-0.292306	108.565	5.50342
Q9NVD7	Alpha-parvin OS=Homo sapiens GN=PARVA PE=1 SV=1 - [PARVA_HUMAN]	-0.0753311	-0.216797	-0.377658	-0.931254	42.2174	5.94775
P00742	Coagulation factor X OS=Homo sapiens GN=F10 PE=1 SV=2 - [FA10_HUMAN]	-0.0750452	0.369332	-0.376577	1.24519	54.6965	5.93506
Q13177	Serine/threonine-protein kinase PAK 2 OS=Homo sapiens GN=PAK2 PE=1 SV=3 - [PAK2_HUMAN]	-0.0750013	-0.0690857	-0.37641	-0.382765	58.0059	5.96045
Q04756	Hepatocyte growth factor activator OS=Homo sapiens GN=HGFAC PE=1 SV=1 - [HGFA_HUMAN]	-0.0746694	-0.167707	-0.375154	-0.748969	70.6361	7.23975
P30041	Peroxiredoxin-6 OS=Homo sapiens GN=PRDX6 PE=1 SV=3 - [PRDX6_HUMAN]	-0.074206	0.0374139	-0.3734	0.0126945	25.0192	6.37939
H0Y362	Zinc transporter 7 (Fragment) OS=Homo sapiens GN=SLC30A7 PE=4 SV=2 - [H0Y362_HUMAN]	-0.0740832	-0.261235	-0.372935	-1.09626	9.94213	7.28369
H3BN55	Ras-related protein Rab-27A (Fragment) OS=Homo sapiens GN=RAB27A PE=1 SV=1 - [H3BN55_HUMAN]	-0.0738663	0.103227	-0.372114	0.257075	20.9665	5.24951
F5H669	Cleavage and polyadenylation-specificity factor subunit 7 (Fragment) OS=Homo sapiens GN=CPSF7 PE=1 SV=1 - [F5H669_HUMAN]	-0.073855	0.178072	-0.372072	0.534994	41.2407	7.02002
Q9P0V3	SH3 domain-binding protein 4 OS=Homo sapiens GN=SH3BP4 PE=1 SV=1 - [SH3B4_HUMAN]	-0.0731044	-0.223352	-0.369231	-0.955595	107.428	7.7085
P20042	Eukaryotic translation initiation factor 2 subunit 2 OS=Homo sapiens GN=EIF2S2 PE=1 SV=2 - [IF2B_HUMAN]	-0.073009	-0.106742	-0.36887	-0.522591	38.3644	5.79541
P23381	Tryptophan--tRNA ligase, cytoplasmic OS=Homo sapiens GN=WARS PE=1 SV=2 - [SYWC_HUMAN]	-0.0728998	-0.010323	-0.368456	-0.164564	53.1316	6.22705
B9ZVX0	Diaphanous homolog 1 (Drosophila), isoform CRA_a OS=Homo sapiens GN=DIAPH1 PE=1 SV=1 - [B9ZVX0_HUMAN]	-0.0728166	-0.0754751	-0.368141	-0.40649	138.845	5.38916
Q9UQB8-3	Isoform 3 of Brain-specific angiogenesis inhibitor 1-associated protein 2 OS=Homo sapiens GN=BAIAP2 - [BAIP2_HUMAN]	-0.0725476	-0.0198727	-0.367123	-0.200025	56.5905	8.96826
Q8N1N4	Keratin, type II cytoskeletal 78 OS=Homo sapiens GN=KRT78 PE=2 SV=2 - [K2C78_HUMAN]	-0.0724673	0.0796917	-0.366819	0.169683	56.8305	6.02393
B4DXI8	26S proteasome non-ATPase regulatory subunit 7 OS=Homo sapiens GN=PSMD7 PE=1 SV=1 - [B4DXI8_HUMAN]	-0.0722355	-0.323369	-0.365942	-1.32698	28.28	7.62061
Q96PZ2	Protein FAM111A OS=Homo sapiens GN=FAM111A PE=1 SV=2 - [F111A_HUMAN]	-0.0718039	-0.0829627	-0.364308	-0.434294	70.1514	8.52881
Q5T8C6	Cell division cycle protein 16 homolog OS=Homo sapiens GN=CDC16 PE=1 SV=1 - [Q5T8C6_HUMAN]	-0.0704824	0.0412512	-0.359307	0.0269435	54.669	5.42725
P09758	Tumor-associated calcium signal transducer 2 OS=Homo sapiens GN=TACSTD2 PE=1 SV=3 - [TACD2_HUMAN]	-0.0703748	-0.142562	-0.358899	-0.655602	35.6866	8.86572
Q13895	Bystin OS=Homo sapiens GN=BYSL PE=1 SV=3 - [BYST_HUMAN]	-0.0703173	0.118802	-0.358682	0.314909	49.57	8.11865
E7EQX7	Cellular tumor antigen p53 OS=Homo sapiens GN=TP53 PE=1 SV=1 - [E7EQX7_HUMAN]	-0.0699278	-0.132936	-0.357207	-0.619857	31.5273	5.59229
A6NHR9	Structural maintenance of chromosomes flexible hinge domain-containing protein 1 OS=Homo sapiens GN=SMCHD1 PE=1 SV=2 - [SMHD1_HUMAN]	-0.0693205	-0.0719462	-0.354909	-0.393387	226.231	7.29834
H7C3A1	Serrate RNA effector molecule homolog (Fragment) OS=Homo sapiens GN=SRRT PE=1 SV=1 - [H7C3A1_HUMAN]	-0.0689385	-0.0614455	-0.353463	-0.354395	56.698	6.30322
P84095	Rho-related GTP-binding protein RhoG OS=Homo sapiens GN=RHOG PE=1 SV=1 - [RHOG_HUMAN]	-0.0686758	-0.192291	-0.352469	-0.840259	21.2949	8.11865
Q9BW19	Kinesin-like protein KIFC1 OS=Homo sapiens GN=KIFC1 PE=1 SV=2 - [KIFC1_HUMAN]	-0.0682398	0.0333338	-0.350818	-0.00245594	73.7023	8.98291
C9JKY3	Epithelial cell adhesion molecule (Fragment) OS=Homo sapiens GN=EPCAM PE=1 SV=1 - [C9JKY3_HUMAN]	-0.0680262	-0.400468	-0.35001	-1.61327	20.9403	9.27588
P29692-3	Isoform 3 of Elongation factor 1-delta OS=Homo sapiens GN=EEF1D - [EF1D_HUMAN]	-0.0671004	-0.078192	-0.346506	-0.416579	28.5404	4.91943
P45974-2	Isoform Short of Ubiquitin carboxyl-terminal hydrolase 5 OS=Homo sapiens GN=USP5 - [UBP5_HUMAN]	-0.0670357	-0.262245	-0.346261	-1.10002	93.2484	5.08447
E7ENA9	Nicastrin OS=Homo sapiens GN=NCSTN PE=1 SV=2 - [E7ENA9_HUMAN]	-0.0670147	-0.206453	-0.346181	-0.892844	50.2297	5.64307
O94906	Pre-mRNA-processing factor 6 OS=Homo sapiens GN=PRPF6 PE=1 SV=1 - [PRP6_HUMAN]	-0.0669352	-0.0518109	-0.34588	-0.318619	106.858	8.25049
Q9NX58	Cell growth-regulating nucleolar protein OS=Homo sapiens GN=LYAR PE=1 SV=2 - [LYAR_HUMAN]	-0.0667806	0.374822	-0.345295	1.26558	43.5879	9.53955
Q9Y6D5	Brefeldin A-inhibited guanine nucleotide-exchange protein 2 OS=Homo sapiens GN=ARFGEF2 PE=1 SV=3 - [BIG2_HUMAN]	-0.0665656	-0.14841	-0.344481	-0.677317	201.909	6.32861
Q14126	Desmoglein-2 OS=Homo sapiens GN=DSG2 PE=1 SV=2 - [DSG2_HUMAN]	-0.0663504	-0.201457	-0.343667	-0.874292	122.218	5.23682
Q96KG9-5	Isoform 5 of N-terminal kinase-like protein OS=Homo sapiens GN=SCYL1 - [NTKL_HUMAN]	-0.0660778	-0.131951	-0.342635	-0.616198	69.1937	8.67529
Q92598-2	Isoform Beta of Heat shock protein 105 kDa OS=Homo sapiens GN=HSPH1 - [HS105_HUMAN]	-0.0656938	0.0573176	-0.341182	0.0866019	92.0574	5.5542
H3BQZ7	HCG2044799 OS=Homo sapiens GN=HNRNPUL2-BSCL2 PE=4 SV=1 - [H3BQZ7_HUMAN]	-0.0654351	0.106868	-0.340202	0.270595	84.6392	4.93213
P51151	Ras-related protein Rab-9A OS=Homo sapiens GN=RAB9A PE=1 SV=1 - [RAB9A_HUMAN]	-0.0653663	-0.0842967	-0.339942	-0.439247	22.8232	5.46533
Q96TA1-2	Isoform 2 of Niban-like protein 1 OS=Homo sapiens GN=FAM129B - [NIBL1_HUMAN]	-0.0650633	-0.00903419	-0.338795	-0.159779	82.6309	6.15088
Q9BQE3	Tubulin alpha-1C chain OS=Homo sapiens GN=TUBA1C PE=1 SV=1 - [TBA1C_HUMAN]	-0.0646996	0.00718316	-0.337419	-0.0995597	49.8635	5.09717
Q15746-9	Isoform 7 of Myosin light chain kinase, smooth muscle OS=Homo sapiens GN=MYLK - [MYLK_HUMAN]	-0.0646663	-0.049496	-0.337293	-0.310024	80.3588	5.05908
C9JJV6	Myeloid-associated differentiation marker (Fragment) OS=Homo sapiens GN=MYADM PE=1 SV=2 - [C9JJV6_HUMAN]	-0.0644503	-0.0755982	-0.336475	-0.406947	15.8531	8.646
Q99828	Calcium and integrin-binding protein 1 OS=Homo sapiens GN=CIB1 PE=1 SV=4 - [CIB1_HUMAN]	-0.0639779	-0.28594	-0.334687	-1.188	21.6899	4.77979
Q99714	3-hydroxyacyl-CoA dehydrogenase type-2 OS=Homo sapiens GN=HSD17B10 PE=1 SV=3 - [HCD2_HUMAN]	-0.06338	0.0496413	-0.332424	0.058098	26.9061	7.78174
P10643	Complement component C7 OS=Homo sapiens GN=C7 PE=1 SV=2 - [CO7_HUMAN]	-0.0633649	0.296062	-0.332367	0.973119	93.4573	6.48096
Q13616	Cullin-1 OS=Homo sapiens GN=CUL1 PE=1 SV=2 - [CUL1_HUMAN]	-0.0630536	-0.00858364	-0.331189	-0.158106	89.622	8.00146
Q03405-3	Isoform 3 of Urokinase plasminogen activator surface receptor OS=Homo sapiens GN=PLAUR - [UPAR_HUMAN]	-0.0628444	-0.104769	-0.330397	-0.515264	31.995	6.25244
Q15056-2	Isoform Short of Eukaryotic translation initiation factor 4H OS=Homo sapiens GN=EIF4H - [IF4H_HUMAN]	-0.0626403	-0.133225	-0.329624	-0.620929	25.1845	8.08936
Q9BTU6	Phosphatidylinositol 4-kinase type 2-alpha OS=Homo sapiens GN=PI4K2A PE=1 SV=1 - [P4K2A_HUMAN]	-0.0619697	-0.131565	-0.327086	-0.614767	53.9886	8.29443
D6RA70	Probable ATP-dependent RNA helicase YTHDC2 OS=Homo sapiens GN=YTHDC2 PE=1 SV=1 - [D6RA70_HUMAN]	-0.0607766	-0.0629203	-0.32257	-0.359871	82.9366	7.38623
H7BZW6	Histone deacetylase complex subunit SAP18 (Fragment) OS=Homo sapiens GN=SAP18 PE=1 SV=2 - [H7BZW6_HUMAN]	-0.0606155	-0.0273667	-0.321961	-0.227852	16.0261	9.12939
P23458	Tyrosine-protein kinase JAK1 OS=Homo sapiens GN=JAK1 PE=1 SV=2 - [JAK1_HUMAN]	-0.0599243	-0.0799932	-0.319344	-0.423267	133.191	7.54736
Q9NVJ2	ADP-ribosylation factor-like protein 8B OS=Homo sapiens GN=ARL8B PE=1 SV=1 - [ARL8B_HUMAN]	-0.0595576	-0.249474	-0.317956	-1.05259	21.5251	8.42627
O95433	Activator of 90 kDa heat shock protein ATPase homolog 1 OS=Homo sapiens GN=AHSA1 PE=1 SV=1 - [AHSA1_HUMAN]	-0.0592595	-0.0979891	-0.316828	-0.490091	38.2503	5.52881
Q9UN37	Vacuolar protein sorting-associated protein 4A OS=Homo sapiens GN=VPS4A PE=1 SV=1 - [VPS4A_HUMAN]	-0.0591181	0.0286673	-0.316293	-0.0197837	48.867	7.79639
Q07666-2	Isoform 2 of KH domain-containing, RNA-binding, signal transduction-associated protein 1 OS=Homo sapiens GN=KHDRBS1 - [KHDR1_HUMAN]	-0.0588517	0.121423	-0.315285	0.324641	45.832	7.57666
P07900	Heat shock protein HSP 90-alpha OS=Homo sapiens GN=HSP90AA1 PE=1 SV=5 - [HS90A_HUMAN]	-0.0585601	0.073768	-0.314181	0.147687	84.6067	5.021
P16989	Y-box-binding protein 3 OS=Homo sapiens GN=YBX3 PE=1 SV=4 - [YBOX3_HUMAN]	-0.0585454	0.426153	-0.314125	1.45618	40.066	9.77393
Q6IAN0	Dehydrogenase/reductase SDR family member 7B OS=Homo sapiens GN=DHRS7B PE=1 SV=2 - [DRS7B_HUMAN]	-0.0584025	0.00804261	-0.313585	-0.0963683	35.0966	9.5542
P55769	NHP2-like protein 1 OS=Homo sapiens GN=NHP2L1 PE=1 SV=3 - [NH2L1_HUMAN]	-0.057955	0.104649	-0.311891	0.262354	14.1646	8.45557
Q4G0J3	La-related protein 7 OS=Homo sapiens GN=LARP7 PE=1 SV=1 - [LARP7_HUMAN]	-0.0577764	0.0797599	-0.311215	0.169936	66.8574	9.5542
Q13637	Ras-related protein Rab-32 OS=Homo sapiens GN=RAB32 PE=1 SV=3 - [RAB32_HUMAN]	-0.0573246	-0.247484	-0.309505	-1.0452	24.9817	6.53662
Q13423	NAD(P) transhydrogenase, mitochondrial OS=Homo sapiens GN=NNT PE=1 SV=3 - [NNTM_HUMAN]	-0.0568552	-0.00167417	-0.307728	-0.132449	113.823	8.08936
Q15075	Early endosome antigen 1 OS=Homo sapiens GN=EEA1 PE=1 SV=2 - [EEA1_HUMAN]	-0.0562909	0.0760084	-0.305592	0.156006	162.367	5.68115
P16144-4	Isoform Beta-4D of Integrin beta-4 OS=Homo sapiens GN=ITGB4 - [ITB4_HUMAN]	-0.0562082	-0.188947	-0.305279	-0.827841	194.342	6.12549
P00492	Hypoxanthine-guanine phosphoribosyltransferase OS=Homo sapiens GN=HPRT1 PE=1 SV=2 - [HPRT_HUMAN]	-0.0561972	-0.0517782	-0.305237	-0.318498	24.5636	6.68311
P19174	1-phosphatidylinositol 4,5-bisphosphate phosphodiesterase gamma-1 OS=Homo sapiens GN=PLCG1 PE=1 SV=1 - [PLCG1_HUMAN]	-0.0558128	-0.0799036	-0.303782	-0.422935	148.438	6.04932
G8JLH9	Signal transducer and activator of transcription OS=Homo sapiens GN=STAT3 PE=1 SV=1 - [G8JLH9_HUMAN]	-0.055652	0.178534	-0.303174	0.536711	76.0894	6.21436
E7ET33	Inter-alpha-trypsin inhibitor heavy chain H3 OS=Homo sapiens GN=ITIH3 PE=4 SV=1 - [E7ET33_HUMAN]	-0.0551401	0.328306	-0.301236	1.09285	78.0807	6.37939
Q9Y3A5	Ribosome maturation protein SBDS OS=Homo sapiens GN=SBDS PE=1 SV=4 - [SBDS_HUMAN]	-0.0541757	-0.0736021	-0.297586	-0.399536	28.7453	8.74854
Q01780-2	Isoform 2 of Exosome component 10 OS=Homo sapiens GN=EXOSC10 - [EXOSX_HUMAN]	-0.054057	-0.00758105	-0.297137	-0.154383	98.0272	8.39697
Q7Z2W4	Zinc finger CCCH-type antiviral protein 1 OS=Homo sapiens GN=ZC3HAV1 PE=1 SV=3 - [ZCCHV_HUMAN]	-0.0538971	-0.00355753	-0.296532	-0.139443	101.367	8.39697
Q9Y2X3	Nucleolar protein 58 OS=Homo sapiens GN=NOP58 PE=1 SV=1 - [NOP58_HUMAN]	-0.0537484	0.259963	-0.295969	0.839077	59.5405	8.92432
P43304	Glycerol-3-phosphate dehydrogenase, mitochondrial OS=Homo sapiens GN=GPD2 PE=1 SV=3 - [GPDM_HUMAN]	-0.0536873	0.00893073	-0.295738	-0.0930705	80.8016	7.69385
P04181	Ornithine aminotransferase, mitochondrial OS=Homo sapiens GN=OAT PE=1 SV=1 - [OAT_HUMAN]	-0.053258	-0.0470334	-0.294113	-0.300879	48.5042	7.03467
Q9NZN3	EH domain-containing protein 3 OS=Homo sapiens GN=EHD3 PE=1 SV=2 - [EHD3_HUMAN]	-0.0522629	0.179356	-0.290347	0.53976	60.8487	6.56592
O00592-2	Isoform 2 of Podocalyxin OS=Homo sapiens GN=PODXL - [PODXL_HUMAN]	-0.0512163	-0.0791802	-0.286385	-0.420248	55.3514	5.57959
B4DS69	Arfaptin-1 OS=Homo sapiens GN=ARFIP1 PE=1 SV=1 - [B4DS69_HUMAN]	-0.0506181	0.0423108	-0.284121	0.030878	22.0412	5.8208
O60762	Dolichol-phosphate mannosyltransferase subunit 1 OS=Homo sapiens GN=DPM1 PE=1 SV=1 - [DPM1_HUMAN]	-0.0503476	-0.145354	-0.283097	-0.665967	29.6158	9.56885
P22626-2	Isoform A2 of Heterogeneous nuclear ribonucleoproteins A2/B1 OS=Homo sapiens GN=HNRNPA2B1 - [ROA2_HUMAN]	-0.0500395	0.118209	-0.281931	0.312709	35.9839	8.646
P14324-2	Isoform 2 of Farnesyl pyrophosphate synthase OS=Homo sapiens GN=FDPS - [FPPS_HUMAN]	-0.0497855	-0.0341221	-0.28097	-0.252936	40.5066	5.17334
P11498	Pyruvate carboxylase, mitochondrial OS=Homo sapiens GN=PC PE=1 SV=2 - [PYC_HUMAN]	-0.0496548	-0.0817676	-0.280475	-0.429856	129.551	6.84424
P19338	Nucleolin OS=Homo sapiens GN=NCL PE=1 SV=3 - [NUCL_HUMAN]	-0.0488425	0.568857	-0.2774	1.98608	76.5684	4.70361
P33993	DNA replication licensing factor MCM7 OS=Homo sapiens GN=MCM7 PE=1 SV=4 - [MCM7_HUMAN]	-0.0482954	-0.0311348	-0.275329	-0.241844	81.2566	6.45557
Q15181	Inorganic pyrophosphatase OS=Homo sapiens GN=PPA1 PE=1 SV=2 - [IPYR_HUMAN]	-0.0482238	-0.0625523	-0.275059	-0.358505	32.6392	5.85889
O43172-2	Isoform 2 of U4/U6 small nuclear ribonucleoprotein Prp4 OS=Homo sapiens GN=PRPF4 - [PRP4_HUMAN]	-0.0481053	-0.0349254	-0.27461	-0.255919	58.2843	7.41553
Q9BZG1-4	Isoform 4 of Ras-related protein Rab-34 OS=Homo sapiens GN=RAB34 - [RAB34_HUMAN]	-0.0477303	0.000896487	-0.273191	-0.122904	26.6555	6.99072
Q09028-3	Isoform 3 of Histone-binding protein RBBP4 OS=Homo sapiens GN=RBBP4 - [RBBP4_HUMAN]	-0.0474732	0.0356709	-0.272218	0.00622248	46.1296	5.07178
Q9C0C2	182 kDa tankyrase-1-binding protein OS=Homo sapiens GN=TNKS1BP1 PE=1 SV=4 - [TB182_HUMAN]	-0.047319	-0.0853244	-0.271634	-0.443063	181.685	4.85596
Q14166	Tubulin--tyrosine ligase-like protein 12 OS=Homo sapiens GN=TTLL12 PE=1 SV=2 - [TTL12_HUMAN]	-0.0471586	0.00694145	-0.271027	-0.100457	74.356	5.52881
P05771	Protein kinase C beta type OS=Homo sapiens GN=PRKCB PE=1 SV=4 - [KPCB_HUMAN]	-0.0471328	0.212286	-0.270929	0.662039	76.8191	7.00537
Q8TEQ6	Gem-associated protein 5 OS=Homo sapiens GN=GEMIN5 PE=1 SV=3 - [GEMI5_HUMAN]	-0.0467355	0.0665802	-0.269426	0.120996	168.483	6.62451
P01111	GTPase NRas OS=Homo sapiens GN=NRAS PE=1 SV=1 - [RASN_HUMAN]	-0.0467333	-0.062427	-0.269417	-0.35804	21.2155	5.17334
O00471	Exocyst complex component 5 OS=Homo sapiens GN=EXOC5 PE=1 SV=1 - [EXOC5_HUMAN]	-0.0465201	-0.0119835	-0.26861	-0.17073	81.8008	6.7124
C9JFM5	Syntaxin-4 (Fragment) OS=Homo sapiens GN=STX4 PE=1 SV=1 - [C9JFM5_HUMAN]	-0.0462541	-0.0865874	-0.267603	-0.447753	19.7704	8.41162
O43379	WD repeat-containing protein 62 OS=Homo sapiens GN=WDR62 PE=1 SV=4 - [WDR62_HUMAN]	-0.0459583	-0.00203328	-0.266484	-0.133783	165.849	5.90967
C9J931	GTP-binding protein Rheb OS=Homo sapiens GN=RHEB PE=1 SV=1 - [C9J931_HUMAN]	-0.0458701	-0.140834	-0.26615	-0.649183	8.66837	6.02393
P30566	Adenylosuccinate lyase OS=Homo sapiens GN=ADSL PE=1 SV=2 - [PUR8_HUMAN]	-0.0457796	-0.107455	-0.265808	-0.52524	54.854	7.10791
Q13443	Disintegrin and metalloproteinase domain-containing protein 9 OS=Homo sapiens GN=ADAM9 PE=1 SV=1 - [ADAM9_HUMAN]	-0.0457698	-0.192756	-0.26577	-0.841982	90.4971	7.51807
Q8TCT9-5	Isoform 5 of Minor histocompatibility antigen H13 OS=Homo sapiens GN=HM13 - [HM13_HUMAN]	-0.0455723	0.0541144	-0.265023	0.0747078	36.7901	6.68311
Q99832-3	Isoform 3 of T-complex protein 1 subunit eta OS=Homo sapiens GN=CCT7 - [TCPH_HUMAN]	-0.0453707	-0.154213	-0.26426	-0.698863	54.7695	7.6792
P53597	Succinyl-CoA ligase [ADP/GDP-forming] subunit alpha, mitochondrial OS=Homo sapiens GN=SUCLG1 PE=1 SV=4 - [SUCA_HUMAN]	-0.0453346	-0.0691606	-0.264123	-0.383043	36.2268	8.79248
P50990-2	Isoform 2 of T-complex protein 1 subunit theta OS=Homo sapiens GN=CCT8 - [TCPQ_HUMAN]	-0.0450463	-0.115069	-0.263032	-0.553511	57.6084	5.38916
P12270	Nucleoprotein TPR OS=Homo sapiens GN=TPR PE=1 SV=3 - [TPR_HUMAN]	-0.0444761	0.100859	-0.260874	0.248284	267.131	5.021
Q14789	Golgin subfamily B member 1 OS=Homo sapiens GN=GOLGB1 PE=1 SV=2 - [GOGB1_HUMAN]	-0.0440663	-0.114145	-0.259322	-0.550081	375.79	4.99561
P51991	Heterogeneous nuclear ribonucleoprotein A3 OS=Homo sapiens GN=HNRNPA3 PE=1 SV=2 - [ROA3_HUMAN]	-0.043968	0.194659	-0.258951	0.596585	39.5706	9.01221
P01130-2	Isoform 2 of Low-density lipoprotein receptor OS=Homo sapiens GN=LDLR - [LDLR_HUMAN]	-0.0426119	-0.0203655	-0.253818	-0.201855	75.8054	5.21143
O43837	Isocitrate dehydrogenase [NAD] subunit beta, mitochondrial OS=Homo sapiens GN=IDH3B PE=1 SV=2 - [IDH3B_HUMAN]	-0.0426062	0.304158	-0.253796	1.00318	42.1566	8.45557
Q13242	Serine/arginine-rich splicing factor 9 OS=Homo sapiens GN=SRSF9 PE=1 SV=1 - [SRSF9_HUMAN]	-0.042448	0.116711	-0.253197	0.307143	25.5264	8.646
Q9BV40	Vesicle-associated membrane protein 8 OS=Homo sapiens GN=VAMP8 PE=1 SV=1 - [VAMP8_HUMAN]	-0.0424289	-0.158195	-0.253125	-0.713652	11.431	7.34229
Q8N9T8	Protein KRI1 homolog OS=Homo sapiens GN=KRI1 PE=1 SV=3 - [KRI1_HUMAN]	-0.0419992	0.0553542	-0.251499	0.0793113	82.5475	5.13525
P20774	Mimecan OS=Homo sapiens GN=OGN PE=1 SV=1 - [MIME_HUMAN]	-0.0419352	0.0398806	-0.251256	0.021854	33.9009	5.63037
P22087	rRNA 2'-O-methyltransferase fibrillarin OS=Homo sapiens GN=FBL PE=1 SV=2 - [FBRL_HUMAN]	-0.0410135	0.493133	-0.247768	1.70489	33.7634	10.1841
Q7L1Q6	Basic leucine zipper and W2 domain-containing protein 1 OS=Homo sapiens GN=BZW1 PE=1 SV=1 - [BZW1_HUMAN]	-0.040677	-0.00421201	-0.246494	-0.141873	48.0127	5.92236
O14578	Citron Rho-interacting kinase OS=Homo sapiens GN=CIT PE=1 SV=2 - [CTRO_HUMAN]	-0.040569	0.0342406	-0.246085	0.000911181	231.286	6.56592
D6R9P3	Heterogeneous nuclear ribonucleoprotein A/B OS=Homo sapiens GN=HNRNPAB PE=1 SV=1 - [D6R9P3_HUMAN]	-0.0404217	0.0148788	-0.245528	-0.0709838	30.284	7.91357
H7BY36	RNA-binding protein EWS (Fragment) OS=Homo sapiens GN=EWSR1 PE=1 SV=1 - [H7BY36_HUMAN]	-0.0403268	0.383918	-0.245169	1.29935	32.1604	9.81787
Q92896	Golgi apparatus protein 1 OS=Homo sapiens GN=GLG1 PE=1 SV=2 - [GSLG1_HUMAN]	-0.040303	-0.147859	-0.245078	-0.675272	134.464	6.90283
P30837	Aldehyde dehydrogenase X, mitochondrial OS=Homo sapiens GN=ALDH1B1 PE=1 SV=3 - [AL1B1_HUMAN]	-0.0402321	-0.0704501	-0.24481	-0.387831	57.1702	6.80029
H0YL72	Isocitrate dehydrogenase [NAD] subunit alpha, mitochondrial OS=Homo sapiens GN=IDH3A PE=1 SV=1 - [H0YL72_HUMAN]	-0.040193	-0.0897942	-0.244662	-0.459661	35.763	6.44287
Q8NE71-2	Isoform 2 of ATP-binding cassette sub-family F member 1 OS=Homo sapiens GN=ABCF1 - [ABCF1_HUMAN]	-0.0400754	0.334614	-0.244217	1.11627	91.6235	7.6792
Q99536	Synaptic vesicle membrane protein VAT-1 homolog OS=Homo sapiens GN=VAT1 PE=1 SV=2 - [VAT1_HUMAN]	-0.0397368	-0.0856502	-0.242935	-0.444273	41.8934	6.29053
Q27J81-2	Isoform 2 of Inverted formin-2 OS=Homo sapiens GN=INF2 - [INF2_HUMAN]	-0.0392703	-0.0682841	-0.24117	-0.379788	134.533	5.52881
Q08J23-2	Isoform 2 of tRNA (cytosine(34)-C(5))-methyltransferase OS=Homo sapiens GN=NSUN2 - [NSUN2_HUMAN]	-0.0388516	0.107227	-0.239585	0.271927	82.3407	7.00537
O75396	Vesicle-trafficking protein SEC22b OS=Homo sapiens GN=SEC22B PE=1 SV=4 - [SC22B_HUMAN]	-0.038572	0.0402047	-0.238527	0.0230574	24.5775	6.91748
Q99523-2	Isoform 2 of Sortilin OS=Homo sapiens GN=SORT1 - [SORT_HUMAN]	-0.0384021	-0.051701	-0.237884	-0.318211	77.3257	5.38916
P47897-2	Isoform 2 of Glutamine--tRNA ligase OS=Homo sapiens GN=QARS - [SYQ_HUMAN]	-0.0378622	-0.169639	-0.23584	-0.756144	86.5242	7.04932
O95067	G2/mitotic-specific cyclin-B2 OS=Homo sapiens GN=CCNB2 PE=1 SV=1 - [CCNB2_HUMAN]	-0.0376976	-0.109346	-0.235217	-0.532262	45.2528	8.89502
Q9UQE7	Structural maintenance of chromosomes protein 3 OS=Homo sapiens GN=SMC3 PE=1 SV=2 - [SMC3_HUMAN]	-0.0375098	-0.00544578	-0.234506	-0.146454	141.454	7.18115
E7EQL5	Cytoplasmic dynein 1 intermediate chain 2 (Fragment) OS=Homo sapiens GN=DYNC1I2 PE=1 SV=1 - [E7EQL5_HUMAN]	-0.0374846	0.00197019	-0.234411	-0.118917	34.8924	5.03369
Q96N67-4	Isoform 4 of Dedicator of cytokinesis protein 7 OS=Homo sapiens GN=DOCK7 - [DOCK7_HUMAN]	-0.0373447	-0.0459059	-0.233881	-0.296693	238.123	6.82959
E5RJR5	S-phase kinase-associated protein 1 OS=Homo sapiens GN=SKP1 PE=1 SV=1 - [E5RJR5_HUMAN]	-0.0368343	-0.0291305	-0.23195	-0.234401	18.7083	4.70361
P05106	Integrin beta-3 OS=Homo sapiens GN=ITGB3 PE=1 SV=2 - [ITB3_HUMAN]	-0.0365589	0.29406	-0.230907	0.965686	87.0004	5.23682
Q07955-3	Isoform ASF-3 of Serine/arginine-rich splicing factor 1 OS=Homo sapiens GN=SRSF1 - [SRSF1_HUMAN]	-0.0364249	0.431117	-0.2304	1.47461	22.446	7.94287
Q8N2M8-3	Isoform 2 of CLK4-associating serine/arginine rich protein OS=Homo sapiens GN=CLASRP - [CLASR_HUMAN]	-0.0363987	-0.182734	-0.230301	-0.804771	66.315	10.0669
P46821	Microtubule-associated protein 1B OS=Homo sapiens GN=MAP1B PE=1 SV=2 - [MAP1B_HUMAN]	-0.0354278	0.11538	-0.226626	0.302201	270.468	4.80518
F5GWX5	Chromodomain-helicase-DNA-binding protein 4 OS=Homo sapiens GN=CHD4 PE=1 SV=1 - [F5GWX5_HUMAN]	-0.0352338	0.225754	-0.225892	0.712047	216.967	5.80811
Q9UBB4	Ataxin-10 OS=Homo sapiens GN=ATXN10 PE=1 SV=1 - [ATX10_HUMAN]	-0.0344704	-0.0881238	-0.223003	-0.453458	53.4548	5.24951
P35321	Cornifin-A OS=Homo sapiens GN=SPRR1A PE=1 SV=2 - [SPR1A_HUMAN]	-0.0333924	-0.287758	-0.218922	-1.19475	9.87088	8.48486
Q8N2K0	Monoacylglycerol lipase ABHD12 OS=Homo sapiens GN=ABHD12 PE=1 SV=2 - [ABD12_HUMAN]	-0.0331765	-0.260026	-0.218105	-1.09177	45.0682	8.646
C9JFE4	COP9 signalosome complex subunit 1 OS=Homo sapiens GN=GPS1 PE=1 SV=2 - [C9JFE4_HUMAN]	-0.0331499	-0.302603	-0.218004	-1.24987	53.338	6.7417
Q6P4A7-2	Isoform 2 of Sideroflexin-4 OS=Homo sapiens GN=SFXN4 - [SFXN4_HUMAN]	-0.0330688	-0.0731911	-0.217698	-0.398009	34.0819	9.61279
Q8IVF2-3	Isoform 3 of Protein AHNAK2 OS=Homo sapiens GN=AHNAK2 - [AHNK2_HUMAN]	-0.0328948	-0.214506	-0.217039	-0.922748	605.268	5.36377
O60493-2	Isoform 2 of Sorting nexin-3 OS=Homo sapiens GN=SNX3 - [SNX3_HUMAN]	-0.0317457	-0.0440039	-0.21269	-0.28963	14.7566	7.44482
P48643	T-complex protein 1 subunit epsilon OS=Homo sapiens GN=CCT5 PE=1 SV=1 - [TCPE_HUMAN]	-0.0317109	-0.0645667	-0.212558	-0.365985	59.6328	5.65576
Q9Y3B7	39S ribosomal protein L11, mitochondrial OS=Homo sapiens GN=MRPL11 PE=1 SV=1 - [RM11_HUMAN]	-0.031699	0.101129	-0.212513	0.249283	20.6704	9.90576
Q14344	Guanine nucleotide-binding protein subunit alpha-13 OS=Homo sapiens GN=GNA13 PE=1 SV=2 - [GNA13_HUMAN]	-0.0314432	-0.0121838	-0.211545	-0.171474	44.0217	8.00146
Q96T51-2	Isoform 2 of RUN and FYVE domain-containing protein 1 OS=Homo sapiens GN=RUFY1 - [RUFY1_HUMAN]	-0.0312757	-0.118211	-0.210911	-0.56518	69.0341	5.90967
Q9Y5X3	Sorting nexin-5 OS=Homo sapiens GN=SNX5 PE=1 SV=1 - [SNX5_HUMAN]	-0.0302235	0.00443283	-0.206928	-0.109772	46.7872	6.75635
Q5TEE2	Histone deacetylase 1 (Fragment) OS=Homo sapiens GN=HDAC1 PE=1 SV=1 - [Q5TEE2_HUMAN]	-0.0292753	0.0991457	-0.203339	0.24192	24.529	8.30908
K7EL20	Eukaryotic translation initiation factor 3 subunit G (Fragment) OS=Homo sapiens GN=EIF3G PE=1 SV=2 - [K7EL20_HUMAN]	-0.0292565	-0.00770566	-0.203268	-0.154846	29.2647	5.41455
Q9H845	Acyl-CoA dehydrogenase family member 9, mitochondrial OS=Homo sapiens GN=ACAD9 PE=1 SV=1 - [ACAD9_HUMAN]	-0.0282783	0.0465383	-0.199566	0.0465759	68.7167	7.95752
Q9Y6M5	Zinc transporter 1 OS=Homo sapiens GN=SLC30A1 PE=1 SV=3 - [ZNT1_HUMAN]	-0.0280276	-0.178851	-0.198617	-0.79035	55.2641	6.48096
P42704	Leucine-rich PPR motif-containing protein, mitochondrial OS=Homo sapiens GN=LRPPRC PE=1 SV=3 - [LPPRC_HUMAN]	-0.0277342	0.105965	-0.197506	0.267243	157.805	6.12549
P23469-3	Isoform 3 of Receptor-type tyrosine-protein phosphatase epsilon OS=Homo sapiens GN=PTPRE - [PTPRE_HUMAN]	-0.0276424	0.0172213	-0.197159	-0.0622856	71.3359	6.7417
P18065	Insulin-like growth factor-binding protein 2 OS=Homo sapiens GN=IGFBP2 PE=1 SV=2 - [IBP2_HUMAN]	-0.0262674	-0.280813	-0.191954	-1.16896	34.7912	7.50342
P25705	ATP synthase subunit alpha, mitochondrial OS=Homo sapiens GN=ATP5A1 PE=1 SV=1 - [ATPA_HUMAN]	-0.0261261	0.0703523	-0.19142	0.135003	59.7136	9.12939
Q9HBI1-3	Isoform 3 of Beta-parvin OS=Homo sapiens GN=PARVB - [PARVB_HUMAN]	-0.0250223	0.0291492	-0.187242	-0.0179944	37.5147	5.66846
P47914	60S ribosomal protein L29 OS=Homo sapiens GN=RPL29 PE=1 SV=2 - [RL29_HUMAN]	-0.024896	0.444758	-0.186764	1.52526	17.7411	11.6636
P34932	Heat shock 70 kDa protein 4 OS=Homo sapiens GN=HSPA4 PE=1 SV=4 - [HSP74_HUMAN]	-0.0248608	-0.0132812	-0.186631	-0.175549	94.2712	5.18604
Q9H0A0	N-acetyltransferase 10 OS=Homo sapiens GN=NAT10 PE=1 SV=2 - [NAT10_HUMAN]	-0.024604	-0.045747	-0.185659	-0.296103	115.657	8.26514
E7ERH3	Tensin-3 OS=Homo sapiens GN=TNS3 PE=1 SV=1 - [E7ERH3_HUMAN]	-0.0245263	-0.0511533	-0.185365	-0.316178	128.987	7.26904
P49406	39S ribosomal protein L19, mitochondrial OS=Homo sapiens GN=MRPL19 PE=1 SV=2 - [RM19_HUMAN]	-0.0244966	-0.0456275	-0.185252	-0.295659	33.5136	9.49561
Q9BWM7	Sideroflexin-3 OS=Homo sapiens GN=SFXN3 PE=1 SV=2 - [SFXN3_HUMAN]	-0.0241933	-0.212151	-0.184104	-0.914003	35.9557	9.08545
E7ESV4	Ras-related protein Rap-1b (Fragment) OS=Homo sapiens GN=RAP1B PE=4 SV=1 - [E7ESV4_HUMAN]	-0.0226379	0.193338	-0.178217	0.591681	17.6708	4.79248
Q96AG4	Leucine-rich repeat-containing protein 59 OS=Homo sapiens GN=LRRC59 PE=1 SV=1 - [LRC59_HUMAN]	-0.0225309	0.145603	-0.177812	0.414428	34.9089	9.56885
P29992	Guanine nucleotide-binding protein subunit alpha-11 OS=Homo sapiens GN=GNA11 PE=1 SV=2 - [GNA11_HUMAN]	-0.0224301	-0.157652	-0.17743	-0.711634	42.0965	5.69385
P38646	Stress-70 protein, mitochondrial OS=Homo sapiens GN=HSPA9 PE=1 SV=2 - [GRP75_HUMAN]	-0.022398	0.0128312	-0.177309	-0.0785872	73.6348	6.16357
J3KP22	Receptor-type tyrosine-protein phosphatase OS=Homo sapiens GN=PTPRA PE=1 SV=1 - [J3KP22_HUMAN]	-0.0221234	-0.522597	-0.17627	-2.06677	75.8382	7.72314
Q70J99	Protein unc-13 homolog D OS=Homo sapiens GN=UNC13D PE=1 SV=1 - [UN13D_HUMAN]	-0.0217411	0.125176	-0.174823	0.338577	123.205	6.65381
Q96PU5-2	Isoform 2 of E3 ubiquitin-protein ligase NEDD4-like OS=Homo sapiens GN=NEDD4L - [NED4L_HUMAN]	-0.0217016	2.41931e-05	-0.174673	-0.126143	104.856	5.57959
E9PFN5	Glutathione S-transferase kappa 1 OS=Homo sapiens GN=GSTK1 PE=1 SV=1 - [E9PFN5_HUMAN]	-0.0216311	-0.142761	-0.174406	-0.656342	21.6933	8.73389
Q6XZF7	Dynamin-binding protein OS=Homo sapiens GN=DNMBP PE=1 SV=1 - [DNMBP_HUMAN]	-0.0213705	0.0445493	-0.17342	0.03919	177.236	5.38916
Q16610	Extracellular matrix protein 1 OS=Homo sapiens GN=ECM1 PE=1 SV=2 - [ECM1_HUMAN]	-0.0210975	0.0192198	-0.172386	-0.0548646	60.6353	6.7124
P18669	Phosphoglycerate mutase 1 OS=Homo sapiens GN=PGAM1 PE=1 SV=2 - [PGAM1_HUMAN]	-0.0205912	-0.0120021	-0.17047	-0.170799	28.7858	7.18115
U3KQC1	WD repeat-containing protein 18 (Fragment) OS=Homo sapiens GN=WDR18 PE=1 SV=1 - [U3KQC1_HUMAN]	-0.0205839	-0.0742264	-0.170442	-0.401854	43.32	6.85889
P33176	Kinesin-1 heavy chain OS=Homo sapiens GN=KIF5B PE=1 SV=1 - [KINH_HUMAN]	-0.0197599	-0.0408492	-0.167324	-0.277916	109.617	6.50732
Q9ULC5	Long-chain-fatty-acid--CoA ligase 5 OS=Homo sapiens GN=ACSL5 PE=1 SV=1 - [ACSL5_HUMAN]	-0.0189023	-0.0149147	-0.164078	-0.181615	75.9422	6.91748
P48047	ATP synthase subunit O, mitochondrial OS=Homo sapiens GN=ATP5O PE=1 SV=1 - [ATPO_HUMAN]	-0.0184571	0.0440384	-0.162393	0.037293	23.2627	9.96436
Q6ZS17-2	Isoform 2 of Protein FAM65A OS=Homo sapiens GN=FAM65A - [FA65A_HUMAN]	-0.0181738	-0.181493	-0.161321	-0.80016	131.791	6.27783
O15427	Monocarboxylate transporter 4 OS=Homo sapiens GN=SLC16A3 PE=1 SV=1 - [MOT4_HUMAN]	-0.0181321	-0.10353	-0.161163	-0.510667	49.4369	7.95752
Q15058	Kinesin-like protein KIF14 OS=Homo sapiens GN=KIF14 PE=1 SV=1 - [KIF14_HUMAN]	-0.0181203	-0.113279	-0.161118	-0.546866	186.375	7.91357
P61011-2	Isoform 2 of Signal recognition particle 54 kDa protein OS=Homo sapiens GN=SRP54 - [SRP54_HUMAN]	-0.017887	-0.134852	-0.160235	-0.62697	50.3363	8.93896
Q16513-2	Isoform 2 of Serine/threonine-protein kinase N2 OS=Homo sapiens GN=PKN2 - [PKN2_HUMAN]	-0.0178283	-0.154561	-0.160013	-0.700155	110.275	6.22705
Q9Y305-3	Isoform 3 of Acyl-coenzyme A thioesterase 9, mitochondrial OS=Homo sapiens GN=ACOT9 - [ACOT9_HUMAN]	-0.0171146	0.0960133	-0.157311	0.230289	43.1789	7.07861
O94760	N(G),N(G)-dimethylarginine dimethylaminohydrolase 1 OS=Homo sapiens GN=DDAH1 PE=1 SV=3 - [DDAH1_HUMAN]	-0.0168807	0.103944	-0.156426	0.259737	31.1019	5.80811
P07814	Bifunctional glutamate/proline--tRNA ligase OS=Homo sapiens GN=EPRS PE=1 SV=5 - [SYEP_HUMAN]	-0.0167604	-0.131458	-0.155971	-0.61437	170.483	7.32764
P28838-2	Isoform 2 of Cytosol aminopeptidase OS=Homo sapiens GN=LAP3 - [AMPL_HUMAN]	-0.0166982	-0.106438	-0.155735	-0.521463	52.7379	6.7417
P48444	Coatomer subunit delta OS=Homo sapiens GN=ARCN1 PE=1 SV=1 - [COPD_HUMAN]	-0.0164936	-0.0663339	-0.154961	-0.372547	57.1741	6.21436
Q92797	Symplekin OS=Homo sapiens GN=SYMPK PE=1 SV=2 - [SYMPK_HUMAN]	-0.0163382	-0.139311	-0.154373	-0.643529	141.059	6.12549
O14777	Kinetochore protein NDC80 homolog OS=Homo sapiens GN=NDC80 PE=1 SV=1 - [NDC80_HUMAN]	-0.0161502	0.239528	-0.153661	0.763196	73.8665	5.60498
P62333	26S protease regulatory subunit 10B OS=Homo sapiens GN=PSMC6 PE=1 SV=1 - [PRS10_HUMAN]	-0.0158541	-0.156917	-0.15254	-0.708906	44.1451	7.48877
P63092	Guanine nucleotide-binding protein G(s) subunit alpha isoforms short OS=Homo sapiens GN=GNAS PE=1 SV=1 - [GNAS2_HUMAN]	-0.0157928	-0.160282	-0.152308	-0.7214	45.6359	5.8208
Q99755-2	Isoform 2 of Phosphatidylinositol 4-phosphate 5-kinase type-1 alpha OS=Homo sapiens GN=PIP5K1A - [PI51A_HUMAN]	-0.0156784	0.0156127	-0.151875	-0.0682586	56.0172	7.53271
Q15283-2	Isoform 2 of Ras GTPase-activating protein 2 OS=Homo sapiens GN=RASA2 - [RASA2_HUMAN]	-0.0156762	-0.198436	-0.151867	-0.863073	96.4659	7.1958
G3V1K1	Coiled-coil-helix-coiled-coil-helix domain containing 3, isoform CRA_b OS=Homo sapiens GN=CHCHD3 PE=1 SV=1 - [G3V1K1_HUMAN]	-0.0156086	-0.0482334	-0.151611	-0.305335	15.5492	8.63135
Q5VU59	Uncharacterized protein OS=Homo sapiens GN=TPM3 PE=1 SV=1 - [Q5VU59_HUMAN]	-0.0155162	0.0954518	-0.151262	0.228204	27.1578	4.79248
P35998	26S protease regulatory subunit 7 OS=Homo sapiens GN=PSMC2 PE=1 SV=3 - [PRS7_HUMAN]	-0.0153871	-0.119093	-0.150773	-0.568454	48.6031	5.94775
B4DVY7	Flotillin-1 OS=Homo sapiens GN=FLOT1 PE=1 SV=1 - [B4DVY7_HUMAN]	-0.0153334	0.0425622	-0.15057	0.0318116	42.054	8.1626
Q9NQ29-2	Isoform 2 of Putative RNA-binding protein Luc7-like 1 OS=Homo sapiens GN=LUC7L - [LUC7L_HUMAN]	-0.014954	0.249083	-0.149134	0.798676	38.3818	10.0376
P53794	Sodium/myo-inositol cotransporter OS=Homo sapiens GN=SLC5A3 PE=3 SV=2 - [SC5A3_HUMAN]	-0.0149092	-0.0857216	-0.148964	-0.444538	79.6413	7.26904
P49327	Fatty acid synthase OS=Homo sapiens GN=FASN PE=1 SV=3 - [FAS_HUMAN]	-0.0148255	-0.174204	-0.148647	-0.773096	273.254	6.44287
Q00325-2	Isoform B of Phosphate carrier protein, mitochondrial OS=Homo sapiens GN=SLC25A3 - [MPCP_HUMAN]	-0.0144195	0.0867295	-0.147111	0.195816	39.9326	9.36377
Q15907	Ras-related protein Rab-11B OS=Homo sapiens GN=RAB11B PE=1 SV=4 - [RB11B_HUMAN]	-0.0139132	-0.00624521	-0.145194	-0.149423	24.4735	5.93506
O95297-2	Isoform 2 of Myelin protein zero-like protein 1 OS=Homo sapiens GN=MPZL1 - [MPZL1_HUMAN]	-0.0137803	-0.0289992	-0.144691	-0.233914	28.963	8.71924
M0QZR4	Rho guanine nucleotide exchange factor 1 OS=Homo sapiens GN=ARHGEF1 PE=1 SV=1 - [M0QZR4_HUMAN]	-0.0136815	-0.0869744	-0.144317	-0.44919	108.257	6.15088
P22314-2	Isoform 2 of Ubiquitin-like modifier-activating enzyme 1 OS=Homo sapiens GN=UBA1 - [UBA1_HUMAN]	-0.0132288	-0.0786049	-0.142604	-0.418112	113.728	5.60498
Q86VM9-2	Isoform 2 of Zinc finger CCCH domain-containing protein 18 OS=Homo sapiens GN=ZC3H18 - [ZCH18_HUMAN]	-0.0131131	0.233498	-0.142166	0.740804	84.0491	5.61768
Q92616	Translational activator GCN1 OS=Homo sapiens GN=GCN1L1 PE=1 SV=6 - [GCN1L_HUMAN]	-0.0130564	-0.16633	-0.141951	-0.743859	292.572	7.47412
Q16555-2	Isoform 2 of Dihydropyrimidinase-related protein 2 OS=Homo sapiens GN=DPYSL2 - [DPYL2_HUMAN]	-0.0129712	0.103828	-0.141629	0.259307	58.1264	6.15088
Q5JTH9-2	Isoform 2 of RRP12-like protein OS=Homo sapiens GN=RRP12 - [RRP12_HUMAN]	-0.0129073	0.0303899	-0.141387	-0.0133873	132.625	8.67529
P67936	Tropomyosin alpha-4 chain OS=Homo sapiens GN=TPM4 PE=1 SV=3 - [TPM4_HUMAN]	-0.0125549	0.0631371	-0.140053	0.108211	28.5045	4.69092
Q12769	Nuclear pore complex protein Nup160 OS=Homo sapiens GN=NUP160 PE=1 SV=3 - [NU160_HUMAN]	-0.0123368	-0.0272841	-0.139228	-0.227545	162.017	5.50342
F5GXX5	Dolichyl-diphosphooligosaccharide--protein glycosyltransferase subunit DAD1 OS=Homo sapiens GN=DAD1 PE=1 SV=1 - [F5GXX5_HUMAN]	-0.0120248	0.0365328	-0.138047	0.00942303	9.5481	7.18115
E9PKG1	Protein arginine N-methyltransferase 1 OS=Homo sapiens GN=PRMT1 PE=1 SV=1 - [E9PKG1_HUMAN]	-0.011987	0.147919	-0.137904	0.423029	37.6848	6.15088
O15400-2	Isoform 2 of Syntaxin-7 OS=Homo sapiens GN=STX7 - [STX7_HUMAN]	-0.0119093	-0.123418	-0.13761	-0.584513	27.3837	5.12256
P06756-3	Isoform 3 of Integrin alpha-V OS=Homo sapiens GN=ITGAV - [ITAV_HUMAN]	-0.0118537	-0.121851	-0.137399	-0.578695	111.061	5.61768
B5MED8	VPS10 domain-containing receptor SorCS2 OS=Homo sapiens GN=SORCS2 PE=4 SV=3 - [B5MED8_HUMAN]	-0.0115739	-0.213077	-0.13634	-0.917439	112.215	5.97314
Q9UBQ0	Vacuolar protein sorting-associated protein 29 OS=Homo sapiens GN=VPS29 PE=1 SV=1 - [VPS29_HUMAN]	-0.0115434	-0.106555	-0.136225	-0.521897	20.4927	6.78564
P19367-4	Isoform 4 of Hexokinase-1 OS=Homo sapiens GN=HK1 - [HXK1_HUMAN]	-0.0109872	0.158848	-0.134119	0.463611	101.02	6.90283
P22531	Small proline-rich protein 2E OS=Homo sapiens GN=SPRR2E PE=2 SV=2 - [SPR2E_HUMAN]	-0.0108004	-0.0532075	-0.133412	-0.323805	7.84959	8.30908
Q96I24	Far upstream element-binding protein 3 OS=Homo sapiens GN=FUBP3 PE=1 SV=2 - [FUBP3_HUMAN]	-0.010532	-0.0593061	-0.132397	-0.346451	61.6022	8.38232
B4DGU4	Catenin beta-1 OS=Homo sapiens GN=CTNNB1 PE=1 SV=1 - [B4DGU4_HUMAN]	-0.0102715	-0.0686897	-0.13141	-0.381295	84.7119	5.92236
M0R208	ATP-dependent Clp protease proteolytic subunit OS=Homo sapiens GN=CLPP PE=1 SV=1 - [M0R208_HUMAN]	-0.01023	0.0310867	-0.131253	-0.0107998	20.5554	5.50342
Q9NYU2-2	Isoform 2 of UDP-glucose:glycoprotein glucosyltransferase 1 OS=Homo sapiens GN=UGGT1 - [UGGG1_HUMAN]	-0.00970862	0.0809856	-0.12928	0.174487	174.867	5.60498
O43795-2	Isoform 2 of Unconventional myosin-Ib OS=Homo sapiens GN=MYO1B - [MYO1B_HUMAN]	-0.0095777	0.0542896	-0.128785	0.0753582	124.872	9.20264
Q9NTJ3	Structural maintenance of chromosomes protein 4 OS=Homo sapiens GN=SMC4 PE=1 SV=2 - [SMC4_HUMAN]	-0.00926087	0.0228495	-0.127585	-0.0413867	147.091	6.78564
B3KQZ9	Tumor necrosis factor receptor type 1-associated DEATH domain protein OS=Homo sapiens GN=TRADD PE=1 SV=1 - [B3KQZ9_HUMAN]	-0.00924582	-0.085491	-0.127528	-0.443682	27.8867	7.6792
Q13347	Eukaryotic translation initiation factor 3 subunit I OS=Homo sapiens GN=EIF3I PE=1 SV=1 - [EIF3I_HUMAN]	-0.00870519	-0.0564966	-0.125482	-0.336019	36.4786	5.64307
H0YH81	ATP synthase subunit beta (Fragment) OS=Homo sapiens GN=ATP5B PE=1 SV=1 - [H0YH81_HUMAN]	-0.00795231	-0.0774089	-0.122633	-0.413671	38.2249	5.5542
Q9Y383	Putative RNA-binding protein Luc7-like 2 OS=Homo sapiens GN=LUC7L2 PE=1 SV=2 - [LC7L2_HUMAN]	-0.0078389	0.188489	-0.122203	0.573676	46.4856	10.0083
B4DJM9	Serine--tRNA ligase, mitochondrial OS=Homo sapiens GN=SARS2 PE=1 SV=1 - [B4DJM9_HUMAN]	-0.00778463	-0.0556739	-0.121998	-0.332964	26.2973	7.34229
Q9H9B4	Sideroflexin-1 OS=Homo sapiens GN=SFXN1 PE=1 SV=4 - [SFXN1_HUMAN]	-0.0075858	-0.000852003	-0.121245	-0.129396	35.5963	9.0708
P35613-2	Isoform 2 of Basigin OS=Homo sapiens GN=BSG - [BASI_HUMAN]	-0.00725666	-0.0537144	-0.12	-0.325687	29.2027	5.64307
Q93008-1	Isoform 2 of Probable ubiquitin carboxyl-terminal hydrolase FAF-X OS=Homo sapiens GN=USP9X - [USP9X_HUMAN]	-0.00675128	-0.1248	-0.118087	-0.589645	290.278	5.79541
B4DGD5	DnaJ homolog subfamily C member 11 OS=Homo sapiens GN=DNAJC11 PE=1 SV=1 - [B4DGD5_HUMAN]	-0.00664938	-0.225089	-0.117701	-0.962043	52.6256	9.33447
O95573	Long-chain-fatty-acid--CoA ligase 3 OS=Homo sapiens GN=ACSL3 PE=1 SV=3 - [ACSL3_HUMAN]	-0.00613971	-0.0695091	-0.115772	-0.384337	80.3683	8.38232
Q13523	Serine/threonine-protein kinase PRP4 homolog OS=Homo sapiens GN=PRPF4B PE=1 SV=3 - [PRP4B_HUMAN]	-0.00610832	0.0400049	-0.115653	0.0223155	116.916	10.2573
P50395	Rab GDP dissociation inhibitor beta OS=Homo sapiens GN=GDI2 PE=1 SV=2 - [GDIB_HUMAN]	-0.00579604	0.0623041	-0.114471	0.105118	50.6309	6.46826
P62195-2	Isoform 2 of 26S protease regulatory subunit 8 OS=Homo sapiens GN=PSMC5 - [PRS8_HUMAN]	-0.00540472	-0.189435	-0.11299	-0.829652	44.7557	8.17725
P40939	Trifunctional enzyme subunit alpha, mitochondrial OS=Homo sapiens GN=HADHA PE=1 SV=2 - [ECHA_HUMAN]	-0.00525705	0.0948466	-0.112431	0.225957	82.9469	9.0415
P20700	Lamin-B1 OS=Homo sapiens GN=LMNB1 PE=1 SV=2 - [LMNB1_HUMAN]	-0.00518523	0.190438	-0.112159	0.580913	66.3676	5.16064
Q02790	Peptidyl-prolyl cis-trans isomerase FKBP4 OS=Homo sapiens GN=FKBP4 PE=1 SV=3 - [FKBP4_HUMAN]	-0.00481287	0.0258509	-0.11075	-0.0302417	51.7721	5.42725
O75923-15	Isoform 15 of Dysferlin OS=Homo sapiens GN=DYSF - [DYSF_HUMAN]	-0.00466404	-0.0319491	-0.110187	-0.244867	222.174	5.63037
P10809	60 kDa heat shock protein, mitochondrial OS=Homo sapiens GN=HSPD1 PE=1 SV=2 - [CH60_HUMAN]	-0.00452394	0.203778	-0.109656	0.630448	61.0164	5.87158
O60313	Dynamin-like 120 kDa protein, mitochondrial OS=Homo sapiens GN=OPA1 PE=1 SV=3 - [OPA1_HUMAN]	-0.0042283	-0.0824153	-0.108537	-0.432261	111.561	7.86963
Q6PIU2	Neutral cholesterol ester hydrolase 1 OS=Homo sapiens GN=NCEH1 PE=1 SV=3 - [NCEH1_HUMAN]	-0.00386196	0.0777158	-0.107151	0.162346	45.7787	7.2251
Q96S52	GPI transamidase component PIG-S OS=Homo sapiens GN=PIGS PE=1 SV=3 - [PIGS_HUMAN]	-0.00360605	0.0595748	-0.106182	0.0949836	61.6172	6.49365
P30084	Enoyl-CoA hydratase, mitochondrial OS=Homo sapiens GN=ECHS1 PE=1 SV=4 - [ECHM_HUMAN]	-0.00356756	-0.1291	-0.106036	-0.605612	31.3671	8.07471
Q15006	ER membrane protein complex subunit 2 OS=Homo sapiens GN=EMC2 PE=1 SV=1 - [EMC2_HUMAN]	-0.00353873	-0.186592	-0.105927	-0.819095	34.8114	6.56592
P23229-5	Isoform Alpha-6X2B of Integrin alpha-6 OS=Homo sapiens GN=ITGA6 - [ITA6_HUMAN]	-0.00300234	-0.115944	-0.103897	-0.55676	121.589	7.35693
P20340	Ras-related protein Rab-6A OS=Homo sapiens GN=RAB6A PE=1 SV=3 - [RAB6A_HUMAN]	-0.00297967	0.0733396	-0.103811	0.146096	23.5779	5.5415
P27816	Microtubule-associated protein 4 OS=Homo sapiens GN=MAP4 PE=1 SV=3 - [MAP4_HUMAN]	-0.00265736	-0.00427713	-0.102591	-0.142115	120.93	5.42725
P05362	Intercellular adhesion molecule 1 OS=Homo sapiens GN=ICAM1 PE=1 SV=2 - [ICAM1_HUMAN]	-0.00254585	-0.13148	-0.102169	-0.614451	57.789	7.98682
O95571	Persulfide dioxygenase ETHE1, mitochondrial OS=Homo sapiens GN=ETHE1 PE=1 SV=2 - [ETHE1_HUMAN]	-0.00251595	0.240663	-0.102056	0.767408	27.8551	6.82959
Q96GQ7	Probable ATP-dependent RNA helicase DDX27 OS=Homo sapiens GN=DDX27 PE=1 SV=2 - [DDX27_HUMAN]	-0.00198874	0.204242	-0.100061	0.632169	89.7792	9.27588
Q9HD20-2	Isoform B of Manganese-transporting ATPase 13A1 OS=Homo sapiens GN=ATP13A1 - [AT131_HUMAN]	-0.00163051	0.00606734	-0.0987047	-0.103703	121.032	7.75244
O95817	BAG family molecular chaperone regulator 3 OS=Homo sapiens GN=BAG3 PE=1 SV=3 - [BAG3_HUMAN]	-0.00161898	0.10746	-0.0986611	0.272795	61.5569	6.94678
O14776-2	Isoform 2 of Transcription elongation regulator 1 OS=Homo sapiens GN=TCERG1 - [TCRG1_HUMAN]	-0.00107303	0.118368	-0.0965947	0.313297	121.614	8.54346
E7ETU9	Procollagen-lysine,2-oxoglutarate 5-dioxygenase 2 OS=Homo sapiens GN=PLOD2 PE=1 SV=1 - [E7ETU9_HUMAN]	-0.000735115	-0.104684	-0.0953157	-0.514949	81.1187	6.65381
Q8N0X7	Spartin OS=Homo sapiens GN=SPG20 PE=1 SV=1 - [SPG20_HUMAN]	-0.000587811	0.0920476	-0.0947582	0.215563	72.7878	5.90967
Q13740-2	Isoform 2 of CD166 antigen OS=Homo sapiens GN=ALCAM - [CD166_HUMAN]	-0.000432729	-0.0312536	-0.0941712	-0.242285	63.6245	7.29834
Q9BYK8	Helicase with zinc finger domain 2 OS=Homo sapiens GN=HELZ2 PE=1 SV=6 - [HELZ2_HUMAN]	-0.000231422	-0.0965335	-0.0934092	-0.484686	294.465	7.48877
Q9HCD5	Nuclear receptor coactivator 5 OS=Homo sapiens GN=NCOA5 PE=1 SV=2 - [NCOA5_HUMAN]	0.000174806	0.0782338	-0.0918717	0.164269	65.4965	9.59814
P06733	Alpha-enolase OS=Homo sapiens GN=ENO1 PE=1 SV=2 - [ENOA_HUMAN]	0.000269524	0.0627334	-0.0915132	0.106712	47.1393	7.38623
O75146	Huntingtin-interacting protein 1-related protein OS=Homo sapiens GN=HIP1R PE=1 SV=2 - [HIP1R_HUMAN]	0.000293914	-0.0145695	-0.0914209	-0.180333	119.315	6.66846
Q07960	Rho GTPase-activating protein 1 OS=Homo sapiens GN=ARHGAP1 PE=1 SV=1 - [RHG01_HUMAN]	0.00049501	-0.0965206	-0.0906597	-0.484638	50.4042	6.29053
P83111	Serine beta-lactamase-like protein LACTB, mitochondrial OS=Homo sapiens GN=LACTB PE=1 SV=2 - [LACTB_HUMAN]	0.00055932	0.21099	-0.0904163	0.657226	60.655	8.52881
Q9UM54-6	Isoform 6 of Unconventional myosin-VI OS=Homo sapiens GN=MYO6 - [MYO6_HUMAN]	0.000977225	-0.204355	-0.0888346	-0.885054	148.565	8.55811
E7EUY5	Single-stranded DNA-binding protein, mitochondrial (Fragment) OS=Homo sapiens GN=SSBP1 PE=1 SV=1 - [E7EUY5_HUMAN]	0.00147547	0.0711521	-0.0869487	0.137973	15.7032	9.84717
P40121-2	Isoform 2 of Macrophage-capping protein OS=Homo sapiens GN=CAPG - [CAPG_HUMAN]	0.0016613	-0.0357232	-0.0862453	-0.258882	36.8337	7.1958
P61221	ATP-binding cassette sub-family E member 1 OS=Homo sapiens GN=ABCE1 PE=1 SV=1 - [ABCE1_HUMAN]	0.00178342	-0.0425497	-0.0857831	-0.28423	67.271	8.33838
Q15233-2	Isoform 2 of Non-POU domain-containing octamer-binding protein OS=Homo sapiens GN=NONO - [NONO_HUMAN]	0.00230085	0.108009	-0.0838247	0.274831	43.8381	8.63135
Q9BZZ5-3	Isoform 3 of Apoptosis inhibitor 5 OS=Homo sapiens GN=API5 - [API5_HUMAN]	0.00230692	-0.0482657	-0.0838017	-0.305455	50.2785	5.45264
P08727	Keratin, type I cytoskeletal 19 OS=Homo sapiens GN=KRT19 PE=1 SV=4 - [K1C19_HUMAN]	0.00252745	0.017064	-0.082967	-0.0628696	44.0791	5.13525
E5RFZ8	Zinc transporter ZIP14 (Fragment) OS=Homo sapiens GN=SLC39A14 PE=1 SV=1 - [E5RFZ8_HUMAN]	0.00260533	0.108969	-0.0826723	0.278397	9.62615	8.27979
Q96CW5-2	Isoform 2 of Gamma-tubulin complex component 3 OS=Homo sapiens GN=TUBGCP3 - [GCP3_HUMAN]	0.00280535	-0.150316	-0.0819152	-0.684392	93.826	7.79639
P41250	Glycine--tRNA ligase OS=Homo sapiens GN=GARS PE=1 SV=3 - [SYG_HUMAN]	0.00293982	-0.174443	-0.0814062	-0.773985	83.1126	7.03467
Q96S55-2	Isoform 2 of ATPase WRNIP1 OS=Homo sapiens GN=WRNIP1 - [WRIP1_HUMAN]	0.00339814	0.0469162	-0.0796715	0.047979	69.4155	6.26514
P26599	Polypyrimidine tract-binding protein 1 OS=Homo sapiens GN=PTBP1 PE=1 SV=1 - [PTBP1_HUMAN]	0.00340718	0.132771	-0.0796373	0.366778	57.1856	9.17334
Q99848	Probable rRNA-processing protein EBP2 OS=Homo sapiens GN=EBNA1BP2 PE=1 SV=2 - [EBP2_HUMAN]	0.00343949	0.0622462	-0.079515	0.104903	34.8304	10.0962
P54727	UV excision repair protein RAD23 homolog B OS=Homo sapiens GN=RAD23B PE=1 SV=1 - [RD23B_HUMAN]	0.0037281	0.00641564	-0.0784226	-0.10241	43.1446	4.84326
P51570	Galactokinase OS=Homo sapiens GN=GALK1 PE=1 SV=1 - [GALK1_HUMAN]	0.00403438	0.00134321	-0.0772634	-0.121245	42.2456	6.45557
Q00653-4	Isoform 4 of Nuclear factor NF-kappa-B p100 subunit OS=Homo sapiens GN=NFKB2 - [NFKB2_HUMAN]	0.00412881	-0.170444	-0.0769059	-0.759135	96.6179	6.25244
Q969X5-2	Isoform 2 of Endoplasmic reticulum-Golgi intermediate compartment protein 1 OS=Homo sapiens GN=ERGIC1 - [ERGI1_HUMAN]	0.00509346	-0.138426	-0.0732548	-0.640244	22.1462	9.15869
F5H365	Protein transport protein Sec23A OS=Homo sapiens GN=SEC23A PE=1 SV=1 - [F5H365_HUMAN]	0.00562783	-0.179717	-0.0712322	-0.793566	82.9156	7.45947
Q9Y371	Endophilin-B1 OS=Homo sapiens GN=SH3GLB1 PE=1 SV=1 - [SHLB1_HUMAN]	0.00580626	0.035641	-0.0705569	0.0061114	40.7708	6.03662
Q9Y5S9-2	Isoform 2 of RNA-binding protein 8A OS=Homo sapiens GN=RBM8A - [RBM8A_HUMAN]	0.0063117	0.0554722	-0.0686438	0.0797498	19.7477	5.92236
P02545	Prelamin-A/C OS=Homo sapiens GN=LMNA PE=1 SV=1 - [LMNA_HUMAN]	0.00661274	0.345833	-0.0675044	1.15793	74.0947	7.02002
Q9UHI6	Probable ATP-dependent RNA helicase DDX20 OS=Homo sapiens GN=DDX20 PE=1 SV=2 - [DDX20_HUMAN]	0.00713273	-0.151223	-0.0655362	-0.68776	92.1825	6.94678
P46734-2	Isoform 1 of Dual specificity mitogen-activated protein kinase kinase 3 OS=Homo sapiens GN=MAP2K3 - [MP2K3_HUMAN]	0.00715176	-0.220709	-0.0654642	-0.945782	36.1493	6.25244
Q96HE7	ERO1-like protein alpha OS=Homo sapiens GN=ERO1L PE=1 SV=2 - [ERO1A_HUMAN]	0.0076618	0.0284861	-0.0635337	-0.0204565	54.3581	5.68115
P50148	Guanine nucleotide-binding protein G(q) subunit alpha OS=Homo sapiens GN=GNAQ PE=1 SV=4 - [GNAQ_HUMAN]	0.00861929	0.0437722	-0.0599096	0.0363045	42.1153	5.68115
P08729	Keratin, type II cytoskeletal 7 OS=Homo sapiens GN=KRT7 PE=1 SV=5 - [K2C7_HUMAN]	0.00975756	0.0364966	-0.0556013	0.00928843	51.3543	5.47803
B4DL14	ATP synthase subunit gamma OS=Homo sapiens GN=ATP5C1 PE=1 SV=1 - [B4DL14_HUMAN]	0.0104489	0.0133532	-0.0529848	-0.0766487	27.4953	7.41553
B4DS61	SFRS protein kinase 1, isoform CRA_f OS=Homo sapiens GN=SRPK1 PE=1 SV=1 - [B4DS61_HUMAN]	0.0104768	0.148352	-0.0528791	0.424635	72.3381	5.57959
P30519-2	Isoform 2 of Heme oxygenase 2 OS=Homo sapiens GN=HMOX2 - [HMOX2_HUMAN]	0.0109351	0.00612234	-0.0511444	-0.103499	32.8164	5.90967
P19256-2	Isoform 2 of Lymphocyte function-associated antigen 3 OS=Homo sapiens GN=CD58 - [LFA3_HUMAN]	0.0123602	-0.16343	-0.0457505	-0.733089	26.6432	6.26514
P05198	Eukaryotic translation initiation factor 2 subunit 1 OS=Homo sapiens GN=EIF2S1 PE=1 SV=3 - [IF2A_HUMAN]	0.0126096	-0.0277414	-0.0448066	-0.229243	36.0894	5.08447
O95834	Echinoderm microtubule-associated protein-like 2 OS=Homo sapiens GN=EML2 PE=1 SV=1 - [EMAL2_HUMAN]	0.0133134	0.072604	-0.0421428	0.143364	70.6341	6.31592
Q9Y230	RuvB-like 2 OS=Homo sapiens GN=RUVBL2 PE=1 SV=3 - [RUVB2_HUMAN]	0.0145741	-0.153866	-0.0373708	-0.697576	51.1246	5.64307
Q6NYC8	Phostensin OS=Homo sapiens GN=PPP1R18 PE=1 SV=1 - [PPR18_HUMAN]	0.0146152	-0.0460593	-0.0372155	-0.297262	67.9015	5.40186
Q9NR30	Nucleolar RNA helicase 2 OS=Homo sapiens GN=DDX21 PE=1 SV=5 - [DDX21_HUMAN]	0.0147045	0.289885	-0.0368774	0.950182	87.2904	9.27588
P53621	Coatomer subunit alpha OS=Homo sapiens GN=COPA PE=1 SV=2 - [COPA_HUMAN]	0.014883	-0.0589797	-0.0362018	-0.345239	138.258	7.66455
O60832	H/ACA ribonucleoprotein complex subunit 4 OS=Homo sapiens GN=DKC1 PE=1 SV=3 - [DKC1_HUMAN]	0.0149317	0.225117	-0.0360176	0.709684	57.6378	9.42236
G3XAM7	Catenin (Cadherin-associated protein), alpha 1, 102kDa, isoform CRA_a OS=Homo sapiens GN=CTNNA1 PE=1 SV=1 - [G3XAM7_HUMAN]	0.0153485	-0.0132027	-0.0344398	-0.175257	92.6634	5.51611
P48960-2	Isoform 2 of CD97 antigen OS=Homo sapiens GN=CD97 - [CD97_HUMAN]	0.0157097	-0.00552231	-0.0330728	-0.146738	81.6897	7.04932
C9J0K6	Sorcin OS=Homo sapiens GN=SRI PE=1 SV=1 - [C9J0K6_HUMAN]	0.0157845	0.319794	-0.0327897	1.06124	17.5935	5.60498
Q96N66-2	Isoform 2 of Lysophospholipid acyltransferase 7 OS=Homo sapiens GN=MBOAT7 - [MBOA7_HUMAN]	0.0163008	-0.0154307	-0.0308354	-0.18353	44.7036	8.86572
H3BLV0	Complement decay-accelerating factor (Fragment) OS=Homo sapiens GN=CD55 PE=1 SV=1 - [H3BLV0_HUMAN]	0.0172477	-0.111404	-0.0272515	-0.539902	35.7825	5.5415
C9JDR0	Sterol-4-alpha-carboxylate 3-dehydrogenase, decarboxylating (Fragment) OS=Homo sapiens GN=NSDHL PE=1 SV=1 - [C9JDR0_HUMAN]	0.017868	-0.103252	-0.0249035	-0.509633	28.1284	6.53662
Q06210-2	Isoform 2 of Glutamine--fructose-6-phosphate aminotransferase [isomerizing] 1 OS=Homo sapiens GN=GFPT1 - [GFPT1_HUMAN]	0.0179336	-0.0161996	-0.0246554	-0.186386	76.7103	6.84424
Q14156-3	Isoform 3 of Protein EFR3 homolog A OS=Homo sapiens GN=EFR3A - [EFR3A_HUMAN]	0.0182382	-0.0270996	-0.0235024	-0.22686	87.5241	6.60986
Q9UNM6	26S proteasome non-ATPase regulatory subunit 13 OS=Homo sapiens GN=PSMD13 PE=1 SV=2 - [PSD13_HUMAN]	0.0184397	-0.145339	-0.0227399	-0.665912	42.9181	5.80811
Q14980-2	Isoform 2 of Nuclear mitotic apparatus protein 1 OS=Homo sapiens GN=NUMA1 - [NUMA1_HUMAN]	0.0189881	0.160938	-0.020664	0.471371	236.372	5.79541
P28482	Mitogen-activated protein kinase 1 OS=Homo sapiens GN=MAPK1 PE=1 SV=3 - [MK01_HUMAN]	0.0191776	0.21018	-0.0199467	0.654219	41.3632	6.97607
O95347	Structural maintenance of chromosomes protein 2 OS=Homo sapiens GN=SMC2 PE=1 SV=2 - [SMC2_HUMAN]	0.0192949	0.0607212	-0.0195029	0.0992404	135.572	8.42627
B7Z9I1	Medium-chain-specific acyl-CoA dehydrogenase, mitochondrial OS=Homo sapiens GN=ACADM PE=1 SV=1 - [B7Z9I1_HUMAN]	0.0193332	0.103004	-0.019358	0.256245	42.3995	6.43018
G5E9Z2	Cisplatin resistance related protein CRR9p, isoform CRA_c OS=Homo sapiens GN=CLPTM1L PE=1 SV=1 - [G5E9Z2_HUMAN]	0.0198366	-0.0258324	-0.0174526	-0.222155	43.2522	8.79248
Q13045	Protein flightless-1 homolog OS=Homo sapiens GN=FLII PE=1 SV=2 - [FLII_HUMAN]	0.0204356	-0.0240875	-0.0151855	-0.215675	144.66	6.04932
Q96JJ7	Protein disulfide-isomerase TMX3 OS=Homo sapiens GN=TMX3 PE=1 SV=2 - [TMX3_HUMAN]	0.0211282	-0.0194566	-0.0125639	-0.19848	51.8389	4.90674
Q8N766-4	Isoform 4 of ER membrane protein complex subunit 1 OS=Homo sapiens GN=EMC1 - [EMC1_HUMAN]	0.0212032	-0.105581	-0.0122801	-0.518282	109.352	7.92822
P26196	Probable ATP-dependent RNA helicase DDX6 OS=Homo sapiens GN=DDX6 PE=1 SV=2 - [DDX6_HUMAN]	0.0225098	0.111907	-0.00733461	0.289307	54.3823	8.66064
Q9BRQ8	Apoptosis-inducing factor 2 OS=Homo sapiens GN=AIFM2 PE=1 SV=1 - [AIFM2_HUMAN]	0.0227696	-0.141412	-0.00635116	-0.65133	40.5013	9.11475
P08621-2	Isoform 2 of U1 small nuclear ribonucleoprotein 70 kDa OS=Homo sapiens GN=SNRNP70 - [RU17_HUMAN]	0.022922	0.345601	-0.00577447	1.15707	50.5873	9.89111
Q9HD45	Transmembrane 9 superfamily member 3 OS=Homo sapiens GN=TM9SF3 PE=1 SV=2 - [TM9S3_HUMAN]	0.0229443	-0.0907081	-0.00569015	-0.463054	67.8431	7.21045
Q6NUK1	Calcium-binding mitochondrial carrier protein SCaMC-1 OS=Homo sapiens GN=SLC25A24 PE=1 SV=2 - [SCMC1_HUMAN]	0.0234988	-0.0223318	-0.00359138	-0.209156	53.3203	6.32861
B7ZC39	Endophilin-B2 OS=Homo sapiens GN=SH3GLB2 PE=1 SV=1 - [B7ZC39_HUMAN]	0.0237065	0.0641486	-0.00280501	0.111967	41.6425	5.97314
C9JP16	Cartilage-associated protein OS=Homo sapiens GN=CRTAP PE=1 SV=1 - [C9JP16_HUMAN]	0.0237212	0.0488014	-0.00274944	0.0549792	41.4065	5.87158
P43121	Cell surface glycoprotein MUC18 OS=Homo sapiens GN=MCAM PE=1 SV=2 - [MUC18_HUMAN]	0.0240172	-0.199556	-0.00162923	-0.867232	71.5626	5.75732
Q9H444	Charged multivesicular body protein 4b OS=Homo sapiens GN=CHMP4B PE=1 SV=1 - [CHM4B_HUMAN]	0.0247392	0.107571	0.00110372	0.273206	24.9346	4.81787
Q8IZL8	Proline-, glutamic acid- and leucine-rich protein 1 OS=Homo sapiens GN=PELP1 PE=1 SV=2 - [PELP1_HUMAN]	0.0251324	-0.04142	0.00259202	-0.280035	119.624	4.33545
Q9UHD8-7	Isoform 7 of Septin-9 OS=Homo sapiens GN=SEPT9 - [SEPT9_HUMAN]	0.0251618	0.0246354	0.00270294	-0.034755	63.4628	8.66064
O94776	Metastasis-associated protein MTA2 OS=Homo sapiens GN=MTA2 PE=1 SV=1 - [MTA2_HUMAN]	0.0253113	0.0103787	0.00326888	-0.0876938	74.9757	9.65674
O75976	Carboxypeptidase D OS=Homo sapiens GN=CPD PE=1 SV=2 - [CBPD_HUMAN]	0.0259911	-0.210777	0.00584204	-0.908899	152.835	6.04932
P02751-17	Isoform 17 of Fibronectin OS=Homo sapiens GN=FN1 - [FINC_HUMAN]	0.0261932	0.239875	0.00660684	0.764483	256.341	5.79541
P37837	Transaldolase OS=Homo sapiens GN=TALDO1 PE=1 SV=2 - [TALDO_HUMAN]	0.0264242	-0.0813598	0.00748117	-0.428342	37.5165	6.81494
B4DR80	Serine/threonine-protein kinase 24 12 kDa subunit OS=Homo sapiens GN=STK24 PE=1 SV=1 - [B4DR80_HUMAN]	0.0267956	-0.081875	0.00888709	-0.430255	45.8074	5.57959
Q9NXW2	DnaJ homolog subfamily B member 12 OS=Homo sapiens GN=DNAJB12 PE=1 SV=4 - [DJB12_HUMAN]	0.0270885	0.0967886	0.00999575	0.233168	41.7928	8.52881
Q9NPQ8-2	Isoform 2 of Synembryn-A OS=Homo sapiens GN=RIC8A - [RIC8A_HUMAN]	0.0273011	-0.15345	0.0108004	-0.696032	58.9054	6.60986
Q92499	ATP-dependent RNA helicase DDX1 OS=Homo sapiens GN=DDX1 PE=1 SV=2 - [DDX1_HUMAN]	0.027344	-0.0291626	0.0109626	-0.234521	82.3798	7.2251
F2Z2V0	Copine-1 (Fragment) OS=Homo sapiens GN=CPNE1 PE=1 SV=1 - [F2Z2V0_HUMAN]	0.0275141	-0.00985962	0.0116065	-0.162844	58.5973	5.8335
Q13557-12	Isoform Delta 12 of Calcium/calmodulin-dependent protein kinase type II subunit delta OS=Homo sapiens GN=CAMK2D - [KCC2D_HUMAN]	0.0275463	0.0664196	0.0117285	0.1204	54.0794	7.12256
Q96A33-2	Isoform 2 of Coiled-coil domain-containing protein 47 OS=Homo sapiens GN=CCDC47 - [CCD47_HUMAN]	0.0276173	0.222161	0.0119972	0.698707	55.2827	4.7417
Q7L2E3-2	Isoform 2 of Putative ATP-dependent RNA helicase DHX30 OS=Homo sapiens GN=DHX30 - [DHX30_HUMAN]	0.0277012	-0.0623502	0.0123145	-0.357754	136.03	8.60205
B4DLN1	Mitochondrial dicarboxylate carrier OS=Homo sapiens GN=SLC25A10 PE=1 SV=1 - [B4DLN1_HUMAN]	0.0277644	0.448548	0.0125538	1.53934	48.0687	9.5249
Q8N183	Mimitin, mitochondrial OS=Homo sapiens GN=NDUFAF2 PE=1 SV=1 - [MIMIT_HUMAN]	0.0285462	-0.0130079	0.0155128	-0.174534	19.8441	8.96826
Q8NBJ5	Procollagen galactosyltransferase 1 OS=Homo sapiens GN=COLGALT1 PE=1 SV=1 - [GT251_HUMAN]	0.0287351	-0.0686138	0.0162278	-0.381013	71.5905	7.31299
P33527-2	Isoform 2 of Multidrug resistance-associated protein 1 OS=Homo sapiens GN=ABCC1 - [MRP1_HUMAN]	0.0289127	-0.0933237	0.0169002	-0.472767	164.865	7.56201
P05556	Integrin beta-1 OS=Homo sapiens GN=ITGB1 PE=1 SV=2 - [ITB1_HUMAN]	0.0291133	-0.0836814	0.0176595	-0.436962	88.357	5.38916
O94826	Mitochondrial import receptor subunit TOM70 OS=Homo sapiens GN=TOMM70A PE=1 SV=1 - [TOM70_HUMAN]	0.0296155	0.145069	0.0195603	0.412443	67.412	7.12256
B4DGX2	Phosphatidylinositol 5-phosphate 4-kinase type-2 alpha OS=Homo sapiens GN=PIP4K2A PE=1 SV=1 - [B4DGX2_HUMAN]	0.0297986	0.187954	0.0202533	0.571688	39.777	6.21436
Q92621	Nuclear pore complex protein Nup205 OS=Homo sapiens GN=NUP205 PE=1 SV=3 - [NU205_HUMAN]	0.0303648	0.172991	0.0223963	0.516126	227.776	6.18896
Q15029-2	Isoform 2 of 116 kDa U5 small nuclear ribonucleoprotein component OS=Homo sapiens GN=EFTUD2 - [U5S1_HUMAN]	0.0306431	-0.0186811	0.0234498	-0.1956	105.317	5.22412
Q5JRX3	Presequence protease, mitochondrial OS=Homo sapiens GN=PITRM1 PE=1 SV=3 - [PREP_HUMAN]	0.030748	-0.0238689	0.0238468	-0.214864	117.338	6.91748
Q96I99	Succinyl-CoA ligase [GDP-forming] subunit beta, mitochondrial OS=Homo sapiens GN=SUCLG2 PE=1 SV=2 - [SUCB2_HUMAN]	0.0309011	-0.0995093	0.0244261	-0.495735	46.4814	6.39209
Q92520	Protein FAM3C OS=Homo sapiens GN=FAM3C PE=1 SV=1 - [FAM3C_HUMAN]	0.0310091	-0.274689	0.0248348	-1.14622	24.6646	8.29443
Q9NUQ8-2	Isoform 2 of ATP-binding cassette sub-family F member 3 OS=Homo sapiens GN=ABCF3 - [ABCF3_HUMAN]	0.0313984	0.192764	0.0263086	0.58955	78.9347	6.25244
F5GY37	Prohibitin-2 OS=Homo sapiens GN=PHB2 PE=1 SV=1 - [F5GY37_HUMAN]	0.0314096	0.121897	0.0263508	0.326403	29.705	9.87646
O75643	U5 small nuclear ribonucleoprotein 200 kDa helicase OS=Homo sapiens GN=SNRNP200 PE=1 SV=2 - [U520_HUMAN]	0.0317226	-0.0096635	0.0275356	-0.162116	244.353	6.06201
O15173	Membrane-associated progesterone receptor component 2 OS=Homo sapiens GN=PGRMC2 PE=1 SV=1 - [PGRC2_HUMAN]	0.0319288	0.0443206	0.0283158	0.0383408	23.8037	4.88135
P13489	Ribonuclease inhibitor OS=Homo sapiens GN=RNH1 PE=1 SV=2 - [RINI_HUMAN]	0.0321132	-0.127892	0.0290137	-0.601127	49.9411	4.81787
Q08752	Peptidyl-prolyl cis-trans isomerase D OS=Homo sapiens GN=PPID PE=1 SV=3 - [PPID_HUMAN]	0.0321486	0.091052	0.0291478	0.211866	40.7379	7.21045
P84157-2	Isoform 2 of Matrix-remodeling-associated protein 7 OS=Homo sapiens GN=MXRA7 - [MXRA7_HUMAN]	0.032492	-0.26072	0.0304475	-1.09435	17.4824	4.14502
F5H4G7	Importin subunit alpha OS=Homo sapiens GN=KPNA6 PE=1 SV=1 - [F5H4G7_HUMAN]	0.033065	-0.0663051	0.0326163	-0.37244	59.6303	5.0083
Q9Y4W2-3	Isoform 3 of Ribosomal biogenesis protein LAS1L OS=Homo sapiens GN=LAS1L - [LAS1L_HUMAN]	0.0335792	0.0139706	0.0345626	-0.0743562	76.7966	4.67822
O43390	Heterogeneous nuclear ribonucleoprotein R OS=Homo sapiens GN=HNRNPR PE=1 SV=1 - [HNRPR_HUMAN]	0.0337439	0.750829	0.035186	2.66178	70.8993	8.1333
Q13884-2	Isoform 2 of Beta-1-syntrophin OS=Homo sapiens GN=SNTB1 - [SNTB1_HUMAN]	0.0343697	-0.210685	0.0375546	-0.908559	40.7803	9.08545
Q86SF2	N-acetylgalactosaminyltransferase 7 OS=Homo sapiens GN=GALNT7 PE=1 SV=1 - [GALT7_HUMAN]	0.0345619	-0.0622625	0.0382821	-0.357429	75.341	7.10791
P52597	Heterogeneous nuclear ribonucleoprotein F OS=Homo sapiens GN=HNRNPF PE=1 SV=3 - [HNRPF_HUMAN]	0.0346222	0.219773	0.0385103	0.689839	45.6429	5.57959
Q9Y6G9	Cytoplasmic dynein 1 light intermediate chain 1 OS=Homo sapiens GN=DYNC1LI1 PE=1 SV=3 - [DC1L1_HUMAN]	0.0347219	-0.12113	0.0388878	-0.576018	56.544	6.41748
E9PFD7	Epidermal growth factor receptor OS=Homo sapiens GN=EGFR PE=1 SV=2 - [E9PFD7_HUMAN]	0.0349724	-0.0835364	0.039836	-0.436424	128.596	6.56592
Q8N1G4	Leucine-rich repeat-containing protein 47 OS=Homo sapiens GN=LRRC47 PE=1 SV=1 - [LRC47_HUMAN]	0.035171	0.0321498	0.0405874	-0.00685227	63.4337	8.27979
Q13085-3	Isoform 3 of Acetyl-CoA carboxylase 1 OS=Homo sapiens GN=ACACA - [ACACA_HUMAN]	0.035536	0.0898279	0.041969	0.207321	257.075	6.60986
O15439-2	Isoform 2 of Multidrug resistance-associated protein 4 OS=Homo sapiens GN=ABCC4 - [MRP4_HUMAN]	0.0355451	-0.0460722	0.0420034	-0.29731	144.109	8.19189
P38919	Eukaryotic initiation factor 4A-III OS=Homo sapiens GN=EIF4A3 PE=1 SV=4 - [IF4A3_HUMAN]	0.0356535	-0.0337486	0.0424138	-0.25155	46.8412	6.72705
P24928	DNA-directed RNA polymerase II subunit RPB1 OS=Homo sapiens GN=POLR2A PE=1 SV=2 - [RPB1_HUMAN]	0.0358142	-0.255662	0.0430221	-1.07557	217.039	7.37158
G3V529	ATP-dependent RNA helicase DDX24 OS=Homo sapiens GN=DDX24 PE=1 SV=1 - [G3V529_HUMAN]	0.0360033	0.0945749	0.0437378	0.224948	91.4239	8.82178
B4DX42	Splicing factor 1 OS=Homo sapiens GN=SF1 PE=1 SV=1 - [B4DX42_HUMAN]	0.0364465	0.276327	0.0454151	0.899839	46.391	9.34912
Q86X55-1	Isoform 1 of Histone-arginine methyltransferase CARM1 OS=Homo sapiens GN=CARM1 - [CARM1_HUMAN]	0.0366363	0.0211264	0.0461337	-0.0477848	63.4192	6.56592
D6REM6	Matrin-3 OS=Homo sapiens GN=MATR3 PE=1 SV=1 - [D6REM6_HUMAN]	0.0370781	0.144795	0.0478059	0.411428	88.3045	5.75732
Q7KZF4	Staphylococcal nuclease domain-containing protein 1 OS=Homo sapiens GN=SND1 PE=1 SV=1 - [SND1_HUMAN]	0.0372688	0.0368083	0.0485276	0.010446	101.934	7.1665
Q9BXY0	Protein MAK16 homolog OS=Homo sapiens GN=MAK16 PE=1 SV=2 - [MAK16_HUMAN]	0.0373503	-0.181727	0.048836	-0.80103	35.3467	5.37646
Q86V48-2	Isoform 2 of Leucine zipper protein 1 OS=Homo sapiens GN=LUZP1 - [LUZP1_HUMAN]	0.0373649	0.0934152	0.0488915	0.220641	114.518	8.88037
P26572	Alpha-1,3-mannosyl-glycoprotein 2-beta-N-acetylglucosaminyltransferase OS=Homo sapiens GN=MGAT1 PE=2 SV=2 - [MGAT1_HUMAN]	0.0376927	-0.0526823	0.050132	-0.321855	50.8464	9.15869
O15372	Eukaryotic translation initiation factor 3 subunit H OS=Homo sapiens GN=EIF3H PE=1 SV=1 - [EIF3H_HUMAN]	0.0379736	0.00133201	0.0511951	-0.121286	39.9051	6.53662
Q14573	Inositol 1,4,5-trisphosphate receptor type 3 OS=Homo sapiens GN=ITPR3 PE=1 SV=2 - [ITPR3_HUMAN]	0.0382713	-0.0767715	0.052322	-0.411304	303.912	6.48096
Q8NBJ7-2	Isoform 2 of Sulfatase-modifying factor 2 OS=Homo sapiens GN=SUMF2 - [SUMF2_HUMAN]	0.0384003	0.0545446	0.0528103	0.0763052	24.1017	6.93213
Q9HC35-2	Isoform 2 of Echinoderm microtubule-associated protein-like 4 OS=Homo sapiens GN=EML4 - [EMAL4_HUMAN]	0.0396734	0.0576781	0.057629	0.0879406	102.38	6.15088
P35659	Protein DEK OS=Homo sapiens GN=DEK PE=1 SV=1 - [DEK_HUMAN]	0.0396921	0.64495	0.0576998	2.26863	42.6479	8.55811
A8MX94	Glutathione S-transferase P OS=Homo sapiens GN=GSTP1 PE=1 SV=1 - [A8MX94_HUMAN]	0.0398663	0.0715984	0.0583593	0.13963	19.468	5.97314
P35052	Glypican-1 OS=Homo sapiens GN=GPC1 PE=1 SV=2 - [GPC1_HUMAN]	0.0400996	-0.199615	0.0592422	-0.867454	61.641	7.29834
F5H157	Ras-related protein Rab-35 (Fragment) OS=Homo sapiens GN=RAB35 PE=1 SV=1 - [F5H157_HUMAN]	0.0402932	0.0195794	0.0599748	-0.0535292	21.2009	8.30908
Q9BRX2	Protein pelota homolog OS=Homo sapiens GN=PELO PE=1 SV=2 - [PELO_HUMAN]	0.0404416	0.0391375	0.0605366	0.0190949	43.332	6.34131
Q9H5V8	CUB domain-containing protein 1 OS=Homo sapiens GN=CDCP1 PE=1 SV=3 - [CDCP1_HUMAN]	0.0405325	-0.106671	0.0608808	-0.52233	92.8724	7.95752
E9PHM2	Probable leucine--tRNA ligase, mitochondrial OS=Homo sapiens GN=LARS2 PE=1 SV=1 - [E9PHM2_HUMAN]	0.0406001	-0.0193038	0.0611366	-0.197912	96.8694	7.56201
Q7L014	Probable ATP-dependent RNA helicase DDX46 OS=Homo sapiens GN=DDX46 PE=1 SV=2 - [DDX46_HUMAN]	0.0407684	0.0928112	0.0617737	0.218398	117.29	9.29053
Q00341	Vigilin OS=Homo sapiens GN=HDLBP PE=1 SV=2 - [VIGLN_HUMAN]	0.0408086	-0.0766404	0.0619255	-0.410818	141.368	6.87354
P11586	C-1-tetrahydrofolate synthase, cytoplasmic OS=Homo sapiens GN=MTHFD1 PE=1 SV=3 - [C1TC_HUMAN]	0.0411242	-0.115021	0.0631201	-0.553334	101.495	7.29834
K7ELW0	Protein DJ-1 OS=Homo sapiens GN=PARK7 PE=1 SV=1 - [K7ELW0_HUMAN]	0.0411745	0.123433	0.0633105	0.332105	17.8985	7.86963
Q9Y2H6-2	Isoform 2 of Fibronectin type-III domain-containing protein 3A OS=Homo sapiens GN=FNDC3A - [FND3A_HUMAN]	0.0413933	-0.018756	0.0641386	-0.195878	125.741	7.07861
Q9NP64-2	Isoform 2 of Nucleolar protein of 40 kDa OS=Homo sapiens GN=ZCCHC17 - [NO40_HUMAN]	0.0415865	0.0940419	0.06487	0.222969	24.903	9.78857
P55060-3	Isoform 3 of Exportin-2 OS=Homo sapiens GN=CSE1L - [XPO2_HUMAN]	0.0429973	-0.110178	0.07021	-0.535351	107.709	5.8208
Q14204	Cytoplasmic dynein 1 heavy chain 1 OS=Homo sapiens GN=DYNC1H1 PE=1 SV=5 - [DYHC1_HUMAN]	0.0434908	-0.0983255	0.0720777	-0.49134	532.072	6.40479
Q06481-3	Isoform 3 of Amyloid-like protein 2 OS=Homo sapiens GN=APLP2 - [APLP2_HUMAN]	0.0442664	-0.167913	0.0750132	-0.749734	85.4325	4.76709
O75533	Splicing factor 3B subunit 1 OS=Homo sapiens GN=SF3B1 PE=1 SV=3 - [SF3B1_HUMAN]	0.0445117	-0.023584	0.0759417	-0.213806	145.738	7.09326
B7Z6M1	Plastin-3 OS=Homo sapiens GN=PLS3 PE=1 SV=1 - [B7Z6M1_HUMAN]	0.044893	-0.03976	0.077385	-0.273871	65.5908	6.30322
P49189	4-trimethylaminobutyraldehyde dehydrogenase OS=Homo sapiens GN=ALDH9A1 PE=1 SV=3 - [AL9A1_HUMAN]	0.0449768	0.076728	0.0777019	0.158678	53.767	5.87158
P11717	Cation-independent mannose-6-phosphate receptor OS=Homo sapiens GN=IGF2R PE=1 SV=3 - [MPRI_HUMAN]	0.0451254	-0.0674854	0.0782646	-0.376823	274.199	5.93506
P10606	Cytochrome c oxidase subunit 5B, mitochondrial OS=Homo sapiens GN=COX5B PE=1 SV=2 - [COX5B_HUMAN]	0.045407	0.123253	0.0793306	0.331438	13.6869	8.80713
Q9HAC8	Ubiquitin domain-containing protein 1 OS=Homo sapiens GN=UBTD1 PE=1 SV=1 - [UBTD1_HUMAN]	0.045457	-0.108935	0.0795196	-0.530737	25.9223	7.82568
Q9BWD1	Acetyl-CoA acetyltransferase, cytosolic OS=Homo sapiens GN=ACAT2 PE=1 SV=2 - [THIC_HUMAN]	0.0458581	-0.286066	0.0810379	-1.18847	41.3244	6.91748
O95292	Vesicle-associated membrane protein-associated protein B/C OS=Homo sapiens GN=VAPB PE=1 SV=3 - [VAPB_HUMAN]	0.0467949	-0.0247986	0.0845837	-0.218316	27.2111	7.29834
P36871	Phosphoglucomutase-1 OS=Homo sapiens GN=PGM1 PE=1 SV=3 - [PGM1_HUMAN]	0.047531	-0.134464	0.0873697	-0.625532	61.4105	6.75635
P07339	Cathepsin D OS=Homo sapiens GN=CTSD PE=1 SV=1 - [CATD_HUMAN]	0.0475626	-0.0540362	0.0874894	-0.326883	44.5236	6.53662
Q92900-2	Isoform 2 of Regulator of nonsense transcripts 1 OS=Homo sapiens GN=UPF1 - [RENT1_HUMAN]	0.04764	0.0688159	0.0877821	0.129298	122.958	6.68311
O15294-4	Isoform 4 of UDP-N-acetylglucosamine--peptide N-acetylglucosaminyltransferase 110 kDa subunit OS=Homo sapiens GN=OGT - [OGT1_HUMAN]	0.0480201	0.109313	0.0892209	0.279674	74.4884	7.04932
P35580	Myosin-10 OS=Homo sapiens GN=MYH10 PE=1 SV=3 - [MYH10_HUMAN]	0.0488991	-0.00974624	0.0925479	-0.162423	228.858	5.5415
Q14BN4-2	Isoform 2 of Sarcolemmal membrane-associated protein OS=Homo sapiens GN=SLMAP - [SLMAP_HUMAN]	0.0494506	0.0371069	0.0946353	0.0115546	90.7734	5.36377
B7Z3X4	Glucosamine-6-phosphate isomerase 1 OS=Homo sapiens GN=GNPDA1 PE=1 SV=1 - [B7Z3X4_HUMAN]	0.0503369	-0.12716	0.09799	-0.598411	24.0315	9.18799
Q9BUQ8	Probable ATP-dependent RNA helicase DDX23 OS=Homo sapiens GN=DDX23 PE=1 SV=3 - [DDX23_HUMAN]	0.0503902	0.226232	0.0981914	0.713825	95.5239	9.5542
P11766	Alcohol dehydrogenase class-3 OS=Homo sapiens GN=ADH5 PE=1 SV=4 - [ADHX_HUMAN]	0.0505584	0.135977	0.0988282	0.378683	39.6984	7.48877
Q8NFJ5	Retinoic acid-induced protein 3 OS=Homo sapiens GN=GPRC5A PE=1 SV=2 - [RAI3_HUMAN]	0.0506399	-0.0953651	0.0991367	-0.480347	40.2249	8.14795
P10644	cAMP-dependent protein kinase type I-alpha regulatory subunit OS=Homo sapiens GN=PRKAR1A PE=1 SV=1 - [KAP0_HUMAN]	0.0510715	0.0826785	0.10077	0.180773	42.955	5.35107
Q08211	ATP-dependent RNA helicase A OS=Homo sapiens GN=DHX9 PE=1 SV=4 - [DHX9_HUMAN]	0.0513584	-0.105738	0.101856	-0.518864	140.869	6.84424
P01834	Ig kappa chain C region OS=Homo sapiens GN=IGKC PE=1 SV=1 - [IGKC_HUMAN]	0.0516017	-0.0212255	0.102777	-0.205048	11.6017	5.87158
Q96RT1-7	Isoform 7 of Protein LAP2 OS=Homo sapiens GN=ERBB2IP - [LAP2_HUMAN]	0.0516142	0.149166	0.102824	0.427657	145.996	5.2876
Q9NR12-2	Isoform 2 of PDZ and LIM domain protein 7 OS=Homo sapiens GN=PDLIM7 - [PDLI7_HUMAN]	0.0518182	0.0247834	0.103596	-0.0342056	46.48	8.33838
Q5HY54	Filamin-A OS=Homo sapiens GN=FLNA PE=1 SV=1 - [Q5HY54_HUMAN]	0.0525374	0.143953	0.106319	0.408302	276.378	6.04932
Q8WXF7-2	Isoform 2 of Atlastin-1 OS=Homo sapiens GN=ATL1 - [ATLA1_HUMAN]	0.0530038	0.034546	0.108084	0.00204523	63.0151	6.27783
P61006	Ras-related protein Rab-8A OS=Homo sapiens GN=RAB8A PE=1 SV=1 - [RAB8A_HUMAN]	0.0530953	-0.029589	0.10843	-0.236104	23.6532	9.0708
Q9NVU7-2	Isoform 2 of Protein SDA1 homolog OS=Homo sapiens GN=SDAD1 - [SDA1_HUMAN]	0.0535205	0.222041	0.11004	0.69826	68.4118	9.39307
Q9UN86-2	Isoform B of Ras GTPase-activating protein-binding protein 2 OS=Homo sapiens GN=G3BP2 - [G3BP2_HUMAN]	0.0540475	-0.0143525	0.112034	-0.179527	50.7861	5.37646
E9PK09	Bcl-2-associated transcription factor 1 (Fragment) OS=Homo sapiens GN=BCLAF1 PE=1 SV=2 - [E9PK09_HUMAN]	0.054456	0.116408	0.11358	0.306019	83.0857	10.1401
P46013	Antigen KI-67 OS=Homo sapiens GN=MKI67 PE=1 SV=2 - [KI67_HUMAN]	0.0545354	0.0809191	0.113881	0.17424	358.474	9.45166
E9PH82	Protein FAM98A OS=Homo sapiens GN=FAM98A PE=1 SV=1 - [E9PH82_HUMAN]	0.054597	0.0796684	0.114114	0.169596	34.4091	8.27979
H0YAL7	Eukaryotic translation elongation factor 1 epsilon-1 (Fragment) OS=Homo sapiens GN=EEF1E1 PE=4 SV=1 - [H0YAL7_HUMAN]	0.0551859	-0.0856793	0.116343	-0.444381	15.3289	8.39697
P56192	Methionine--tRNA ligase, cytoplasmic OS=Homo sapiens GN=MARS PE=1 SV=2 - [SYMC_HUMAN]	0.0551981	-0.0777958	0.116389	-0.415108	101.052	6.16357
P68371	Tubulin beta-4B chain OS=Homo sapiens GN=TUBB4B PE=1 SV=1 - [TBB4B_HUMAN]	0.05556	0.0810209	0.117759	0.174618	49.799	4.89404
O75477	Erlin-1 OS=Homo sapiens GN=ERLIN1 PE=1 SV=1 - [ERLN1_HUMAN]	0.0558088	0.0328434	0.118701	-0.00427688	38.9014	7.86963
Q6YN16-2	Isoform 2 of Hydroxysteroid dehydrogenase-like protein 2 OS=Homo sapiens GN=HSDL2 - [HSDL2_HUMAN]	0.0561962	0.0822913	0.120167	0.179336	37.2962	6.1001
P11279	Lysosome-associated membrane glycoprotein 1 OS=Homo sapiens GN=LAMP1 PE=1 SV=3 - [LAMP1_HUMAN]	0.0565814	-0.0208067	0.121625	-0.203493	44.8538	8.74854
P50570-2	Isoform 2 of Dynamin-2 OS=Homo sapiens GN=DNM2 - [DYN2_HUMAN]	0.0568964	0.0268738	0.122817	-0.0264435	97.5909	7.63525
P17301	Integrin alpha-2 OS=Homo sapiens GN=ITGA2 PE=1 SV=1 - [ITA2_HUMAN]	0.0570292	-0.13548	0.12332	-0.629305	129.214	5.31299
Q9UMS4	Pre-mRNA-processing factor 19 OS=Homo sapiens GN=PRPF19 PE=1 SV=1 - [PRP19_HUMAN]	0.0572283	0.0787807	0.124073	0.1663	55.1463	6.60986
F8VPD4	CAD protein OS=Homo sapiens GN=CAD PE=1 SV=1 - [F8VPD4_HUMAN]	0.0577602	-0.069704	0.126087	-0.385061	235.873	6.55127
Q9H936	Mitochondrial glutamate carrier 1 OS=Homo sapiens GN=SLC25A22 PE=1 SV=1 - [GHC1_HUMAN]	0.0586801	0.0576053	0.129569	0.0876702	34.4483	9.29053
P12814-2	Isoform 2 of Alpha-actinin-1 OS=Homo sapiens GN=ACTN1 - [ACTN1_HUMAN]	0.0588717	0.111489	0.130294	0.287753	102.644	5.50342
Q9H223	EH domain-containing protein 4 OS=Homo sapiens GN=EHD4 PE=1 SV=1 - [EHD4_HUMAN]	0.059052	0.0734213	0.130976	0.146399	61.1365	6.75635
P40925-2	Isoform 2 of Malate dehydrogenase, cytoplasmic OS=Homo sapiens GN=MDH1 - [MDHC_HUMAN]	0.0594933	0.107911	0.132647	0.274469	27.008	9.11475
O95831-3	Isoform 3 of Apoptosis-inducing factor 1, mitochondrial OS=Homo sapiens GN=AIFM1 - [AIFM1_HUMAN]	0.0600453	-0.00108686	0.134736	-0.130268	66.2536	8.93896
J3KSW8	Myosin phosphatase Rho-interacting protein (Fragment) OS=Homo sapiens GN=MPRIP PE=1 SV=1 - [J3KSW8_HUMAN]	0.0605995	-0.0402825	0.136834	-0.275812	95.8704	6.03662
F5GY55	Uncharacterized protein OS=Homo sapiens GN=DDB1 PE=1 SV=1 - [F5GY55_HUMAN]	0.0611427	0.0235212	0.138889	-0.0388925	121.637	5.50342
P07384	Calpain-1 catalytic subunit OS=Homo sapiens GN=CAPN1 PE=1 SV=1 - [CAN1_HUMAN]	0.0613317	0.0710812	0.139605	0.13771	81.8382	5.66846
O75534-2	Isoform 2 of Cold shock domain-containing protein E1 OS=Homo sapiens GN=CSDE1 - [CSDE1_HUMAN]	0.0613703	-0.043773	0.139751	-0.288773	85.6934	6.20166
Q14008-2	Isoform 2 of Cytoskeleton-associated protein 5 OS=Homo sapiens GN=CKAP5 - [CKAP5_HUMAN]	0.0617729	0.147236	0.141275	0.420492	218.387	8.06006
P26038	Moesin OS=Homo sapiens GN=MSN PE=1 SV=3 - [MOES_HUMAN]	0.0620895	0.18098	0.142473	0.545791	67.7778	6.40479
Q9Y2A7	Nck-associated protein 1 OS=Homo sapiens GN=NCKAP1 PE=1 SV=1 - [NCKP1_HUMAN]	0.0623182	0.289923	0.143339	0.950325	128.707	6.62451
O60884	DnaJ homolog subfamily A member 2 OS=Homo sapiens GN=DNAJA2 PE=1 SV=1 - [DNJA2_HUMAN]	0.0625069	0.0228175	0.144053	-0.0415054	45.7166	6.48096
P35658-2	Isoform 2 of Nuclear pore complex protein Nup214 OS=Homo sapiens GN=NUP214 - [NU214_HUMAN]	0.0625318	-0.2252	0.144147	-0.962455	212.441	7.37158
O00487	26S proteasome non-ATPase regulatory subunit 14 OS=Homo sapiens GN=PSMD14 PE=1 SV=1 - [PSDE_HUMAN]	0.0628179	-0.110779	0.14523	-0.537583	34.5546	6.52197
Q8IV08	Phospholipase D3 OS=Homo sapiens GN=PLD3 PE=1 SV=1 - [PLD3_HUMAN]	0.0630848	0.00210281	0.14624	-0.118424	54.6705	6.46826
E9PC52	Histone-binding protein RBBP7 OS=Homo sapiens GN=RBBP7 PE=1 SV=1 - [E9PC52_HUMAN]	0.0632667	0.0896719	0.146929	0.206742	46.9088	5.07178
P63096	Guanine nucleotide-binding protein G(i) subunit alpha-1 OS=Homo sapiens GN=GNAI1 PE=1 SV=2 - [GNAI1_HUMAN]	0.0641511	0.143665	0.150276	0.40723	40.3352	5.97314
Q9UBS4	DnaJ homolog subfamily B member 11 OS=Homo sapiens GN=DNAJB11 PE=1 SV=1 - [DJB11_HUMAN]	0.064806	0.168474	0.152755	0.499355	40.4886	6.17627
P46940	Ras GTPase-activating-like protein IQGAP1 OS=Homo sapiens GN=IQGAP1 PE=1 SV=1 - [IQGA1_HUMAN]	0.0648226	0.176945	0.152818	0.530807	189.134	6.48096
P05026-2	Isoform 2 of Sodium/potassium-transporting ATPase subunit beta-1 OS=Homo sapiens GN=ATP1B1 - [AT1B1_HUMAN]	0.0657839	-0.017685	0.156456	-0.191901	34.8708	8.646
Q14165	Malectin OS=Homo sapiens GN=MLEC PE=1 SV=1 - [MLEC_HUMAN]	0.0658875	0.0657636	0.156848	0.117964	32.2136	5.41455
Q01082	Spectrin beta chain, non-erythrocytic 1 OS=Homo sapiens GN=SPTBN1 PE=1 SV=2 - [SPTB2_HUMAN]	0.0659445	0.0878826	0.157064	0.200098	274.439	5.56689
Q9NV96	Cell cycle control protein 50A OS=Homo sapiens GN=TMEM30A PE=1 SV=1 - [CC50A_HUMAN]	0.0662551	-0.0447538	0.15824	-0.292415	40.6576	8.5874
D6RCD0	Estradiol 17-beta-dehydrogenase 11 OS=Homo sapiens GN=HSD17B11 PE=1 SV=1 - [D6RCD0_HUMAN]	0.0669672	0.111355	0.160935	0.287256	28.0562	9.46631
D6R9D2	Neuronal membrane glycoprotein M6-a (Fragment) OS=Homo sapiens GN=GPM6A PE=4 SV=1 - [D6R9D2_HUMAN]	0.0669673	0.206758	0.160935	0.64151	23.986	5.03369
Q13247-3	Isoform SRP55-3 of Serine/arginine-rich splicing factor 6 OS=Homo sapiens GN=SRSF6 - [SRSF6_HUMAN]	0.0669918	-0.113681	0.161028	-0.548359	38.3956	11.0044
P40938-2	Isoform 2 of Replication factor C subunit 3 OS=Homo sapiens GN=RFC3 - [RFC3_HUMAN]	0.0675528	0.0947915	0.163151	0.225752	34.7339	8.39697
P61586	Transforming protein RhoA OS=Homo sapiens GN=RHOA PE=1 SV=1 - [RHOA_HUMAN]	0.0678788	0.149931	0.164385	0.4305	21.7541	6.1001
Q8TB61-3	Isoform 3 of Adenosine 3'-phospho 5'-phosphosulfate transporter 1 OS=Homo sapiens GN=SLC35B2 - [S35B2_HUMAN]	0.0679907	-0.0786518	0.164809	-0.418286	42.0999	9.34912
P22307-7	Isoform 7 of Non-specific lipid-transfer protein OS=Homo sapiens GN=SCP2 - [NLTP_HUMAN]	0.0681982	0.190323	0.165594	0.580486	54.3804	6.68311
Q6ZRP7	Sulfhydryl oxidase 2 OS=Homo sapiens GN=QSOX2 PE=1 SV=3 - [QSOX2_HUMAN]	0.0682672	-0.00747801	0.165855	-0.154	77.4796	7.72314
P08107	Heat shock 70 kDa protein 1A/1B OS=Homo sapiens GN=HSPA1A PE=1 SV=5 - [HSP71_HUMAN]	0.068728	0.203841	0.1676	0.630682	70.009	5.65576
Q9BTX1-6	Isoform 6 of Nucleoporin NDC1 OS=Homo sapiens GN=NDC1 - [NDC1_HUMAN]	0.068988	0.0088549	0.168584	-0.0933521	63.1173	9.0708
P08754	Guanine nucleotide-binding protein G(k) subunit alpha OS=Homo sapiens GN=GNAI3 PE=1 SV=3 - [GNAI3_HUMAN]	0.0692594	0.0405004	0.169611	0.0241556	40.5063	5.69385
H0Y4R1	Inosine-5'-monophosphate dehydrogenase 2 (Fragment) OS=Homo sapiens GN=IMPDH2 PE=1 SV=1 - [H0Y4R1_HUMAN]	0.069364	0.00655186	0.170007	-0.101904	51.0352	8.17725
P29144	Tripeptidyl-peptidase 2 OS=Homo sapiens GN=TPP2 PE=1 SV=4 - [TPP2_HUMAN]	0.0695137	-0.192763	0.170573	-0.84201	138.263	6.31592
O94808	Glutamine--fructose-6-phosphate aminotransferase [isomerizing] 2 OS=Homo sapiens GN=GFPT2 PE=1 SV=3 - [GFPT2_HUMAN]	0.0698556	-0.0357817	0.171867	-0.259099	76.8818	7.37158
Q9UDY2-6	Isoform 6 of Tight junction protein ZO-2 OS=Homo sapiens GN=TJP2 - [ZO2_HUMAN]	0.0699677	0.0917643	0.172292	0.214511	130.367	7.56201
O00429-4	Isoform 3 of Dynamin-1-like protein OS=Homo sapiens GN=DNM1L - [DNM1L_HUMAN]	0.0702367	-0.189405	0.17331	-0.829539	78.0512	6.81494
P34897-3	Isoform 3 of Serine hydroxymethyltransferase, mitochondrial OS=Homo sapiens GN=SHMT2 - [GLYM_HUMAN]	0.0705542	0.0142078	0.174511	-0.0734754	53.4214	8.14795
P78310-7	Isoform 7 of Coxsackievirus and adenovirus receptor OS=Homo sapiens GN=CXADR - [CXAR_HUMAN]	0.0706093	-0.0173133	0.17472	-0.190521	35.5472	7.29834
O75695	Protein XRP2 OS=Homo sapiens GN=RP2 PE=1 SV=4 - [XRP2_HUMAN]	0.0706774	-0.206773	0.174978	-0.894034	39.6155	5.12256
H0YJ34	Fermitin family homolog 2 (Fragment) OS=Homo sapiens GN=FERMT2 PE=1 SV=1 - [H0YJ34_HUMAN]	0.0709759	-0.012906	0.176108	-0.174156	73.3064	6.97607
Q9H2M9	Rab3 GTPase-activating protein non-catalytic subunit OS=Homo sapiens GN=RAB3GAP2 PE=1 SV=1 - [RBGPR_HUMAN]	0.0712784	-0.0737764	0.177253	-0.400183	155.886	5.61768
Q9NYL9	Tropomodulin-3 OS=Homo sapiens GN=TMOD3 PE=1 SV=1 - [TMOD3_HUMAN]	0.0713572	0.318292	0.177551	1.05567	39.5703	5.18604
Q08170	Serine/arginine-rich splicing factor 4 OS=Homo sapiens GN=SRSF4 PE=1 SV=2 - [SRSF4_HUMAN]	0.0723066	-0.0275506	0.181144	-0.228535	56.6453	11.5171
P08238	Heat shock protein HSP 90-beta OS=Homo sapiens GN=HSP90AB1 PE=1 SV=4 - [HS90B_HUMAN]	0.0724369	0.0104868	0.181637	-0.0872923	83.2121	5.03369
Q08209-2	Isoform 2 of Serine/threonine-protein phosphatase 2B catalytic subunit alpha isoform OS=Homo sapiens GN=PPP3CA - [PP2BA_HUMAN]	0.0726172	0.0907538	0.18232	0.210759	57.6218	6.30322
C9J5D1	N-alpha-acetyltransferase 50 OS=Homo sapiens GN=NAA50 PE=1 SV=1 - [C9J5D1_HUMAN]	0.0734762	0.0759381	0.185571	0.155745	14.8768	8.55811
O14818	Proteasome subunit alpha type-7 OS=Homo sapiens GN=PSMA7 PE=1 SV=1 - [PSA7_HUMAN]	0.0739191	0.0288145	0.187248	-0.019237	27.8696	8.45557
B4DIT7	Protein-glutamine gamma-glutamyltransferase 2 OS=Homo sapiens GN=TGM2 PE=1 SV=1 - [B4DIT7_HUMAN]	0.074327	0.0150366	0.188792	-0.070398	68.6054	5.30029
P62158	Calmodulin OS=Homo sapiens GN=CALM1 PE=1 SV=2 - [CALM_HUMAN]	0.0746215	0.20753	0.189906	0.644379	16.8268	4.22119
O43493-4	Isoform 4 of Trans-Golgi network integral membrane protein 2 OS=Homo sapiens GN=TGOLN2 - [TGON2_HUMAN]	0.075028	-0.109949	0.191445	-0.534499	39.5393	5.59229
Q9Y4W6	AFG3-like protein 2 OS=Homo sapiens GN=AFG3L2 PE=1 SV=2 - [AFG32_HUMAN]	0.0760555	0.1081	0.195334	0.275171	88.5282	8.66064
Q9BRD0	BUD13 homolog OS=Homo sapiens GN=BUD13 PE=1 SV=1 - [BUD13_HUMAN]	0.0763917	0.108626	0.196606	0.277124	70.4783	9.86182
Q8NI27	THO complex subunit 2 OS=Homo sapiens GN=THOC2 PE=1 SV=2 - [THOC2_HUMAN]	0.0772319	-0.086819	0.199787	-0.448613	182.659	8.44092
Q96T76	MMS19 nucleotide excision repair protein homolog OS=Homo sapiens GN=MMS19 PE=1 SV=2 - [MMS19_HUMAN]	0.0779143	-0.0351333	0.202369	-0.256691	113.217	6.354
Q92626	Peroxidasin homolog OS=Homo sapiens GN=PXDN PE=1 SV=2 - [PXDN_HUMAN]	0.0780343	-0.276421	0.202824	-1.15265	165.17	7.1665
P11388	DNA topoisomerase 2-alpha OS=Homo sapiens GN=TOP2A PE=1 SV=3 - [TOP2A_HUMAN]	0.0781471	0.272295	0.20325	0.884865	174.276	8.71924
Q8N983-4	Isoform 4 of 39S ribosomal protein L43, mitochondrial OS=Homo sapiens GN=MRPL43 - [RM43_HUMAN]	0.0781569	0.0853608	0.203287	0.190733	17.8423	9.87646
Q08722	Leukocyte surface antigen CD47 OS=Homo sapiens GN=CD47 PE=1 SV=1 - [CD47_HUMAN]	0.0783861	-0.0529135	0.204155	-0.322714	35.1907	7.21045
Q9NZM1-6	Isoform 6 of Myoferlin OS=Homo sapiens GN=MYOF - [MYOF_HUMAN]	0.0784494	0.0412086	0.204394	0.0267852	233.329	6.21436
Q9NTK5	Obg-like ATPase 1 OS=Homo sapiens GN=OLA1 PE=1 SV=2 - [OLA1_HUMAN]	0.0795451	0.11836	0.208542	0.313269	44.7153	7.81104
P13073	Cytochrome c oxidase subunit 4 isoform 1, mitochondrial OS=Homo sapiens GN=COX4I1 PE=1 SV=1 - [COX41_HUMAN]	0.0796333	0.169608	0.208876	0.503564	19.564	9.51025
O14495	Lipid phosphate phosphohydrolase 3 OS=Homo sapiens GN=PPAP2B PE=1 SV=1 - [LPP3_HUMAN]	0.0810268	-0.0687302	0.21415	-0.381445	35.093	9.14404
E9PIT3	Thrombin light chain OS=Homo sapiens GN=F2 PE=3 SV=1 - [E9PIT3_HUMAN]	0.0812329	0.112198	0.21493	0.290385	65.3667	5.70654
P22102	Trifunctional purine biosynthetic protein adenosine-3 OS=Homo sapiens GN=GART PE=1 SV=1 - [PUR2_HUMAN]	0.0820953	-0.085944	0.218194	-0.445364	107.699	6.69775
P61081	NEDD8-conjugating enzyme Ubc12 OS=Homo sapiens GN=UBE2M PE=1 SV=1 - [UBC12_HUMAN]	0.0830696	0.0385129	0.221882	0.0167755	20.8866	7.69385
P16615	Sarcoplasmic/endoplasmic reticulum calcium ATPase 2 OS=Homo sapiens GN=ATP2A2 PE=1 SV=1 - [AT2A2_HUMAN]	0.0832117	0.0204955	0.22242	-0.0501275	114.683	5.33838
K7ES89	Dual-specificity protein phosphatase 3 (Fragment) OS=Homo sapiens GN=DUSP3 PE=1 SV=1 - [K7ES89_HUMAN]	0.0837951	0.1063	0.224628	0.268487	14.3474	9.40771
Q8NBJ4-2	Isoform 2 of Golgi membrane protein 1 OS=Homo sapiens GN=GOLM1 - [GOLM1_HUMAN]	0.0858803	-0.0667416	0.23252	-0.374061	44.2463	4.90674
Q14683	Structural maintenance of chromosomes protein 1A OS=Homo sapiens GN=SMC1A PE=1 SV=2 - [SMC1A_HUMAN]	0.0864398	0.0381264	0.234638	0.0153405	143.144	7.63525
P39656	Dolichyl-diphosphooligosaccharide--protein glycosyltransferase 48 kDa subunit OS=Homo sapiens GN=DDOST PE=1 SV=4 - [OST48_HUMAN]	0.08689	0.0663307	0.236342	0.12007	50.769	6.55127
P62191	26S protease regulatory subunit 4 OS=Homo sapiens GN=PSMC1 PE=1 SV=1 - [PRS4_HUMAN]	0.0872725	-0.0461446	0.23779	-0.297579	49.1537	6.21436
P68104	Elongation factor 1-alpha 1 OS=Homo sapiens GN=EEF1A1 PE=1 SV=1 - [EF1A1_HUMAN]	0.0879849	-0.015171	0.240486	-0.182566	50.1091	9.01221
P35232	Prohibitin OS=Homo sapiens GN=PHB PE=1 SV=1 - [PHB_HUMAN]	0.0881147	0.166345	0.240978	0.491448	29.7859	5.75732
Q6IQ22	Ras-related protein Rab-12 OS=Homo sapiens GN=RAB12 PE=1 SV=3 - [RAB12_HUMAN]	0.0882213	-0.0735168	0.241381	-0.399219	27.2311	8.41162
O14964-2	Isoform 2 of Hepatocyte growth factor-regulated tyrosine kinase substrate OS=Homo sapiens GN=HGS - [HGS_HUMAN]	0.0883635	0.132306	0.241919	0.365052	76.3276	5.85889
O96005	Cleft lip and palate transmembrane protein 1 OS=Homo sapiens GN=CLPTM1 PE=1 SV=1 - [CLPT1_HUMAN]	0.0889553	-0.0912948	0.244159	-0.465233	76.0485	6.30322
H0Y3P2	Eukaryotic translation initiation factor 4 gamma 2 OS=Homo sapiens GN=EIF4G2 PE=1 SV=1 - [H0Y3P2_HUMAN]	0.0889964	-0.0871089	0.244315	-0.44969	98.0557	6.99072
Q9H6W3	Bifunctional lysine-specific demethylase and histidyl-hydroxylase NO66 OS=Homo sapiens GN=NO66 PE=1 SV=2 - [NO66_HUMAN]	0.0895574	0.132834	0.246438	0.367013	71.0414	6.45557
P52292	Importin subunit alpha-1 OS=Homo sapiens GN=KPNA2 PE=1 SV=1 - [IMA1_HUMAN]	0.0906059	0.0654357	0.250407	0.116746	57.8259	5.40186
P62826	GTP-binding nuclear protein Ran OS=Homo sapiens GN=RAN PE=1 SV=3 - [RAN_HUMAN]	0.090733	-0.0475719	0.250887	-0.302879	24.4076	7.48877
Q9BVC6	Transmembrane protein 109 OS=Homo sapiens GN=TMEM109 PE=1 SV=1 - [TM109_HUMAN]	0.0910246	0.0575375	0.251991	0.0874184	26.1936	10.4771
M0R3D6	60S ribosomal protein L18a (Fragment) OS=Homo sapiens GN=RPL18A PE=1 SV=1 - [M0R3D6_HUMAN]	0.0915114	0.238027	0.253834	0.757623	16.7038	10.77
P51149	Ras-related protein Rab-7a OS=Homo sapiens GN=RAB7A PE=1 SV=1 - [RAB7A_HUMAN]	0.0919266	0.172884	0.255405	0.51573	23.4748	6.69775
P60228	Eukaryotic translation initiation factor 3 subunit E OS=Homo sapiens GN=EIF3E PE=1 SV=1 - [EIF3E_HUMAN]	0.0925289	0.061229	0.257685	0.101126	52.1874	6.03662
O75083	WD repeat-containing protein 1 OS=Homo sapiens GN=WDR1 PE=1 SV=4 - [WDR1_HUMAN]	0.0926007	0.0851235	0.257957	0.189852	66.1519	6.65381
I3L2B0	Clustered mitochondria protein homolog (Fragment) OS=Homo sapiens GN=CLUH PE=1 SV=2 - [I3L2B0_HUMAN]	0.0928656	-0.144928	0.258959	-0.664387	138.142	6.03662
Q8IY81	pre-rRNA processing protein FTSJ3 OS=Homo sapiens GN=FTSJ3 PE=1 SV=2 - [SPB1_HUMAN]	0.093037	0.0163548	0.259608	-0.0655032	96.4992	8.39697
Q8NI36	WD repeat-containing protein 36 OS=Homo sapiens GN=WDR36 PE=1 SV=1 - [WDR36_HUMAN]	0.0934042	-0.0316959	0.260998	-0.243927	105.255	7.53271
P54577	Tyrosine--tRNA ligase, cytoplasmic OS=Homo sapiens GN=YARS PE=1 SV=4 - [SYYC_HUMAN]	0.0936287	0.0526627	0.261848	0.0693173	59.1061	7.04932
P63010	AP-2 complex subunit beta OS=Homo sapiens GN=AP2B1 PE=1 SV=1 - [AP2B1_HUMAN]	0.0940883	0.135583	0.263587	0.377221	104.486	5.37646
F5GWS8	Heat shock 70 kDa protein 13 OS=Homo sapiens GN=HSPA13 PE=1 SV=1 - [F5GWS8_HUMAN]	0.0941735	0.0870548	0.26391	0.197024	29.3734	6.53662
Q9Y6Z7	Collectin-10 OS=Homo sapiens GN=COLEC10 PE=2 SV=2 - [COL10_HUMAN]	0.094509	0.162421	0.26518	0.476877	30.6853	7.32764
Q00577	Transcriptional activator protein Pur-alpha OS=Homo sapiens GN=PURA PE=1 SV=2 - [PURA_HUMAN]	0.0946836	0.0202319	0.265841	-0.0511063	34.8894	6.44287
P31948-3	Isoform 3 of Stress-induced-phosphoprotein 1 OS=Homo sapiens GN=STIP1 - [STIP1_HUMAN]	0.0951182	0.122702	0.267485	0.329391	59.74	6.80029
A6NHN7	Zinc finger MYM-type protein 3 OS=Homo sapiens GN=ZMYM3 PE=1 SV=1 - [A6NHN7_HUMAN]	0.0956556	0.0602401	0.26952	0.0974541	141.697	5.96045
Q70E73-5	Isoform RMO1c of Ras-associated and pleckstrin homology domains-containing protein 1 OS=Homo sapiens GN=RAPH1 - [RAPH1_HUMAN]	0.095869	0.190084	0.270327	0.579595	66.9082	5.93506
D6RF62	Phosphoribosylaminoimidazole carboxylase OS=Homo sapiens GN=PAICS PE=1 SV=1 - [D6RF62_HUMAN]	0.0962781	-0.0340697	0.271875	-0.252742	37.0879	6.26514
P40227-2	Isoform 2 of T-complex protein 1 subunit zeta OS=Homo sapiens GN=CCT6A - [TCPZ_HUMAN]	0.0964566	-0.00149231	0.272551	-0.131774	53.2551	7.26904
P55010	Eukaryotic translation initiation factor 5 OS=Homo sapiens GN=EIF5 PE=1 SV=2 - [IF5_HUMAN]	0.0966919	-0.0850564	0.273442	-0.442068	49.1918	5.57959
P62263	40S ribosomal protein S14 OS=Homo sapiens GN=RPS14 PE=1 SV=3 - [RS14_HUMAN]	0.0968684	-0.0696327	0.27411	-0.384796	16.2625	10.0522
M0QZD9	Bromodomain-containing protein 4 (Fragment) OS=Homo sapiens GN=BRD4 PE=1 SV=1 - [M0QZD9_HUMAN]	0.0971607	0.255625	0.275216	0.822965	63.7306	8.86572
P00568	Adenylate kinase isoenzyme 1 OS=Homo sapiens GN=AK1 PE=1 SV=3 - [KAD1_HUMAN]	0.0976521	-0.0571275	0.277076	-0.338361	21.6213	8.63135
G5EA36	Cell division cycle 27, isoform CRA_c OS=Homo sapiens GN=CDC27 PE=1 SV=1 - [G5EA36_HUMAN]	0.0979607	-0.019883	0.278244	-0.200063	91.6803	7.12256
P35250-2	Isoform 2 of Replication factor C subunit 2 OS=Homo sapiens GN=RFC2 - [RFC2_HUMAN]	0.0988949	0.149322	0.28178	0.428237	35.2209	5.5415
F5GX82	Protein furry homolog-like OS=Homo sapiens GN=FRYL PE=1 SV=1 - [F5GX82_HUMAN]	0.0991591	0.200922	0.28278	0.619842	339.379	5.57959
P11387	DNA topoisomerase 1 OS=Homo sapiens GN=TOP1 PE=1 SV=2 - [TOP1_HUMAN]	0.0992987	0.362353	0.283308	1.21927	90.6689	9.30518
O95782-2	Isoform B of AP-2 complex subunit alpha-1 OS=Homo sapiens GN=AP2A1 - [AP2A1_HUMAN]	0.100117	-0.0411148	0.286404	-0.278902	105.295	7.66455
F5GWV7	Lysosomal acid phosphatase OS=Homo sapiens GN=ACP2 PE=4 SV=1 - [F5GWV7_HUMAN]	0.100304	0.126333	0.287114	0.342875	26.5874	5.37646
P60709	Actin, cytoplasmic 1 OS=Homo sapiens GN=ACTB PE=1 SV=1 - [ACTB_HUMAN]	0.101252	0.129345	0.290702	0.354057	41.7097	5.47803
P62937	Peptidyl-prolyl cis-trans isomerase A OS=Homo sapiens GN=PPIA PE=1 SV=2 - [PPIA_HUMAN]	0.102039	0.19509	0.293679	0.598185	18.0009	7.81104
F5GZJ1	Condensin complex subunit 1 OS=Homo sapiens GN=NCAPD2 PE=1 SV=1 - [F5GZJ1_HUMAN]	0.102092	0.0316682	0.29388	-0.00864074	152.079	6.69775
Q6NUM9-2	Isoform 2 of All-trans-retinol 13,14-reductase OS=Homo sapiens GN=RETSAT - [RETST_HUMAN]	0.103203	0.101219	0.298088	0.249617	52.4052	7.94287
P08195-2	Isoform 2 of 4F2 cell-surface antigen heavy chain OS=Homo sapiens GN=SLC3A2 - [4F2_HUMAN]	0.103384	0.0354227	0.298771	0.00530091	57.9089	5.35107
P09914-2	Isoform 2 of Interferon-induced protein with tetratricopeptide repeats 1 OS=Homo sapiens GN=IFIT1 - [IFIT1_HUMAN]	0.104464	0.0360605	0.302859	0.00766918	51.6806	8.36768
O00203-3	Isoform 2 of AP-3 complex subunit beta-1 OS=Homo sapiens GN=AP3B1 - [AP3B1_HUMAN]	0.104469	0.420972	0.302879	1.43694	116.122	6.30322
Q15555-4	Isoform 4 of Microtubule-associated protein RP/EB family member 2 OS=Homo sapiens GN=MAPRE2 - [MARE2_HUMAN]	0.104642	0.136135	0.303533	0.379269	30.6721	5.80811
Q96FJ2	Dynein light chain 2, cytoplasmic OS=Homo sapiens GN=DYNLL2 PE=1 SV=1 - [DYL2_HUMAN]	0.104656	0.267759	0.303584	0.868022	10.3431	7.37158
E7EMW7	E3 ubiquitin-protein ligase UBR5 OS=Homo sapiens GN=UBR5 PE=1 SV=1 - [E7EMW7_HUMAN]	0.10489	0.0449	0.304473	0.0404922	308.382	5.84619
Q2NL82	Pre-rRNA-processing protein TSR1 homolog OS=Homo sapiens GN=TSR1 PE=1 SV=1 - [TSR1_HUMAN]	0.104961	0.263983	0.304739	0.854003	91.7519	7.41553
Q9Y6N5	Sulfide:quinone oxidoreductase, mitochondrial OS=Homo sapiens GN=SQRDL PE=1 SV=1 - [SQRD_HUMAN]	0.105121	0.0544114	0.305346	0.0758105	49.9289	9.11475
P15509	Granulocyte-macrophage colony-stimulating factor receptor subunit alpha OS=Homo sapiens GN=CSF2RA PE=1 SV=1 - [CSF2R_HUMAN]	0.105335	0.0800262	0.306157	0.170925	46.1774	7.75244
P52272-2	Isoform 2 of Heterogeneous nuclear ribonucleoprotein M OS=Homo sapiens GN=HNRNPM - [HNRPM_HUMAN]	0.105627	0.0850079	0.307259	0.189423	73.5724	8.82178
Q9BR76	Coronin-1B OS=Homo sapiens GN=CORO1B PE=1 SV=1 - [COR1B_HUMAN]	0.105651	-0.0137729	0.307352	-0.177375	54.2003	5.88428
P53618	Coatomer subunit beta OS=Homo sapiens GN=COPB1 PE=1 SV=3 - [COPB_HUMAN]	0.105761	0.0657138	0.307768	0.117779	107.074	6.04932
P62750	60S ribosomal protein L23a OS=Homo sapiens GN=RPL23A PE=1 SV=1 - [RL23A_HUMAN]	0.106358	1.01039	0.310028	3.62559	17.6841	10.4478
O43678	NADH dehydrogenase [ubiquinone] 1 alpha subcomplex subunit 2 OS=Homo sapiens GN=NDUFA2 PE=1 SV=3 - [NDUA2_HUMAN]	0.106617	0.107295	0.311009	0.272182	10.9148	9.56885
Q9H4M9	EH domain-containing protein 1 OS=Homo sapiens GN=EHD1 PE=1 SV=2 - [EHD1_HUMAN]	0.107335	0.275148	0.313725	0.895462	60.5887	6.82959
E9PM69	26S protease regulatory subunit 6A OS=Homo sapiens GN=PSMC3 PE=1 SV=1 - [E9PM69_HUMAN]	0.107592	-0.024355	0.314698	-0.216669	44.2958	5.04639
P35579	Myosin-9 OS=Homo sapiens GN=MYH9 PE=1 SV=4 - [MYH9_HUMAN]	0.107712	0.118449	0.315153	0.313598	226.392	5.60498
P55084-2	Isoform 2 of Trifunctional enzyme subunit beta, mitochondrial OS=Homo sapiens GN=HADHB - [ECHB_HUMAN]	0.108643	0.179365	0.318675	0.539794	48.8482	9.17334
Q9NVN8	Guanine nucleotide-binding protein-like 3-like protein OS=Homo sapiens GN=GNL3L PE=1 SV=1 - [GNL3L_HUMAN]	0.109362	0.0638975	0.321397	0.111035	65.5316	8.44092
H3BRU6	Poly(rC)-binding protein 2 (Fragment) OS=Homo sapiens GN=PCBP2 PE=1 SV=1 - [H3BRU6_HUMAN]	0.109818	0.18796	0.323122	0.571712	31.6903	8.44092
Q14315-2	Isoform 2 of Filamin-C OS=Homo sapiens GN=FLNC - [FLNC_HUMAN]	0.110236	-0.0202407	0.324707	-0.201391	287.102	5.97314
P13647	Keratin, type II cytoskeletal 5 OS=Homo sapiens GN=KRT5 PE=1 SV=3 - [K2C5_HUMAN]	0.110753	0.0516628	0.326664	0.0656044	62.34	7.73779
P21399	Cytoplasmic aconitate hydratase OS=Homo sapiens GN=ACO1 PE=1 SV=3 - [ACOC_HUMAN]	0.11141	-0.0103462	0.32915	-0.16465	98.3366	6.68311
P43490	Nicotinamide phosphoribosyltransferase OS=Homo sapiens GN=NAMPT PE=1 SV=1 - [NAMPT_HUMAN]	0.111768	0.0681489	0.330505	0.126821	55.4866	7.15186
Q9UG63	ATP-binding cassette sub-family F member 2 OS=Homo sapiens GN=ABCF2 PE=1 SV=2 - [ABCF2_HUMAN]	0.111957	0.0896788	0.331219	0.206767	71.2446	7.37158
Q16401-2	Isoform 2 of 26S proteasome non-ATPase regulatory subunit 5 OS=Homo sapiens GN=PSMD5 - [PSMD5_HUMAN]	0.112078	0.00381751	0.331678	-0.112057	51.2798	5.43994
P31942-2	Isoform 2 of Heterogeneous nuclear ribonucleoprotein H3 OS=Homo sapiens GN=HNRNPH3 - [HNRH3_HUMAN]	0.112114	0.0864052	0.331813	0.194612	35.2164	6.87354
P13667	Protein disulfide-isomerase A4 OS=Homo sapiens GN=PDIA4 PE=1 SV=2 - [PDIA4_HUMAN]	0.112168	0.104113	0.33202	0.260366	72.887	5.07178
Q00839-2	Isoform Short of Heterogeneous nuclear ribonucleoprotein U OS=Homo sapiens GN=HNRNPU - [HNRPU_HUMAN]	0.112656	0.662063	0.333865	2.33217	88.9242	5.78271
Q9Y617-2	Isoform 2 of Phosphoserine aminotransferase OS=Homo sapiens GN=PSAT1 - [SERC_HUMAN]	0.112735	0.136918	0.334163	0.382178	35.1661	6.68311
B7Z6B8	2,4-dienoyl-CoA reductase, mitochondrial OS=Homo sapiens GN=DECR1 PE=1 SV=1 - [B7Z6B8_HUMAN]	0.113028	0.0634232	0.335273	0.109274	34.9722	8.89502
Q15365	Poly(rC)-binding protein 1 OS=Homo sapiens GN=PCBP1 PE=1 SV=2 - [PCBP1_HUMAN]	0.113761	0.14342	0.338046	0.406322	37.4739	7.09326
Q8N163	Cell cycle and apoptosis regulator protein 2 OS=Homo sapiens GN=CCAR2 PE=1 SV=2 - [CCAR2_HUMAN]	0.113904	0.0863492	0.338587	0.194404	102.838	5.22412
P04406	Glyceraldehyde-3-phosphate dehydrogenase OS=Homo sapiens GN=GAPDH PE=1 SV=3 - [G3P_HUMAN]	0.1144	-0.0818485	0.340467	-0.430157	36.0304	8.45557
P68366-2	Isoform 2 of Tubulin alpha-4A chain OS=Homo sapiens GN=TUBA4A - [TBA4A_HUMAN]	0.11454	0.185152	0.340994	0.561283	48.2976	5.0083
P28066	Proteasome subunit alpha type-5 OS=Homo sapiens GN=PSMA5 PE=1 SV=3 - [PSA5_HUMAN]	0.114864	0.0896912	0.342224	0.206813	26.3942	4.79248
Q92973-2	Isoform 2 of Transportin-1 OS=Homo sapiens GN=TNPO1 - [TNPO1_HUMAN]	0.115356	-0.0150176	0.344083	-0.181997	101.244	4.95752
P23497	Nuclear autoantigen Sp-100 OS=Homo sapiens GN=SP100 PE=1 SV=3 - [SP100_HUMAN]	0.115712	0.200051	0.34543	0.616606	100.354	8.22119
P48449	Lanosterol synthase OS=Homo sapiens GN=LSS PE=1 SV=1 - [ERG7_HUMAN]	0.116314	0.0434606	0.347711	0.0351476	83.2551	6.60986
Q86UY0	TXNDC5 protein OS=Homo sapiens GN=TXNDC5 PE=1 SV=1 - [Q86UY0_HUMAN]	0.116356	0.169108	0.34787	0.501706	40.3439	5.8335
H3BPZ1	Very-long-chain (3R)-3-hydroxyacyl-CoA dehydratase 3 OS=Homo sapiens GN=PTPLAD1 PE=1 SV=1 - [H3BPZ1_HUMAN]	0.116561	0.201051	0.348645	0.62032	40.0429	8.96826
P04899	Guanine nucleotide-binding protein G(i) subunit alpha-2 OS=Homo sapiens GN=GNAI2 PE=1 SV=3 - [GNAI2_HUMAN]	0.116577	0.109767	0.348705	0.281361	40.4251	5.5415
E9PGM4	1,4-alpha-glucan-branching enzyme OS=Homo sapiens GN=GBE1 PE=1 SV=1 - [E9PGM4_HUMAN]	0.1166	0.134515	0.348793	0.373257	75.9114	6.58057
Q9BRT3	Migration and invasion enhancer 1 OS=Homo sapiens GN=MIEN1 PE=1 SV=1 - [MIEN1_HUMAN]	0.116852	0.340978	0.349746	1.1399	12.3952	4.37354
Q96C19	EF-hand domain-containing protein D2 OS=Homo sapiens GN=EFHD2 PE=1 SV=1 - [EFHD2_HUMAN]	0.117546	0.0533215	0.352372	0.0717636	26.6805	5.19873
Q96CS3	FAS-associated factor 2 OS=Homo sapiens GN=FAF2 PE=1 SV=2 - [FAF2_HUMAN]	0.118233	0.0817567	0.354972	0.177351	52.5905	5.61768
O00232-2	Isoform 2 of 26S proteasome non-ATPase regulatory subunit 12 OS=Homo sapiens GN=PSMD12 - [PSD12_HUMAN]	0.118386	-0.0975846	0.355555	-0.488589	50.5463	7.88428
Q99460-2	Isoform 2 of 26S proteasome non-ATPase regulatory subunit 1 OS=Homo sapiens GN=PSMD1 - [PSMD1_HUMAN]	0.119192	0.0631691	0.358604	0.10833	102.193	5.2749
Q13155	Aminoacyl tRNA synthase complex-interacting multifunctional protein 2 OS=Homo sapiens GN=AIMP2 PE=1 SV=2 - [AIMP2_HUMAN]	0.119288	-0.0903634	0.358968	-0.461774	35.3263	8.22119
Q96LD4	Tripartite motif-containing protein 47 OS=Homo sapiens GN=TRIM47 PE=1 SV=2 - [TRI47_HUMAN]	0.119683	0.136821	0.360463	0.381819	69.4879	6.44287
P21589-2	Isoform 2 of 5'-nucleotidase OS=Homo sapiens GN=NT5E - [5NTD_HUMAN]	0.119923	-0.0265221	0.361369	-0.224716	57.9117	6.97607
P07954-2	Isoform Cytoplasmic of Fumarate hydratase, mitochondrial OS=Homo sapiens GN=FH - [FUMH_HUMAN]	0.119974	0.202347	0.361565	0.625134	50.1807	7.40088
P62979	Ubiquitin-40S ribosomal protein S27a OS=Homo sapiens GN=RPS27A PE=1 SV=2 - [RS27A_HUMAN]	0.12001	-0.0684559	0.361698	-0.380426	17.9535	9.64209
P05091	Aldehyde dehydrogenase, mitochondrial OS=Homo sapiens GN=ALDH2 PE=1 SV=2 - [ALDH2_HUMAN]	0.120252	0.0106499	0.362614	-0.0866869	56.3456	7.04932
P46977	Dolichyl-diphosphooligosaccharide--protein glycosyltransferase subunit STT3A OS=Homo sapiens GN=STT3A PE=1 SV=2 - [STT3A_HUMAN]	0.120315	0.207478	0.362852	0.644186	80.4768	8.07471
O60287	Nucleolar pre-ribosomal-associated protein 1 OS=Homo sapiens GN=URB1 PE=1 SV=4 - [NPA1P_HUMAN]	0.12048	-0.0237643	0.363477	-0.214475	254.227	6.46826
P04075	Fructose-bisphosphate aldolase A OS=Homo sapiens GN=ALDOA PE=1 SV=2 - [ALDOA_HUMAN]	0.121354	0.152463	0.366788	0.439901	39.3953	8.08936
P49915-2	Isoform 2 of GMP synthase [glutamine-hydrolyzing] OS=Homo sapiens GN=GMPS - [GUAA_HUMAN]	0.121515	0.0480041	0.367396	0.0520186	65.8875	7.47412
P67809	Nuclease-sensitive element-binding protein 1 OS=Homo sapiens GN=YBX1 PE=1 SV=3 - [YBOX1_HUMAN]	0.121803	0.603604	0.368487	2.1151	35.9027	9.87646
Q9BRZ2	E3 ubiquitin-protein ligase TRIM56 OS=Homo sapiens GN=TRIM56 PE=1 SV=3 - [TRI56_HUMAN]	0.122757	-0.17054	0.372098	-0.75949	81.4365	7.73779
O94851-5	Isoform 5 of Protein-methionine sulfoxide oxidase MICAL2 OS=Homo sapiens GN=MICAL2 - [MICA2_HUMAN]	0.123873	-0.0831038	0.376323	-0.434818	106.143	8.08936
F6T1Q0	2',5'-phosphodiesterase 12 OS=Homo sapiens GN=PDE12 PE=1 SV=1 - [F6T1Q0_HUMAN]	0.124816	0.104508	0.379889	0.26183	52.1427	7.84033
Q8N884-2	Isoform 2 of Cyclic GMP-AMP synthase OS=Homo sapiens GN=MB21D1 - [CGAS_HUMAN]	0.125666	-0.0319843	0.383106	-0.244998	49.7312	9.86182
Q01813	ATP-dependent 6-phosphofructokinase, platelet type OS=Homo sapiens GN=PFKP PE=1 SV=2 - [PFKAP_HUMAN]	0.126356	0.0381136	0.38572	0.0152928	85.5415	7.54736
Q70UQ0-4	Isoform 4 of Inhibitor of nuclear factor kappa-B kinase-interacting protein OS=Homo sapiens GN=IKBIP - [IKIP_HUMAN]	0.128391	0.0508891	0.393422	0.0627314	43.0565	4.91943
E9PCY7	Heterogeneous nuclear ribonucleoprotein H OS=Homo sapiens GN=HNRNPH1 PE=1 SV=1 - [E9PCY7_HUMAN]	0.128747	0.390801	0.39477	1.32491	47.0574	6.34131
P06396-2	Isoform 2 of Gelsolin OS=Homo sapiens GN=GSN - [GELS_HUMAN]	0.129104	0.247379	0.396121	0.792346	80.5905	5.84619
P05023	Sodium/potassium-transporting ATPase subunit alpha-1 OS=Homo sapiens GN=ATP1A1 PE=1 SV=1 - [AT1A1_HUMAN]	0.12924	-0.0110379	0.396634	-0.167219	112.824	5.49072
P69905	Hemoglobin subunit alpha OS=Homo sapiens GN=HBA1 PE=1 SV=2 - [HBA_HUMAN]	0.129556	0.419194	0.397831	1.43034	15.2479	8.67529
Q9UQ88-5	Isoform SV7 of Cyclin-dependent kinase 11A OS=Homo sapiens GN=CDK11A - [CD11A_HUMAN]	0.130282	0.113626	0.400578	0.295688	45.2005	9.24658
R4GN98	Protein S100-A6 (Fragment) OS=Homo sapiens GN=S100A6 PE=1 SV=1 - [R4GN98_HUMAN]	0.132189	0.0165159	0.407797	-0.0649048	9.67506	5.45264
P15880	40S ribosomal protein S2 OS=Homo sapiens GN=RPS2 PE=1 SV=2 - [RS2_HUMAN]	0.1323	0.237529	0.408218	0.75577	31.3046	10.2427
P15924	Desmoplakin OS=Homo sapiens GN=DSP PE=1 SV=3 - [DESP_HUMAN]	0.132658	0.084003	0.409573	0.185692	331.569	6.81494
F5H7F6	Microsomal glutathione S-transferase 1 (Fragment) OS=Homo sapiens GN=MGST1 PE=1 SV=1 - [F5H7F6_HUMAN]	0.13273	0.117994	0.409844	0.31191	8.88048	8.79248
Q06830	Peroxiredoxin-1 OS=Homo sapiens GN=PRDX1 PE=1 SV=1 - [PRDX1_HUMAN]	0.132787	0.170169	0.410061	0.505648	22.0963	8.1333
P06737-2	Isoform 2 of Glycogen phosphorylase, liver form OS=Homo sapiens GN=PYGL - [PYGL_HUMAN]	0.133393	0.214447	0.412355	0.670061	93.0751	7.29834
P04844-2	Isoform 2 of Dolichyl-diphosphooligosaccharide--protein glycosyltransferase subunit 2 OS=Homo sapiens GN=RPN2 - [RPN2_HUMAN]	0.1335	0.0704404	0.412758	0.13533	67.6814	6.06201
Q9Y6I9	Testis-expressed sequence 264 protein OS=Homo sapiens GN=TEX264 PE=1 SV=1 - [TX264_HUMAN]	0.133929	0.0749613	0.414382	0.152118	34.167	4.85596
P04843	Dolichyl-diphosphooligosaccharide--protein glycosyltransferase subunit 1 OS=Homo sapiens GN=RPN1 PE=1 SV=1 - [RPN1_HUMAN]	0.133939	0.0748927	0.414422	0.151863	68.5268	6.37939
P56537	Eukaryotic translation initiation factor 6 OS=Homo sapiens GN=EIF6 PE=1 SV=1 - [IF6_HUMAN]	0.133992	0.0136107	0.41462	-0.0756925	26.5822	4.67822
P26639	Threonine--tRNA ligase, cytoplasmic OS=Homo sapiens GN=TARS PE=1 SV=3 - [SYTC_HUMAN]	0.134075	0.0159803	0.414936	-0.0668937	83.3819	6.66846
F5H2B9	Uveal autoantigen with coiled-coil domains and ankyrin repeats OS=Homo sapiens GN=UACA PE=1 SV=1 - [F5H2B9_HUMAN]	0.134921	0.00603861	0.418136	-0.10381	150.439	7.02002
P49792	E3 SUMO-protein ligase RanBP2 OS=Homo sapiens GN=RANBP2 PE=1 SV=2 - [RBP2_HUMAN]	0.135064	0.0936427	0.418677	0.221486	357.974	6.20166
O15371-2	Isoform 2 of Eukaryotic translation initiation factor 3 subunit D OS=Homo sapiens GN=EIF3D - [EIF3D_HUMAN]	0.135086	-0.0482331	0.418761	-0.305334	58.1037	5.70654
O14979-3	Isoform 3 of Heterogeneous nuclear ribonucleoprotein D-like OS=Homo sapiens GN=HNRNPDL - [HNRDL_HUMAN]	0.13522	0.244982	0.41927	0.783446	27.1746	8.646
Q15691	Microtubule-associated protein RP/EB family member 1 OS=Homo sapiens GN=MAPRE1 PE=1 SV=3 - [MARE1_HUMAN]	0.135395	0.165831	0.419931	0.48954	29.9802	5.13525
P13639	Elongation factor 2 OS=Homo sapiens GN=EEF2 PE=1 SV=4 - [EF2_HUMAN]	0.13569	0.0663654	0.421049	0.120199	95.277	6.82959
P26006	Integrin alpha-3 OS=Homo sapiens GN=ITGA3 PE=1 SV=5 - [ITA3_HUMAN]	0.136222	-0.00618504	0.423061	-0.149199	116.538	6.771
P59998	Actin-related protein 2/3 complex subunit 4 OS=Homo sapiens GN=ARPC4 PE=1 SV=3 - [ARPC4_HUMAN]	0.136415	0.0974842	0.423794	0.235751	19.6543	8.42627
O94925-3	Isoform 3 of Glutaminase kidney isoform, mitochondrial OS=Homo sapiens GN=GLS - [GLSK_HUMAN]	0.136633	0.156629	0.424618	0.45537	65.4179	7.88428
D6RGI3	Septin 11, isoform CRA_b OS=Homo sapiens GN=SEPT11 PE=1 SV=1 - [D6RGI3_HUMAN]	0.136639	0.167811	0.424639	0.496891	48.9751	6.96143
Q05655	Protein kinase C delta type OS=Homo sapiens GN=PRKCD PE=1 SV=2 - [KPCD_HUMAN]	0.136743	0.201933	0.425032	0.623594	77.4549	7.75244
F8WF48	Translocation protein SEC62 OS=Homo sapiens GN=SEC62 PE=1 SV=1 - [F8WF48_HUMAN]	0.136809	0.227163	0.425283	0.717279	9.86401	9.48096
H3BRG4	Cytochrome b-c1 complex subunit 2, mitochondrial OS=Homo sapiens GN=UQCRC2 PE=1 SV=1 - [H3BRG4_HUMAN]	0.13722	0.17331	0.426838	0.517312	44.607	8.99756
F2Z2B9	Gamma-tubulin complex component 2 OS=Homo sapiens GN=TUBGCP2 PE=1 SV=1 - [F2Z2B9_HUMAN]	0.137718	-0.0773614	0.428723	-0.413495	82.5518	6.84424
O43143	Putative pre-mRNA-splicing factor ATP-dependent RNA helicase DHX15 OS=Homo sapiens GN=DHX15 PE=1 SV=2 - [DHX15_HUMAN]	0.13889	0.113293	0.43316	0.294454	90.8752	7.45947
P55735-2	Isoform 2 of Protein SEC13 homolog OS=Homo sapiens GN=SEC13 - [SEC13_HUMAN]	0.139069	-0.0161401	0.433837	-0.186165	33.9904	5.71924
Q9BRX8-2	Isoform 2 of Redox-regulatory protein FAM213A OS=Homo sapiens GN=FAM213A - [F213A_HUMAN]	0.139227	0.156832	0.434435	0.456122	24.4469	9.01221
Q9H0D6-2	Isoform 2 of 5'-3' exoribonuclease 2 OS=Homo sapiens GN=XRN2 - [XRN2_HUMAN]	0.139508	0.273044	0.435498	0.887648	99.8981	8.01611
Q9H4L5-6	Isoform 2b of Oxysterol-binding protein-related protein 3 OS=Homo sapiens GN=OSBPL3 - [OSBL3_HUMAN]	0.139892	0.094344	0.436952	0.22409	68.631	6.45557
P04083	Annexin A1 OS=Homo sapiens GN=ANXA1 PE=1 SV=2 - [ANXA1_HUMAN]	0.140215	0.0961977	0.438175	0.230974	38.69	7.02002
O15269	Serine palmitoyltransferase 1 OS=Homo sapiens GN=SPTLC1 PE=1 SV=1 - [SPTC1_HUMAN]	0.141178	-0.262214	0.441821	-1.0999	52.7105	6.01123
Q8WXA9-2	Isoform 2 of Splicing regulatory glutamine/lysine-rich protein 1 OS=Homo sapiens GN=SREK1 - [SREK1_HUMAN]	0.141411	0.131499	0.442703	0.362056	71.6064	10.1987
Q8NFQ8	Torsin-1A-interacting protein 2 OS=Homo sapiens GN=TOR1AIP2 PE=1 SV=1 - [TOIP2_HUMAN]	0.142395	0.0618015	0.446425	0.103252	51.2322	4.95752
P17987	T-complex protein 1 subunit alpha OS=Homo sapiens GN=TCP1 PE=1 SV=1 - [TCPA_HUMAN]	0.14274	0.00744676	0.447733	-0.0985809	60.3056	6.11279
F8VZY9	Keratin, type I cytoskeletal 18 OS=Homo sapiens GN=KRT18 PE=1 SV=1 - [F8VZY9_HUMAN]	0.143418	0.19125	0.450299	0.583925	43.7474	5.35107
O14980	Exportin-1 OS=Homo sapiens GN=XPO1 PE=1 SV=1 - [XPO1_HUMAN]	0.143697	0.223978	0.451353	0.705453	123.306	6.06201
Q14258	E3 ubiquitin/ISG15 ligase TRIM25 OS=Homo sapiens GN=TRIM25 PE=1 SV=2 - [TRI25_HUMAN]	0.143917	0.210297	0.452187	0.654653	70.9277	8.08936
Q14692	Ribosome biogenesis protein BMS1 homolog OS=Homo sapiens GN=BMS1 PE=1 SV=1 - [BMS1_HUMAN]	0.144456	0.212458	0.454226	0.662677	145.716	6.44287
Q15293	Reticulocalbin-1 OS=Homo sapiens GN=RCN1 PE=1 SV=1 - [RCN1_HUMAN]	0.144549	0.0467607	0.454578	0.0474017	38.8662	4.99561
P14618	Pyruvate kinase PKM OS=Homo sapiens GN=PKM PE=1 SV=4 - [KPYM_HUMAN]	0.144948	0.0415672	0.456089	0.0281168	57.9	7.84033
F5GX16	Annexin OS=Homo sapiens GN=ANXA8L2 PE=3 SV=1 - [F5GX16_HUMAN]	0.145466	0.255914	0.45805	0.824041	29.9821	5.24951
P17655	Calpain-2 catalytic subunit OS=Homo sapiens GN=CAPN2 PE=1 SV=6 - [CAN2_HUMAN]	0.145551	0.116508	0.458373	0.30639	79.9448	4.98291
P35241	Radixin OS=Homo sapiens GN=RDX PE=1 SV=1 - [RADI_HUMAN]	0.146045	0.295435	0.460243	0.970792	68.5214	6.3667
Q04760-2	Isoform 2 of Lactoylglutathione lyase OS=Homo sapiens GN=GLO1 - [LGUL_HUMAN]	0.146055	0.198186	0.460279	0.609681	19.0306	6.04932
P31689	DnaJ homolog subfamily A member 1 OS=Homo sapiens GN=DNAJA1 PE=1 SV=2 - [DNJA1_HUMAN]	0.1461	0.201925	0.460449	0.623564	44.8395	7.07861
O95714	E3 ubiquitin-protein ligase HERC2 OS=Homo sapiens GN=HERC2 PE=1 SV=2 - [HERC2_HUMAN]	0.146945	0.0763992	0.463647	0.157457	526.895	6.27783
O76094	Signal recognition particle subunit SRP72 OS=Homo sapiens GN=SRP72 PE=1 SV=3 - [SRP72_HUMAN]	0.146987	0.229396	0.463808	0.725571	74.56	9.26123
P18583-2	Isoform A of Protein SON OS=Homo sapiens GN=SON - [SON_HUMAN]	0.148242	0.0777351	0.468558	0.162417	232.162	5.98584
Q99613-2	Isoform 2 of Eukaryotic translation initiation factor 3 subunit C OS=Homo sapiens GN=EIF3C - [EIF3C_HUMAN]	0.148591	0.0769705	0.469877	0.159578	104.036	5.63037
O95340	Bifunctional 3'-phosphoadenosine 5'-phosphosulfate synthase 2 OS=Homo sapiens GN=PAPSS2 PE=1 SV=2 - [PAPS2_HUMAN]	0.149489	0.0108977	0.473275	-0.0857666	69.4566	8.03076
Q92544	Transmembrane 9 superfamily member 4 OS=Homo sapiens GN=TM9SF4 PE=1 SV=2 - [TM9S4_HUMAN]	0.149865	-0.171768	0.4747	-0.764049	74.4697	6.53662
O15118	Niemann-Pick C1 protein OS=Homo sapiens GN=NPC1 PE=1 SV=2 - [NPC1_HUMAN]	0.150174	0.119701	0.47587	0.318247	142.074	5.36377
Q9BS26	Endoplasmic reticulum resident protein 44 OS=Homo sapiens GN=ERP44 PE=1 SV=1 - [ERP44_HUMAN]	0.150722	0.126099	0.477945	0.342003	46.9414	5.26221
H0YD97	Pyruvate dehydrogenase protein X component, mitochondrial (Fragment) OS=Homo sapiens GN=PDHX PE=1 SV=1 - [H0YD97_HUMAN]	0.150918	0.24356	0.478685	0.778165	20.6599	7.34229
Q9UNZ2-6	Isoform 4 of NSFL1 cofactor p47 OS=Homo sapiens GN=NSFL1C - [NSF1C_HUMAN]	0.150954	-0.0863955	0.478823	-0.447041	28.5047	9.37842
P35637-2	Isoform Short of RNA-binding protein FUS OS=Homo sapiens GN=FUS - [FUS_HUMAN]	0.151606	0.267168	0.48129	0.865831	53.3228	9.36377
P11142	Heat shock cognate 71 kDa protein OS=Homo sapiens GN=HSPA8 PE=1 SV=1 - [HSP7C_HUMAN]	0.151622	0.200626	0.481349	0.618741	70.8542	5.51611
Q13200	26S proteasome non-ATPase regulatory subunit 2 OS=Homo sapiens GN=PSMD2 PE=1 SV=3 - [PSMD2_HUMAN]	0.152008	0.00709801	0.48281	-0.0998759	100.136	5.19873
Q70UQ0	Inhibitor of nuclear factor kappa-B kinase-interacting protein OS=Homo sapiens GN=IKBIP PE=1 SV=1 - [IKIP_HUMAN]	0.152802	0.281144	0.485816	0.917725	39.285	9.17334
P12259	Coagulation factor V OS=Homo sapiens GN=F5 PE=1 SV=4 - [FA5_HUMAN]	0.152994	0.2646	0.486543	0.856295	251.546	6.04932
F5H0L8	SEC23-interacting protein OS=Homo sapiens GN=SEC23IP PE=1 SV=1 - [F5H0L8_HUMAN]	0.153199	0.409173	0.487318	1.39313	89.6104	5.66846
O76031	ATP-dependent Clp protease ATP-binding subunit clpX-like, mitochondrial OS=Homo sapiens GN=CLPX PE=1 SV=2 - [CLPX_HUMAN]	0.15325	0.159896	0.487514	0.4675	69.1807	7.57666
Q8WVK2	U4/U6.U5 small nuclear ribonucleoprotein 27 kDa protein OS=Homo sapiens GN=SNRNP27 PE=1 SV=1 - [SNR27_HUMAN]	0.154173	-0.0417895	0.491006	-0.281408	18.8489	11.6196
Q13813-3	Isoform 3 of Spectrin alpha chain, non-erythrocytic 1 OS=Homo sapiens GN=SPTAN1 - [SPTN1_HUMAN]	0.154403	0.106097	0.491877	0.267734	282.108	5.33838
Q9NWB6-3	Isoform 3 of Arginine and glutamate-rich protein 1 OS=Homo sapiens GN=ARGLU1 - [ARGL1_HUMAN]	0.154886	0.422741	0.493704	1.44351	23.8196	9.20264
Q9H0U4	Ras-related protein Rab-1B OS=Homo sapiens GN=RAB1B PE=1 SV=1 - [RAB1B_HUMAN]	0.155108	0.15861	0.494545	0.462724	22.1572	5.73193
P15311	Ezrin OS=Homo sapiens GN=EZR PE=1 SV=4 - [EZRI_HUMAN]	0.155211	0.169403	0.494934	0.502803	69.3697	6.26514
P07585	Decorin OS=Homo sapiens GN=DCN PE=1 SV=1 - [PGS2_HUMAN]	0.155609	0.585931	0.496439	2.04948	39.7218	8.54346
P07602	Prosaposin OS=Homo sapiens GN=PSAP PE=1 SV=2 - [SAP_HUMAN]	0.155724	0.112823	0.496877	0.292708	58.0739	5.17334
I3L2C7	Gem-associated protein 4 OS=Homo sapiens GN=GEMIN4 PE=1 SV=1 - [I3L2C7_HUMAN]	0.155939	0.0666527	0.497691	0.121266	118.745	6.18896
P46779-4	Isoform 4 of 60S ribosomal protein L28 OS=Homo sapiens GN=RPL28 - [RL28_HUMAN]	0.156002	0.0411841	0.497928	0.0266944	7.88318	10.6968
Q8WTV0-4	Isoform 4 of Scavenger receptor class B member 1 OS=Homo sapiens GN=SCARB1 - [SCRB1_HUMAN]	0.156949	-0.000390931	0.501511	-0.127684	53.5438	7.25439
Q12797-10	Isoform 10 of Aspartyl/asparaginyl beta-hydroxylase OS=Homo sapiens GN=ASPH - [ASPH_HUMAN]	0.15793	0.0944276	0.505226	0.224401	83.2162	4.91943
J3KR24	Isoleucine--tRNA ligase, cytoplasmic OS=Homo sapiens GN=IARS PE=1 SV=1 - [J3KR24_HUMAN]	0.159694	-0.0353594	0.511903	-0.257531	131.68	6.11279
C9J2C3	Polypeptide N-acetylgalactosaminyltransferase 3 (Fragment) OS=Homo sapiens GN=GALNT3 PE=1 SV=1 - [C9J2C3_HUMAN]	0.159944	-0.0101942	0.512847	-0.164086	53.3412	8.07471
F5GYC4	Ribosomal protein S6 kinase alpha-3 OS=Homo sapiens GN=RPS6KA3 PE=1 SV=1 - [F5GYC4_HUMAN]	0.161307	0.049142	0.518008	0.0562438	80.5717	8.27979
P01892	HLA class I histocompatibility antigen, A-2 alpha chain OS=Homo sapiens GN=HLA-A PE=1 SV=1 - [1A02_HUMAN]	0.161753	-0.0510331	0.519696	-0.315731	40.8962	6.99072
P53396	ATP-citrate synthase OS=Homo sapiens GN=ACLY PE=1 SV=3 - [ACLY_HUMAN]	0.164885	0.130741	0.531549	0.35924	120.762	7.32764
Q53GQ0	Estradiol 17-beta-dehydrogenase 12 OS=Homo sapiens GN=HSD17B12 PE=1 SV=2 - [DHB12_HUMAN]	0.165085	0.123217	0.532307	0.331303	34.3022	9.31982
G5E9W7	28S ribosomal protein S22, mitochondrial OS=Homo sapiens GN=MRPS22 PE=1 SV=1 - [G5E9W7_HUMAN]	0.166599	0.0806196	0.538039	0.173128	36.7829	6.81494
G5EA52	Protein disulfide-isomerase OS=Homo sapiens GN=PDIA3 PE=1 SV=1 - [G5EA52_HUMAN]	0.166632	0.122725	0.538161	0.329477	54.9289	6.85889
P63173	60S ribosomal protein L38 OS=Homo sapiens GN=RPL38 PE=1 SV=2 - [RL38_HUMAN]	0.166707	0.189808	0.538446	0.578571	8.21273	10.0962
P05787	Keratin, type II cytoskeletal 8 OS=Homo sapiens GN=KRT8 PE=1 SV=7 - [K2C8_HUMAN]	0.166742	0.238493	0.538578	0.759353	53.6711	5.59229
O95202	LETM1 and EF-hand domain-containing protein 1, mitochondrial OS=Homo sapiens GN=LETM1 PE=1 SV=1 - [LETM1_HUMAN]	0.166795	0.248347	0.538778	0.795942	83.302	6.69775
P62304	Small nuclear ribonucleoprotein E OS=Homo sapiens GN=SNRPE PE=1 SV=1 - [RUXE_HUMAN]	0.167557	0.0223972	0.541663	-0.043066	10.7966	9.43701
P07195	L-lactate dehydrogenase B chain OS=Homo sapiens GN=LDHB PE=1 SV=2 - [LDHB_HUMAN]	0.167677	0.0544289	0.542118	0.0758755	36.6151	6.04932
O75369-8	Isoform 8 of Filamin-B OS=Homo sapiens GN=FLNB - [FLNB_HUMAN]	0.167778	0.0968515	0.542501	0.233401	281.459	5.70654
P32119	Peroxiredoxin-2 OS=Homo sapiens GN=PRDX2 PE=1 SV=5 - [PRDX2_HUMAN]	0.169116	0.156535	0.547565	0.45502	21.8782	5.97314
Q15717	ELAV-like protein 1 OS=Homo sapiens GN=ELAVL1 PE=1 SV=2 - [ELAV1_HUMAN]	0.169304	0.125049	0.548274	0.338105	36.0692	9.17334
B7Z817	Delta(24)-sterol reductase OS=Homo sapiens GN=DHCR24 PE=1 SV=1 - [B7Z817_HUMAN]	0.169429	0.0927142	0.548747	0.218039	54.7145	6.91748
P25205	DNA replication licensing factor MCM3 OS=Homo sapiens GN=MCM3 PE=1 SV=3 - [MCM3_HUMAN]	0.169666	0.159508	0.549647	0.466059	90.924	5.77002
F5GYC1	ATP-binding cassette sub-family D member 3 OS=Homo sapiens GN=ABCD3 PE=1 SV=1 - [F5GYC1_HUMAN]	0.169756	0.138474	0.549985	0.387955	67.2729	8.88037
Q92841-1	Isoform 2 of Probable ATP-dependent RNA helicase DDX17 OS=Homo sapiens GN=DDX17 - [DDX17_HUMAN]	0.170338	0.166883	0.552188	0.493446	72.326	8.5874
J3QKW2	28S ribosomal protein S7, mitochondrial OS=Homo sapiens GN=MRPS7 PE=1 SV=1 - [J3QKW2_HUMAN]	0.170373	0.241015	0.55232	0.768718	20.825	9.5542
J3KPD9	Nucleoside diphosphate kinase B OS=Homo sapiens GN=NME2 PE=1 SV=1 - [J3KPD9_HUMAN]	0.170649	0.196753	0.553365	0.604359	22.4077	9.53955
Q14137	Ribosome biogenesis protein BOP1 OS=Homo sapiens GN=BOP1 PE=1 SV=2 - [BOP1_HUMAN]	0.171705	0.0786238	0.557365	0.165717	83.5772	6.18896
Q86UP2-2	Isoform 2 of Kinectin OS=Homo sapiens GN=KTN1 - [KTN1_HUMAN]	0.17232	0.12855	0.559689	0.351105	149.519	5.70654
B4DT77	Annexin OS=Homo sapiens GN=ANXA7 PE=1 SV=1 - [B4DT77_HUMAN]	0.172754	0.154036	0.561334	0.445741	37.7809	7.18115
Q16850-2	Isoform 2 of Lanosterol 14-alpha demethylase OS=Homo sapiens GN=CYP51A1 - [CP51A_HUMAN]	0.17464	0.135755	0.568474	0.377861	46.2828	8.49951
Q12981	Vesicle transport protein SEC20 OS=Homo sapiens GN=BNIP1 PE=1 SV=3 - [SEC20_HUMAN]	0.176113	0.022012	0.574047	-0.0444966	26.1159	8.95361
Q9UKK3	Poly [ADP-ribose] polymerase 4 OS=Homo sapiens GN=PARP4 PE=1 SV=3 - [PARP4_HUMAN]	0.176614	0.0418386	0.575943	0.0291247	192.472	5.65576
O15042-2	Isoform 2 of U2 snRNP-associated SURP motif-containing protein OS=Homo sapiens GN=U2SURP - [SR140_HUMAN]	0.177789	0.0255044	0.580393	-0.0315285	118.162	8.47021
P53007	Tricarboxylate transport protein, mitochondrial OS=Homo sapiens GN=SLC25A1 PE=1 SV=2 - [TXTP_HUMAN]	0.178111	0.396412	0.581611	1.34574	33.991	9.89111
B4DEZ3	NADH dehydrogenase [ubiquinone] 1 alpha subcomplex subunit 13 OS=Homo sapiens GN=NDUFA13 PE=2 SV=1 - [B4DEZ3_HUMAN]	0.17818	0.257841	0.581873	0.831197	14.0763	9.0708
P23526-2	Isoform 2 of Adenosylhomocysteinase OS=Homo sapiens GN=AHCY - [SAHH_HUMAN]	0.178726	0.118183	0.583938	0.312609	44.6296	6.46826
P00387-2	Isoform 2 of NADH-cytochrome b5 reductase 3 OS=Homo sapiens GN=CYB5R3 - [NB5R3_HUMAN]	0.179514	0.114252	0.586919	0.298014	31.7394	7.57666
Q15149-3	Isoform 3 of Plectin OS=Homo sapiens GN=PLEC - [PLEC_HUMAN]	0.180968	0.112557	0.592423	0.29172	517.716	5.74463
Q2TAZ0	Autophagy-related protein 2 homolog A OS=Homo sapiens GN=ATG2A PE=1 SV=3 - [ATG2A_HUMAN]	0.182731	0.0600254	0.599098	0.096657	212.726	5.88428
Q14974	Importin subunit beta-1 OS=Homo sapiens GN=KPNB1 PE=1 SV=2 - [IMB1_HUMAN]	0.18366	0.101395	0.602611	0.250273	97.108	4.77979
H7C3P7	Ras-related protein Ral-A (Fragment) OS=Homo sapiens GN=RALA PE=1 SV=1 - [H7C3P7_HUMAN]	0.183945	-0.200915	0.603692	-0.872279	18.359	4.70361
P62829	60S ribosomal protein L23 OS=Homo sapiens GN=RPL23 PE=1 SV=1 - [RL23_HUMAN]	0.184177	-0.0133411	0.604568	-0.175772	14.8561	10.5063
Q9UJS0	Calcium-binding mitochondrial carrier protein Aralar2 OS=Homo sapiens GN=SLC25A13 PE=1 SV=2 - [CMC2_HUMAN]	0.184635	0.326219	0.606303	1.0851	74.1286	8.6167
P02649	Apolipoprotein E OS=Homo sapiens GN=APOE PE=1 SV=1 - [APOE_HUMAN]	0.185604	0.450247	0.609971	1.54565	36.1318	5.73193
C9J9K3	40S ribosomal protein SA (Fragment) OS=Homo sapiens GN=RPSA PE=1 SV=2 - [C9J9K3_HUMAN]	0.186479	-0.0838867	0.613283	-0.437725	29.386	5.24951
Q9BXJ9	N-alpha-acetyltransferase 15, NatA auxiliary subunit OS=Homo sapiens GN=NAA15 PE=1 SV=1 - [NAA15_HUMAN]	0.186594	0.0324676	0.613718	-0.00567214	101.208	7.41553
Q8N1F7	Nuclear pore complex protein Nup93 OS=Homo sapiens GN=NUP93 PE=1 SV=2 - [NUP93_HUMAN]	0.187127	0.198824	0.615735	0.612052	93.4296	5.71924
P05543	Thyroxine-binding globulin OS=Homo sapiens GN=SERPINA7 PE=1 SV=2 - [THBG_HUMAN]	0.187908	0.533729	0.618692	1.85564	46.2946	6.30322
O75131	Copine-3 OS=Homo sapiens GN=CPNE3 PE=1 SV=1 - [CPNE3_HUMAN]	0.188451	0.32501	0.620748	1.08061	60.0921	5.84619
B4E022	Transketolase OS=Homo sapiens GN=TKT PE=1 SV=1 - [B4E022_HUMAN]	0.188615	0.0970555	0.621368	0.234159	62.8393	7.51807
B4DJP7	Small nuclear ribonucleoprotein Sm D3 OS=Homo sapiens GN=SNRPD3 PE=1 SV=1 - [B4DJP7_HUMAN]	0.188905	0.664117	0.622465	2.3398	13.2829	8.90967
Q9H307	Pinin OS=Homo sapiens GN=PNN PE=1 SV=4 - [PININ_HUMAN]	0.189519	0.208497	0.624787	0.64797	81.565	7.13721
O95478	Ribosome biogenesis protein NSA2 homolog OS=Homo sapiens GN=NSA2 PE=1 SV=1 - [NSA2_HUMAN]	0.189824	0.0522253	0.625942	0.067693	30.0465	10.272
P61225	Ras-related protein Rap-2b OS=Homo sapiens GN=RAP2B PE=1 SV=1 - [RAP2B_HUMAN]	0.191435	0.0162996	0.632041	-0.0657079	20.4912	4.80518
P49959-2	Isoform 2 of Double-strand break repair protein MRE11A OS=Homo sapiens GN=MRE11A - [MRE11_HUMAN]	0.191473	0.144248	0.632185	0.409397	77.5939	5.8208
Q9UBI6	Guanine nucleotide-binding protein G(I)/G(S)/G(O) subunit gamma-12 OS=Homo sapiens GN=GNG12 PE=1 SV=3 - [GBG12_HUMAN]	0.19164	0.149022	0.632818	0.427124	8.00117	8.96826
U3KQJ1	Polymerase delta-interacting protein 2 OS=Homo sapiens GN=POLDIP2 PE=1 SV=1 - [U3KQJ1_HUMAN]	0.192112	0.146749	0.634603	0.418685	41.9081	8.6167
Q9UP95-4	Isoform 4 of Solute carrier family 12 member 4 OS=Homo sapiens GN=SLC12A4 - [S12A4_HUMAN]	0.192455	0.0952606	0.6359	0.227494	84.6465	6.1001
E7ESM2	Urokinase-type plasminogen activator chain B OS=Homo sapiens GN=PLAU PE=3 SV=2 - [E7ESM2_HUMAN]	0.194125	0.184817	0.642222	0.560038	44.5521	8.60205
O00299	Chloride intracellular channel protein 1 OS=Homo sapiens GN=CLIC1 PE=1 SV=4 - [CLIC1_HUMAN]	0.194214	0.070872	0.642561	0.136933	26.9057	5.17334
O60506-4	Isoform 4 of Heterogeneous nuclear ribonucleoprotein Q OS=Homo sapiens GN=SYNCRIP - [HNRPQ_HUMAN]	0.194248	0.836413	0.64269	2.97958	58.6993	7.56201
Q9Y3I0	tRNA-splicing ligase RtcB homolog OS=Homo sapiens GN=RTCB PE=1 SV=1 - [RTCB_HUMAN]	0.19483	0.140239	0.644891	0.394511	55.1749	7.2251
P20645	Cation-dependent mannose-6-phosphate receptor OS=Homo sapiens GN=M6PR PE=1 SV=1 - [MPRD_HUMAN]	0.194951	0.182006	0.645349	0.5496	30.9734	5.8335
P08574	Cytochrome c1, heme protein, mitochondrial OS=Homo sapiens GN=CYC1 PE=1 SV=3 - [CY1_HUMAN]	0.195365	0.178867	0.646917	0.537945	35.399	8.99756
P13807-2	Isoform 2 of Glycogen [starch] synthase, muscle OS=Homo sapiens GN=GYS1 - [GYS1_HUMAN]	0.196193	0.105238	0.65005	0.264544	76.4348	6.53662
Q9P0K7-4	Isoform 4 of Ankycorbin OS=Homo sapiens GN=RAI14 - [RAI14_HUMAN]	0.196275	0.116062	0.65036	0.304736	106.839	5.97314
P61247	40S ribosomal protein S3a OS=Homo sapiens GN=RPS3A PE=1 SV=2 - [RS3A_HUMAN]	0.19633	0.538626	0.650569	1.87382	29.9257	9.72998
P04233-2	Isoform 2 of HLA class II histocompatibility antigen gamma chain OS=Homo sapiens GN=CD74 - [HG2A_HUMAN]	0.19652	0.081155	0.651288	0.175116	26.3814	9.14404
Q12872	Splicing factor, suppressor of white-apricot homolog OS=Homo sapiens GN=SFSWAP PE=1 SV=3 - [SFSWA_HUMAN]	0.196914	0.106681	0.652777	0.2699	104.758	8.04541
Q00266	S-adenosylmethionine synthase isoform type-1 OS=Homo sapiens GN=MAT1A PE=1 SV=2 - [METK1_HUMAN]	0.197459	-0.228359	0.654841	-0.974185	43.62	6.29053
G3XAC6	RNA-binding protein 39 OS=Homo sapiens GN=RBM39 PE=1 SV=1 - [G3XAC6_HUMAN]	0.198151	0.389074	0.657461	1.3185	47.9941	10.5649
Q969G5	Protein kinase C delta-binding protein OS=Homo sapiens GN=PRKCDBP PE=1 SV=3 - [PRDBP_HUMAN]	0.199169	0.189019	0.661314	0.575644	27.6845	6.43018
Q15785	Mitochondrial import receptor subunit TOM34 OS=Homo sapiens GN=TOMM34 PE=1 SV=2 - [TOM34_HUMAN]	0.199394	0.196967	0.662165	0.605155	34.5378	8.98291
O75947	ATP synthase subunit d, mitochondrial OS=Homo sapiens GN=ATP5H PE=1 SV=3 - [ATP5H_HUMAN]	0.200584	0.143545	0.66667	0.406785	18.4795	5.30029
P00441	Superoxide dismutase [Cu-Zn] OS=Homo sapiens GN=SOD1 PE=1 SV=2 - [SODC_HUMAN]	0.201397	0.269774	0.669747	0.875506	15.9259	6.12549
C9JVY5	A-kinase anchor protein 2 (Fragment) OS=Homo sapiens GN=AKAP2 PE=1 SV=1 - [C9JVY5_HUMAN]	0.202703	0.11062	0.674689	0.284527	85.231	4.95752
Q56VL3	OCIA domain-containing protein 2 OS=Homo sapiens GN=OCIAD2 PE=1 SV=1 - [OCAD2_HUMAN]	0.203873	0.256388	0.679116	0.825801	16.9426	9.02686
K7ENG2	Splicing factor U2AF 65 kDa subunit OS=Homo sapiens GN=U2AF2 PE=1 SV=1 - [K7ENG2_HUMAN]	0.204333	0.480886	0.680861	1.65942	33.8799	5.03369
Q00765	Receptor expression-enhancing protein 5 OS=Homo sapiens GN=REEP5 PE=1 SV=3 - [REEP5_HUMAN]	0.20483	0.0335014	0.682741	-0.00183341	21.479	8.104
P13674-3	Isoform 3 of Prolyl 4-hydroxylase subunit alpha-1 OS=Homo sapiens GN=P4HA1 - [P4HA1_HUMAN]	0.205247	0.189589	0.68432	0.577758	58.921	6.02393
Q96PK6	RNA-binding protein 14 OS=Homo sapiens GN=RBM14 PE=1 SV=2 - [RBM14_HUMAN]	0.205485	0.233104	0.685218	0.739339	69.4489	9.67139
Q9P0L0	Vesicle-associated membrane protein-associated protein A OS=Homo sapiens GN=VAPA PE=1 SV=3 - [VAPA_HUMAN]	0.205979	0.131827	0.68709	0.363274	27.8752	8.6167
Q8IWT6	Volume-regulated anion channel subunit LRRC8A OS=Homo sapiens GN=LRRC8A PE=1 SV=1 - [LRC8A_HUMAN]	0.206549	0.254854	0.689248	0.820104	94.1387	7.94287
P50552	Vasodilator-stimulated phosphoprotein OS=Homo sapiens GN=VASP PE=1 SV=3 - [VASP_HUMAN]	0.206828	0.284194	0.690303	0.929049	39.8051	8.93896
Q9Y3F4	Serine-threonine kinase receptor-associated protein OS=Homo sapiens GN=STRAP PE=1 SV=1 - [STRAP_HUMAN]	0.207573	0.135627	0.693123	0.377383	38.414	5.12256
P02786	Transferrin receptor protein 1 OS=Homo sapiens GN=TFRC PE=1 SV=2 - [TFR1_HUMAN]	0.20819	0.119445	0.695459	0.317295	84.8179	6.60986
P54136	Arginine--tRNA ligase, cytoplasmic OS=Homo sapiens GN=RARS PE=1 SV=2 - [SYRC_HUMAN]	0.209425	0.044166	0.700132	0.0377667	75.3309	6.68311
Q3ZCQ8	Mitochondrial import inner membrane translocase subunit TIM50 OS=Homo sapiens GN=TIMM50 PE=1 SV=2 - [TIM50_HUMAN]	0.209485	0.225974	0.700358	0.712864	39.6215	8.36768
Q96I25	Splicing factor 45 OS=Homo sapiens GN=RBM17 PE=1 SV=1 - [SPF45_HUMAN]	0.20954	0.301489	0.700568	0.993273	44.9339	5.97314
J3QT28	Mitotic checkpoint protein BUB3 (Fragment) OS=Homo sapiens GN=BUB3 PE=1 SV=1 - [J3QT28_HUMAN]	0.209576	0.267702	0.700706	0.867811	31.6837	8.1626
P41091	Eukaryotic translation initiation factor 2 subunit 3 OS=Homo sapiens GN=EIF2S3 PE=1 SV=3 - [IF2G_HUMAN]	0.212569	0.316519	0.712033	1.04908	51.0772	8.39697
P42167-2	Isoform Gamma of Lamina-associated polypeptide 2, isoforms beta/gamma OS=Homo sapiens GN=TMPO - [LAP2B_HUMAN]	0.212753	0.394441	0.712729	1.33842	38.7143	9.15869
Q92599-3	Isoform 3 of Septin-8 OS=Homo sapiens GN=SEPT8 - [SEPT8_HUMAN]	0.212964	0.296121	0.713526	0.97334	43.4922	6.34131
P49748-2	Isoform 2 of Very long-chain specific acyl-CoA dehydrogenase, mitochondrial OS=Homo sapiens GN=ACADVL - [ACADV_HUMAN]	0.213111	0.21943	0.714082	0.688565	68.0152	8.55811
Q5HY57	Emerin OS=Homo sapiens GN=EMD PE=1 SV=1 - [Q5HY57_HUMAN]	0.213279	0.0623714	0.714721	0.105368	24.9229	5.021
P53999	Activated RNA polymerase II transcriptional coactivator p15 OS=Homo sapiens GN=SUB1 PE=1 SV=3 - [TCP4_HUMAN]	0.213286	0.8115	0.714746	2.88707	14.3864	9.59814
Q07020-2	Isoform 2 of 60S ribosomal protein L18 OS=Homo sapiens GN=RPL18 - [RL18_HUMAN]	0.214472	0.20554	0.719233	0.636989	18.08	11.8394
O43242	26S proteasome non-ATPase regulatory subunit 3 OS=Homo sapiens GN=PSMD3 PE=1 SV=2 - [PSMD3_HUMAN]	0.21486	0.0238381	0.720702	-0.0377157	60.9395	8.44092
Q9UNH7	Sorting nexin-6 OS=Homo sapiens GN=SNX6 PE=1 SV=1 - [SNX6_HUMAN]	0.215177	0.197013	0.721905	0.605328	46.6198	6.16357
P17858	ATP-dependent 6-phosphofructokinase, liver type OS=Homo sapiens GN=PFKL PE=1 SV=6 - [PFKAL_HUMAN]	0.215746	0.307516	0.724056	1.01565	84.9642	7.50342
P12429	Annexin A3 OS=Homo sapiens GN=ANXA3 PE=1 SV=3 - [ANXA3_HUMAN]	0.215789	0.246622	0.724221	0.789535	36.3527	5.92236
Q8NFH4	Nucleoporin Nup37 OS=Homo sapiens GN=NUP37 PE=1 SV=1 - [NUP37_HUMAN]	0.216144	0.228014	0.725562	0.720442	36.684	5.92236
P06493	Cyclin-dependent kinase 1 OS=Homo sapiens GN=CDK1 PE=1 SV=3 - [CDK1_HUMAN]	0.216598	0.14308	0.727282	0.405059	34.0739	8.39697
O95168-2	Isoform 2 of NADH dehydrogenase [ubiquinone] 1 beta subcomplex subunit 4 OS=Homo sapiens GN=NDUFB4 - [NDUB4_HUMAN]	0.217441	0.250424	0.730471	0.803656	14.0174	9.80322
Q99720-4	Isoform 4 of Sigma non-opioid intracellular receptor 1 OS=Homo sapiens GN=SIGMAR1 - [SGMR1_HUMAN]	0.218583	0.206226	0.734795	0.639537	11.9843	6.50732
Q9HB71	Calcyclin-binding protein OS=Homo sapiens GN=CACYBP PE=1 SV=2 - [CYBP_HUMAN]	0.218864	0.280699	0.73586	0.916074	26.1936	8.25049
P22413	Ectonucleotide pyrophosphatase/phosphodiesterase family member 1 OS=Homo sapiens GN=ENPP1 PE=1 SV=2 - [ENPP1_HUMAN]	0.220789	0.103387	0.743143	0.257668	104.857	7.13721
Q68CQ7	Glycosyltransferase 8 domain-containing protein 1 OS=Homo sapiens GN=GLT8D1 PE=1 SV=2 - [GL8D1_HUMAN]	0.221621	0.188662	0.746294	0.574317	41.909	9.34912
Q14739	Lamin-B receptor OS=Homo sapiens GN=LBR PE=1 SV=2 - [LBR_HUMAN]	0.222185	0.0762462	0.748428	0.156889	70.658	9.36377
E5RHG9	Cytochrome b-c1 complex subunit 7 OS=Homo sapiens GN=UQCRB PE=1 SV=1 - [E5RHG9_HUMAN]	0.22338	0.47633	0.752951	1.6425	9.23393	8.11865
O15533-2	Isoform 2 of Tapasin OS=Homo sapiens GN=TAPBP - [TPSN_HUMAN]	0.224353	0.11747	0.756634	0.309963	43.8576	6.99072
P00338	L-lactate dehydrogenase A chain OS=Homo sapiens GN=LDHA PE=1 SV=2 - [LDHA_HUMAN]	0.22559	0.212489	0.761316	0.662793	36.6654	8.26514
Q9UEY8-2	Isoform 1 of Gamma-adducin OS=Homo sapiens GN=ADD3 - [ADDG_HUMAN]	0.225737	0.0950467	0.761873	0.2267	75.6235	6.81494
P50995-2	Isoform 2 of Annexin A11 OS=Homo sapiens GN=ANXA11 - [ANX11_HUMAN]	0.22623	0.306802	0.763739	1.013	51.2096	7.66455
P30048-2	Isoform 2 of Thioredoxin-dependent peroxide reductase, mitochondrial OS=Homo sapiens GN=PRDX3 - [PRDX3_HUMAN]	0.226475	0.229518	0.764664	0.726024	25.8223	7.45947
Q14444-2	Isoform 2 of Caprin-1 OS=Homo sapiens GN=CAPRIN1 - [CAPR1_HUMAN]	0.22718	0.260464	0.767334	0.840935	76.8143	5.12256
P17252	Protein kinase C alpha type OS=Homo sapiens GN=PRKCA PE=1 SV=4 - [KPCA_HUMAN]	0.230068	0.0967383	0.778263	0.232981	76.7001	7.04932
O94919	Endonuclease domain-containing 1 protein OS=Homo sapiens GN=ENDOD1 PE=1 SV=2 - [ENDD1_HUMAN]	0.230484	0.0929329	0.779841	0.218851	54.9813	5.70654
P27694	Replication protein A 70 kDa DNA-binding subunit OS=Homo sapiens GN=RPA1 PE=1 SV=2 - [RFA1_HUMAN]	0.232072	-0.0107948	0.78585	-0.166316	68.0953	7.21045
Q9UIQ6-3	Isoform 3 of Leucyl-cystinyl aminopeptidase OS=Homo sapiens GN=LNPEP - [LCAP_HUMAN]	0.232239	0.173066	0.786483	0.516404	114.988	5.78271
P51572	B-cell receptor-associated protein 31 OS=Homo sapiens GN=BCAP31 PE=1 SV=3 - [BAP31_HUMAN]	0.232439	0.272286	0.787238	0.884835	27.974	8.44092
Q8NE01	Metal transporter CNNM3 OS=Homo sapiens GN=CNNM3 PE=1 SV=1 - [CNNM3_HUMAN]	0.232942	0.207669	0.789143	0.644896	76.0721	6.0874
O43747	AP-1 complex subunit gamma-1 OS=Homo sapiens GN=AP1G1 PE=1 SV=5 - [AP1G1_HUMAN]	0.233109	0.211272	0.789777	0.658275	91.2931	6.80029
Q07065	Cytoskeleton-associated protein 4 OS=Homo sapiens GN=CKAP4 PE=1 SV=2 - [CKAP4_HUMAN]	0.233193	0.194039	0.790092	0.594283	65.9827	5.92236
P30040	Endoplasmic reticulum resident protein 29 OS=Homo sapiens GN=ERP29 PE=1 SV=4 - [ERP29_HUMAN]	0.233844	0.234155	0.792558	0.743243	28.9752	7.31299
P43686	26S protease regulatory subunit 6B OS=Homo sapiens GN=PSMC4 PE=1 SV=2 - [PRS6B_HUMAN]	0.234584	0.105181	0.795357	0.264332	47.3365	5.21143
O95373	Importin-7 OS=Homo sapiens GN=IPO7 PE=1 SV=1 - [IPO7_HUMAN]	0.234761	0.0878486	0.796029	0.199971	119.44	4.81787
Q14151	Scaffold attachment factor B2 OS=Homo sapiens GN=SAFB2 PE=1 SV=1 - [SAFB2_HUMAN]	0.234796	0.560905	0.79616	1.95655	107.408	6.16357
A6NNI4	CD9 antigen OS=Homo sapiens GN=CD9 PE=1 SV=1 - [A6NNI4_HUMAN]	0.235629	0.28734	0.799312	0.940732	17.752	6.29053
Q13601-2	Isoform 2 of KRR1 small subunit processome component homolog OS=Homo sapiens GN=KRR1 - [KRR1_HUMAN]	0.236253	0.302082	0.801675	0.995475	36.7649	9.64209
P50281	Matrix metalloproteinase-14 OS=Homo sapiens GN=MMP14 PE=1 SV=3 - [MMP14_HUMAN]	0.236942	0.0627397	0.804282	0.106736	65.852	7.76709
Q14764	Major vault protein OS=Homo sapiens GN=MVP PE=1 SV=4 - [MVP_HUMAN]	0.237013	0.081429	0.804551	0.176134	99.2659	5.47803
Q96CW1-2	Isoform 2 of AP-2 complex subunit mu OS=Homo sapiens GN=AP2M1 - [AP2M1_HUMAN]	0.237746	0.142897	0.807326	0.40438	49.3579	9.53955
Q15599-2	Isoform 2 of Na(+)/H(+) exchange regulatory cofactor NHE-RF2 OS=Homo sapiens GN=SLC9A3R2 - [NHRF2_HUMAN]	0.238759	0.149832	0.811161	0.430133	36.1314	8.20654
O15120	1-acyl-sn-glycerol-3-phosphate acyltransferase beta OS=Homo sapiens GN=AGPAT2 PE=1 SV=1 - [PLCB_HUMAN]	0.23984	0.16462	0.815254	0.485044	30.8941	9.01221
O15260-2	Isoform 2 of Surfeit locus protein 4 OS=Homo sapiens GN=SURF4 - [SURF4_HUMAN]	0.240169	0.0723	0.816496	0.142235	17.9581	6.04932
Q9H0W8	Protein SMG9 OS=Homo sapiens GN=SMG9 PE=1 SV=1 - [SMG9_HUMAN]	0.240312	0.0877956	0.817039	0.199774	57.6141	7.00537
O43852	Calumenin OS=Homo sapiens GN=CALU PE=1 SV=2 - [CALU_HUMAN]	0.240508	0.195755	0.817778	0.600654	37.0835	4.64014
H0YLF3	Beta-2-microglobulin form pI 5.3 (Fragment) OS=Homo sapiens GN=B2M PE=1 SV=1 - [H0YLF3_HUMAN]	0.240753	0.408827	0.818708	1.39184	8.49315	5.14795
P07099	Epoxide hydrolase 1 OS=Homo sapiens GN=EPHX1 PE=1 SV=1 - [HYEP_HUMAN]	0.243277	0.19024	0.828262	0.580177	52.915	7.25439
Q6P2Q9	Pre-mRNA-processing-splicing factor 8 OS=Homo sapiens GN=PRPF8 PE=1 SV=2 - [PRP8_HUMAN]	0.244458	0.130097	0.83273	0.35685	273.427	8.83643
P07737	Profilin-1 OS=Homo sapiens GN=PFN1 PE=1 SV=2 - [PROF1_HUMAN]	0.244487	0.241988	0.832839	0.772329	15.0446	8.26514
Q14118	Dystroglycan OS=Homo sapiens GN=DAG1 PE=1 SV=2 - [DAG1_HUMAN]	0.244671	-0.0880587	0.833535	-0.453217	97.3807	8.55811
P52907	F-actin-capping protein subunit alpha-1 OS=Homo sapiens GN=CAPZA1 PE=1 SV=3 - [CAZA1_HUMAN]	0.244836	-0.17656	0.834163	-0.781844	32.9023	5.69385
K7EP46	Thimet oligopeptidase OS=Homo sapiens GN=THOP1 PE=1 SV=1 - [K7EP46_HUMAN]	0.24768	0.183884	0.844925	0.556574	65.0778	6.7417
O00148	ATP-dependent RNA helicase DDX39A OS=Homo sapiens GN=DDX39A PE=1 SV=2 - [DX39A_HUMAN]	0.251037	0.28144	0.857631	0.918825	49.098	5.68115
Q5JTV8	Torsin-1A-interacting protein 1 OS=Homo sapiens GN=TOR1AIP1 PE=1 SV=2 - [TOIP1_HUMAN]	0.252834	0.0395437	0.864434	0.020603	66.2083	8.17725
Q14108	Lysosome membrane protein 2 OS=Homo sapiens GN=SCARB2 PE=1 SV=2 - [SCRB2_HUMAN]	0.253525	0.0829986	0.86705	0.181962	54.2555	5.13525
Q5H909	Melanoma-associated antigen D2 OS=Homo sapiens GN=MAGED2 PE=1 SV=2 - [Q5H909_HUMAN]	0.253774	0.181451	0.867992	0.547541	63.1004	9.34912
P55072	Transitional endoplasmic reticulum ATPase OS=Homo sapiens GN=VCP PE=1 SV=4 - [TERA_HUMAN]	0.253966	0.111335	0.868717	0.287181	89.2657	5.26221
P09496-2	Isoform Non-brain of Clathrin light chain A OS=Homo sapiens GN=CLTA - [CLCA_HUMAN]	0.25453	0.0497795	0.870854	0.0586113	23.6474	4.52588
P08670	Vimentin OS=Homo sapiens GN=VIM PE=1 SV=4 - [VIME_HUMAN]	0.255583	0.127098	0.87484	0.345714	53.6191	5.12256
P02788-2	Isoform DeltaLf of Lactotransferrin OS=Homo sapiens GN=LTF - [TRFL_HUMAN]	0.256312	0.563491	0.877597	1.96615	73.1142	7.85498
P07305-2	Isoform 2 of Histone H1.0 OS=Homo sapiens GN=H1F0 - [H10_HUMAN]	0.258219	0.262893	0.884817	0.849954	19.1553	10.8286
H7BYN3	Transcription factor A, mitochondrial (Fragment) OS=Homo sapiens GN=TFAM PE=1 SV=1 - [H7BYN3_HUMAN]	0.259033	0.274839	0.887896	0.894313	25.6606	9.65674
Q04637-5	Isoform D of Eukaryotic translation initiation factor 4 gamma 1 OS=Homo sapiens GN=EIF4G1 - [IF4G1_HUMAN]	0.260589	0.286144	0.893787	0.936292	158.419	5.21143
P67870	Casein kinase II subunit beta OS=Homo sapiens GN=CSNK2B PE=1 SV=1 - [CSK2B_HUMAN]	0.261044	0.206325	0.895508	0.639905	24.926	5.5542
O75367-3	Isoform 3 of Core histone macro-H2A.1 OS=Homo sapiens GN=H2AFY - [H2AY_HUMAN]	0.261743	0.117987	0.898154	0.311882	39.4644	9.77393
Q9UHQ9	NADH-cytochrome b5 reductase 1 OS=Homo sapiens GN=CYB5R1 PE=1 SV=1 - [NB5R1_HUMAN]	0.261809	0.276754	0.898404	0.901424	34.0732	9.37842
H0YH87	Ataxin-2 (Fragment) OS=Homo sapiens GN=ATXN2 PE=1 SV=1 - [H0YH87_HUMAN]	0.261883	0.452332	0.898683	1.55339	98.0546	9.40771
J3QLI9	Small nuclear ribonucleoprotein Sm D1 OS=Homo sapiens GN=SNRPD1 PE=1 SV=1 - [J3QLI9_HUMAN]	0.262491	0.417654	0.900986	1.42462	8.38771	11.8394
P14625	Endoplasmin OS=Homo sapiens GN=HSP90B1 PE=1 SV=1 - [ENPL_HUMAN]	0.262846	0.19817	0.902329	0.609621	92.4113	4.84326
Q8IZP0-10	Isoform 10 of Abl interactor 1 OS=Homo sapiens GN=ABI1 - [ABI1_HUMAN]	0.263702	0.0792753	0.90557	0.168137	42.6413	6.03662
P11166	Solute carrier family 2, facilitated glucose transporter member 1 OS=Homo sapiens GN=SLC2A1 PE=1 SV=2 - [GTR1_HUMAN]	0.265114	0.30499	0.910912	1.00627	54.0485	8.71924
P11216	Glycogen phosphorylase, brain form OS=Homo sapiens GN=PYGB PE=1 SV=5 - [PYGB_HUMAN]	0.26782	0.308848	0.921153	1.0206	96.6345	6.85889
Q12907	Vesicular integral-membrane protein VIP36 OS=Homo sapiens GN=LMAN2 PE=1 SV=1 - [LMAN2_HUMAN]	0.268263	0.1378	0.922831	0.385452	40.2031	6.94678
B1AUU8	Epidermal growth factor receptor substrate 15 OS=Homo sapiens GN=EPS15 PE=1 SV=1 - [B1AUU8_HUMAN]	0.268581	0.175253	0.924035	0.524527	83.6028	4.70361
P11940-2	Isoform 2 of Polyadenylate-binding protein 1 OS=Homo sapiens GN=PABPC1 - [PABP1_HUMAN]	0.269073	0.315465	0.925896	1.04517	61.142	9.0708
Q09666	Neuroblast differentiation-associated protein AHNAK OS=Homo sapiens GN=AHNAK PE=1 SV=2 - [AHNK_HUMAN]	0.269418	0.188815	0.927202	0.574887	628.699	6.15088
J3QR09	Ribosomal protein L19 OS=Homo sapiens GN=RPL19 PE=1 SV=1 - [J3QR09_HUMAN]	0.269623	0.227443	0.92798	0.718318	23.1201	11.4731
P31151	Protein S100-A7 OS=Homo sapiens GN=S100A7 PE=1 SV=4 - [S10A7_HUMAN]	0.270314	0.687414	0.930596	2.42631	11.4636	6.771
P16435	NADPH--cytochrome P450 reductase OS=Homo sapiens GN=POR PE=1 SV=2 - [NCPR_HUMAN]	0.271115	0.251788	0.933626	0.808719	76.6413	5.57959
B4DKB2	Endothelin-converting enzyme 1 OS=Homo sapiens GN=ECE1 PE=1 SV=1 - [B4DKB2_HUMAN]	0.272175	0.168001	0.937639	0.497598	83.5204	5.73193
E5RHW4	Erlin-2 (Fragment) OS=Homo sapiens GN=ERLIN2 PE=1 SV=1 - [E5RHW4_HUMAN]	0.272305	0.0756511	0.938132	0.154679	37.7014	5.61768
Q96EC8	Protein YIPF6 OS=Homo sapiens GN=YIPF6 PE=1 SV=2 - [YIPF6_HUMAN]	0.272724	0.0183557	0.939717	-0.0580731	26.2387	5.64307
O43707	Alpha-actinin-4 OS=Homo sapiens GN=ACTN4 PE=1 SV=2 - [ACTN4_HUMAN]	0.273398	0.195625	0.942267	0.600172	104.788	5.43994
P50502	Hsc70-interacting protein OS=Homo sapiens GN=ST13 PE=1 SV=2 - [F10A1_HUMAN]	0.273821	0.209278	0.943867	0.650869	41.3055	5.2749
C9JEN3	Protein lifeguard 3 (Fragment) OS=Homo sapiens GN=TMBIM1 PE=1 SV=1 - [C9JEN3_HUMAN]	0.275491	0.324402	0.950189	1.07835	11.5274	6.52197
Q03519	Antigen peptide transporter 2 OS=Homo sapiens GN=TAP2 PE=1 SV=1 - [TAP2_HUMAN]	0.277658	0.0833519	0.958391	0.183274	75.6158	8.01611
P17096	High mobility group protein HMG-I/HMG-Y OS=Homo sapiens GN=HMGA1 PE=1 SV=3 - [HMGA1_HUMAN]	0.278523	0.373118	0.961664	1.25925	11.6691	10.3159
P62917	60S ribosomal protein L8 OS=Homo sapiens GN=RPL8 PE=1 SV=2 - [RL8_HUMAN]	0.278573	0.321974	0.961856	1.06934	28.0073	11.0337
Q9BPX5	Actin-related protein 2/3 complex subunit 5-like protein OS=Homo sapiens GN=ARPC5L PE=1 SV=1 - [ARP5L_HUMAN]	0.278685	0.257992	0.962279	0.831755	16.9308	6.59521
K7EIS0	Tubulin gamma chain (Fragment) OS=Homo sapiens GN=TUBG1 PE=3 SV=1 - [K7EIS0_HUMAN]	0.278747	0.128126	0.962512	0.34953	29.5686	4.90674
P23284	Peptidyl-prolyl cis-trans isomerase B OS=Homo sapiens GN=PPIB PE=1 SV=2 - [PPIB_HUMAN]	0.281239	0.443972	0.971945	1.52235	23.7275	9.40771
P26373	60S ribosomal protein L13 OS=Homo sapiens GN=RPL13 PE=1 SV=4 - [RL13_HUMAN]	0.281563	0.157031	0.973173	0.456864	24.2465	11.6489
Q6UN15-3	Isoform 3 of Pre-mRNA 3'-end-processing factor FIP1 OS=Homo sapiens GN=FIP1L1 - [FIP1_HUMAN]	0.283348	0.78899	0.979928	2.80348	58.3407	5.5542
Q14677	Clathrin interactor 1 OS=Homo sapiens GN=CLINT1 PE=1 SV=1 - [EPN4_HUMAN]	0.285578	0.228761	0.988366	0.723214	68.2158	6.41748
Q03252	Lamin-B2 OS=Homo sapiens GN=LMNB2 PE=1 SV=3 - [LMNB2_HUMAN]	0.286609	0.196624	0.992272	0.603882	67.6475	5.35107
B4DR67	Dolichyl-phosphate beta-glucosyltransferase OS=Homo sapiens GN=ALG5 PE=1 SV=1 - [B4DR67_HUMAN]	0.287024	0.057621	0.993841	0.0877286	25.3493	9.05615
P46776	60S ribosomal protein L27a OS=Homo sapiens GN=RPL27A PE=1 SV=2 - [RL27A_HUMAN]	0.287593	0.346136	0.995995	1.15906	16.551	11.0044
Q9BVP2-2	Isoform 2 of Guanine nucleotide-binding protein-like 3 OS=Homo sapiens GN=GNL3 - [GNL3_HUMAN]	0.288884	0.244689	1.00088	0.782361	60.5025	8.79248
P07355	Annexin A2 OS=Homo sapiens GN=ANXA2 PE=1 SV=2 - [ANXA2_HUMAN]	0.289485	0.29158	1.00316	0.956475	38.5798	7.75244
P62136	Serine/threonine-protein phosphatase PP1-alpha catalytic subunit OS=Homo sapiens GN=PPP1CA PE=1 SV=1 - [PP1A_HUMAN]	0.290231	0.283244	1.00598	0.925522	37.4878	6.32861
Q15397	Pumilio domain-containing protein KIAA0020 OS=Homo sapiens GN=KIAA0020 PE=1 SV=3 - [K0020_HUMAN]	0.290268	0.321668	1.00612	1.0682	73.5383	9.64209
P31431-2	Isoform 2 of Syndecan-4 OS=Homo sapiens GN=SDC4 - [SDC4_HUMAN]	0.290596	0.177182	1.00736	0.531689	16.5351	4.22119
P07437	Tubulin beta chain OS=Homo sapiens GN=TUBB PE=1 SV=2 - [TBB5_HUMAN]	0.291582	0.276262	1.01109	0.899597	49.639	4.89404
A6NKB8	Aminopeptidase B OS=Homo sapiens GN=RNPEP PE=1 SV=1 - [A6NKB8_HUMAN]	0.292726	0.168444	1.01542	0.499244	68.1253	6.01123
Q9BSJ8	Extended synaptotagmin-1 OS=Homo sapiens GN=ESYT1 PE=1 SV=1 - [ESYT1_HUMAN]	0.29282	0.123277	1.01578	0.331526	122.78	5.8335
P62081	40S ribosomal protein S7 OS=Homo sapiens GN=RPS7 PE=1 SV=1 - [RS7_HUMAN]	0.293263	0.229584	1.01746	0.726271	22.1133	10.0962
P62820	Ras-related protein Rab-1A OS=Homo sapiens GN=RAB1A PE=1 SV=3 - [RAB1A_HUMAN]	0.295384	0.397287	1.02548	1.34899	22.6634	6.21436
G3V3C7	DNA-(apurinic or apyrimidinic site) lyase (Fragment) OS=Homo sapiens GN=APEX1 PE=1 SV=1 - [G3V3C7_HUMAN]	0.295549	0.115566	1.02611	0.302893	19.0446	5.33838
Q6NZI2	Polymerase I and transcript release factor OS=Homo sapiens GN=PTRF PE=1 SV=1 - [PTRF_HUMAN]	0.296783	0.332335	1.03078	1.10781	43.4498	5.60498
E7EVX9	Receptor-type tyrosine-protein phosphatase mu OS=Homo sapiens GN=PTPRM PE=1 SV=1 - [E7EVX9_HUMAN]	0.297646	0.244295	1.03404	0.780896	140.09	6.80029
Q9Y3U8	60S ribosomal protein L36 OS=Homo sapiens GN=RPL36 PE=1 SV=3 - [RL36_HUMAN]	0.298769	0.187886	1.0383	0.571434	12.2459	11.5903
Q7Z7H5-3	Isoform 3 of Transmembrane emp24 domain-containing protein 4 OS=Homo sapiens GN=TMED4 - [TMED4_HUMAN]	0.300638	0.201167	1.04537	0.62075	20.7676	6.87354
Q9Y223-4	Isoform 4 of Bifunctional UDP-N-acetylglucosamine 2-epimerase/N-acetylmannosamine kinase OS=Homo sapiens GN=GNE - [GLCNE_HUMAN]	0.300711	0.109769	1.04565	0.281368	71.2319	6.81494
B4DJV2	Citrate synthase OS=Homo sapiens GN=CS PE=1 SV=1 - [B4DJV2_HUMAN]	0.303219	0.240539	1.05514	0.766947	50.3997	7.89893
F6RFD5	Destrin OS=Homo sapiens GN=DSTN PE=1 SV=1 - [F6RFD5_HUMAN]	0.303673	0.303233	1.05686	0.999749	15.3869	8.5874
F5GXS0	Complement C4-B OS=Homo sapiens GN=C4B PE=4 SV=1 - [F5GXS0_HUMAN]	0.3071	0.349667	1.06983	1.17217	187.552	7.32764
Q5QNZ2	ATP synthase F(0) complex subunit B1, mitochondrial OS=Homo sapiens GN=ATP5F1 PE=1 SV=1 - [Q5QNZ2_HUMAN]	0.307949	0.290012	1.07304	0.950655	22.2608	9.26123
P10599-2	Isoform 2 of Thioredoxin OS=Homo sapiens GN=TXN - [THIO_HUMAN]	0.30802	0.215877	1.07331	0.675374	9.44569	6.03662
B1ANR0	Poly(A) binding protein, cytoplasmic 4 (Inducible form), isoform CRA_e OS=Homo sapiens GN=PABPC4 PE=1 SV=1 - [B1ANR0_HUMAN]	0.308926	0.356706	1.07674	1.1983	67.9279	9.45166
P45880-2	Isoform 2 of Voltage-dependent anion-selective channel protein 2 OS=Homo sapiens GN=VDAC2 - [VDAC2_HUMAN]	0.31038	0.339511	1.08224	1.13446	30.393	7.1958
P14314-2	Isoform 2 of Glucosidase 2 subunit beta OS=Homo sapiens GN=PRKCSH - [GLU2B_HUMAN]	0.3121	0.315038	1.08875	1.04358	59.1407	4.42432
P30050	60S ribosomal protein L12 OS=Homo sapiens GN=RPL12 PE=1 SV=1 - [RL12_HUMAN]	0.312198	0.102069	1.08913	0.252777	17.8075	9.42236
Q6DD88	Atlastin-3 OS=Homo sapiens GN=ATL3 PE=1 SV=1 - [ATLA3_HUMAN]	0.314092	0.265783	1.09629	0.860685	60.5034	5.65576
Q13263-2	Isoform 2 of Transcription intermediary factor 1-beta OS=Homo sapiens GN=TRIM28 - [TIF1B_HUMAN]	0.314138	0.312332	1.09647	1.03353	79.4235	5.98584
Q9Y262	Eukaryotic translation initiation factor 3 subunit L OS=Homo sapiens GN=EIF3L PE=1 SV=1 - [EIF3L_HUMAN]	0.31503	0.240446	1.09984	0.766603	66.6844	6.34131
Q5T760	Serine/arginine-rich-splicing factor 11 (Fragment) OS=Homo sapiens GN=SRSF11 PE=1 SV=1 - [Q5T760_HUMAN]	0.315937	0.169188	1.10328	0.502006	42.2908	11.6489
Q15185-2	Isoform 2 of Prostaglandin E synthase 3 OS=Homo sapiens GN=PTGES3 - [TEBP_HUMAN]	0.316474	0.528984	1.10531	1.83802	14.8344	4.10693
Q8NBX0	Saccharopine dehydrogenase-like oxidoreductase OS=Homo sapiens GN=SCCPDH PE=1 SV=1 - [SCPDL_HUMAN]	0.31699	0.219527	1.10726	0.688926	47.1215	9.14404
P62753	40S ribosomal protein S6 OS=Homo sapiens GN=RPS6 PE=1 SV=1 - [RS6_HUMAN]	0.31702	0.299045	1.10737	0.984197	28.663	10.8433
O94886	CSC1-like protein 1 OS=Homo sapiens GN=TMEM63A PE=2 SV=3 - [CSCL1_HUMAN]	0.31918	0.21909	1.11555	0.687303	92.066	7.26904
Q03135	Caveolin-1 OS=Homo sapiens GN=CAV1 PE=1 SV=4 - [CAV1_HUMAN]	0.319684	0.31125	1.11746	1.02952	20.4585	6.02393
P15153	Ras-related C3 botulinum toxin substrate 2 OS=Homo sapiens GN=RAC2 PE=1 SV=1 - [RAC2_HUMAN]	0.320536	-0.779489	1.12068	-3.02067	21.4151	7.60596
O96008-2	Isoform 2 of Mitochondrial import receptor subunit TOM40 homolog OS=Homo sapiens GN=TOMM40 - [TOM40_HUMAN]	0.320981	0.420617	1.12237	1.43562	34.4193	7.23975
Q9H3N1	Thioredoxin-related transmembrane protein 1 OS=Homo sapiens GN=TMX1 PE=1 SV=1 - [TMX1_HUMAN]	0.321077	0.496293	1.12273	1.71663	31.7708	4.98291
Q9NXF1-2	Isoform 2 of Testis-expressed sequence 10 protein OS=Homo sapiens GN=TEX10 - [TEX10_HUMAN]	0.321358	0.224362	1.12379	0.70688	103.85	9.36377
O14879	Interferon-induced protein with tetratricopeptide repeats 3 OS=Homo sapiens GN=IFIT3 PE=1 SV=1 - [IFIT3_HUMAN]	0.322177	0.0712634	1.12689	0.138386	55.9495	5.19873
Q9UII4	E3 ISG15--protein ligase HERC5 OS=Homo sapiens GN=HERC5 PE=1 SV=2 - [HERC5_HUMAN]	0.324272	0.0452388	1.13482	0.0417504	116.777	7.6499
P47985	Cytochrome b-c1 complex subunit Rieske, mitochondrial OS=Homo sapiens GN=UQCRFS1 PE=1 SV=2 - [UCRI_HUMAN]	0.324484	0.484338	1.13563	1.67223	29.6494	8.32373
O43681	ATPase ASNA1 OS=Homo sapiens GN=ASNA1 PE=1 SV=2 - [ASNA_HUMAN]	0.325039	0.253795	1.13773	0.816171	38.7674	4.90674
P05109	Protein S100-A8 OS=Homo sapiens GN=S100A8 PE=1 SV=1 - [S10A8_HUMAN]	0.325436	0.993721	1.13923	3.5637	10.8276	7.03467
Q9Y376	Calcium-binding protein 39 OS=Homo sapiens GN=CAB39 PE=1 SV=1 - [CAB39_HUMAN]	0.326795	0.32985	1.14437	1.09858	39.8437	6.88818
Q9Y2T2	AP-3 complex subunit mu-1 OS=Homo sapiens GN=AP3M1 PE=1 SV=1 - [AP3M1_HUMAN]	0.327727	0.386964	1.1479	1.31066	46.9093	6.93213
E5RI99	60S ribosomal protein L30 (Fragment) OS=Homo sapiens GN=RPL30 PE=1 SV=1 - [E5RI99_HUMAN]	0.328685	0.683439	1.15153	2.41155	12.6476	9.5542
Q16629-3	Isoform 3 of Serine/arginine-rich splicing factor 7 OS=Homo sapiens GN=SRSF7 - [SRSF7_HUMAN]	0.330036	0.276875	1.15664	0.901875	15.2475	9.62744
P55145	Mesencephalic astrocyte-derived neurotrophic factor OS=Homo sapiens GN=MANF PE=1 SV=3 - [MANF_HUMAN]	0.330627	0.383718	1.15888	1.29861	20.6868	8.68994
B4DJ45	TAR DNA-binding protein 43 OS=Homo sapiens GN=TARDBP PE=1 SV=1 - [B4DJ45_HUMAN]	0.330945	0.327863	1.16008	1.0912	31.7878	8.07471
Q8IWX8	Calcium homeostasis endoplasmic reticulum protein OS=Homo sapiens GN=CHERP PE=1 SV=3 - [CHERP_HUMAN]	0.331453	-0.00675222	1.162	-0.151305	103.637	9.0415
Q5VW32-2	Isoform 2 of BRO1 domain-containing protein BROX OS=Homo sapiens GN=BROX - [BROX_HUMAN]	0.332514	0.499242	1.16602	1.72758	42.8448	7.6499
Q99459	Cell division cycle 5-like protein OS=Homo sapiens GN=CDC5L PE=1 SV=2 - [CDC5L_HUMAN]	0.333797	0.486963	1.17087	1.68198	92.1937	8.17725
Q13185	Chromobox protein homolog 3 OS=Homo sapiens GN=CBX3 PE=1 SV=4 - [CBX3_HUMAN]	0.336225	0.548279	1.18006	1.90967	20.7984	5.32568
Q8TCG1-2	Isoform 2 of Protein CIP2A OS=Homo sapiens GN=KIAA1524 - [CIP2A_HUMAN]	0.336804	0.310497	1.18226	1.02672	84.5255	6.48096
Q9BZE4	Nucleolar GTP-binding protein 1 OS=Homo sapiens GN=GTPBP4 PE=1 SV=3 - [NOG1_HUMAN]	0.337219	0.304533	1.18383	1.00458	73.9178	9.49561
K7EJC1	26S proteasome non-ATPase regulatory subunit 8 OS=Homo sapiens GN=PSMD8 PE=1 SV=1 - [K7EJC1_HUMAN]	0.34135	0.254231	1.19946	0.817789	19.7682	6.93213
P27797	Calreticulin OS=Homo sapiens GN=CALR PE=1 SV=1 - [CALR_HUMAN]	0.341487	0.427104	1.19998	1.45971	48.1118	4.43701
P62854	40S ribosomal protein S26 OS=Homo sapiens GN=RPS26 PE=1 SV=3 - [RS26_HUMAN]	0.341866	0.352676	1.20142	1.18334	13.0071	11.0044
P24468-3	Isoform 3 of COUP transcription factor 2 OS=Homo sapiens GN=NR2F2 - [COT2_HUMAN]	0.344345	0.267052	1.2108	0.865398	29.1438	6.40479
P06702	Protein S100-A9 OS=Homo sapiens GN=S100A9 PE=1 SV=1 - [S10A9_HUMAN]	0.34495	0.86912	1.21309	3.10103	13.2335	6.12549
Q9NTZ6	RNA-binding protein 12 OS=Homo sapiens GN=RBM12 PE=1 SV=1 - [RBM12_HUMAN]	0.345171	0.0185081	1.21392	-0.0575073	97.3334	8.63135
P61254	60S ribosomal protein L26 OS=Homo sapiens GN=RPL26 PE=1 SV=1 - [RL26_HUMAN]	0.34609	0.596128	1.2174	2.08734	17.2475	10.5503
P05455	Lupus La protein OS=Homo sapiens GN=SSB PE=1 SV=2 - [LA_HUMAN]	0.348546	0.311276	1.2267	1.02961	46.8082	7.12256
Q13641	Trophoblast glycoprotein OS=Homo sapiens GN=TPBG PE=1 SV=1 - [TPBG_HUMAN]	0.349984	0.285484	1.23214	0.933842	46.0028	6.82959
Q15084-3	Isoform 3 of Protein disulfide-isomerase A6 OS=Homo sapiens GN=PDIA6 - [PDIA6_HUMAN]	0.35549	0.287908	1.25298	0.942841	47.8081	5.08447
Q14644	Ras GTPase-activating protein 3 OS=Homo sapiens GN=RASA3 PE=1 SV=3 - [RASA3_HUMAN]	0.35609	0.324413	1.25525	1.07839	95.6382	7.15186
P11021	78 kDa glucose-regulated protein OS=Homo sapiens GN=HSPA5 PE=1 SV=2 - [GRP78_HUMAN]	0.363572	0.306537	1.28357	1.01202	72.2884	5.16064
Q12906-5	Isoform 5 of Interleukin enhancer-binding factor 3 OS=Homo sapiens GN=ILF3 - [ILF3_HUMAN]	0.366681	0.711731	1.29534	2.5166	74.5603	8.23584
P36578	60S ribosomal protein L4 OS=Homo sapiens GN=RPL4 PE=1 SV=5 - [RL4_HUMAN]	0.366729	0.390523	1.29552	1.32388	47.6674	11.063
P26641	Elongation factor 1-gamma OS=Homo sapiens GN=EEF1G PE=1 SV=3 - [EF1G_HUMAN]	0.368043	0.171122	1.3005	0.509185	50.0871	6.66846
P51793-2	Isoform 2 of H(+)/Cl(-) exchange transporter 4 OS=Homo sapiens GN=CLCN4 - [CLCN4_HUMAN]	0.368462	0.305831	1.30208	1.00939	74.2983	7.69385
P49756	RNA-binding protein 25 OS=Homo sapiens GN=RBM25 PE=1 SV=3 - [RBM25_HUMAN]	0.368471	0.45749	1.30211	1.57254	100.124	6.31592
B4E241	Serine/arginine-rich-splicing factor 3 OS=Homo sapiens GN=SFRS3 PE=1 SV=1 - [B4E241_HUMAN]	0.375964	0.594492	1.33047	2.08127	14.1942	10.0815
P60842	Eukaryotic initiation factor 4A-I OS=Homo sapiens GN=EIF4A1 PE=1 SV=1 - [IF4A1_HUMAN]	0.378076	0.186925	1.33847	0.567867	46.1246	5.47803
C9J3L8	Translocon-associated protein subunit alpha OS=Homo sapiens GN=SSR1 PE=1 SV=1 - [C9J3L8_HUMAN]	0.379064	0.161665	1.34221	0.474068	29.5548	4.29736
P62280	40S ribosomal protein S11 OS=Homo sapiens GN=RPS11 PE=1 SV=3 - [RS11_HUMAN]	0.379365	0.245592	1.34335	0.785712	18.419	10.3013
Q9NZN4	EH domain-containing protein 2 OS=Homo sapiens GN=EHD2 PE=1 SV=2 - [EHD2_HUMAN]	0.380961	0.278284	1.34939	0.907106	61.1227	6.45557
Q9Y5B9	FACT complex subunit SPT16 OS=Homo sapiens GN=SUPT16H PE=1 SV=1 - [SP16H_HUMAN]	0.382003	0.390669	1.35333	1.32442	119.838	5.65576
K7EK07	Histone H3 (Fragment) OS=Homo sapiens GN=H3F3B PE=1 SV=1 - [K7EK07_HUMAN]	0.382534	0.164259	1.35534	0.483704	14.9053	11.2974
P49257	Protein ERGIC-53 OS=Homo sapiens GN=LMAN1 PE=1 SV=2 - [LMAN1_HUMAN]	0.383796	0.148014	1.36012	0.423379	57.513	6.771
P50454	Serpin H1 OS=Homo sapiens GN=SERPINH1 PE=1 SV=2 - [SERPH_HUMAN]	0.384251	0.281802	1.36184	0.920168	46.4112	8.68994
P21796	Voltage-dependent anion-selective channel protein 1 OS=Homo sapiens GN=VDAC1 PE=1 SV=2 - [VDAC1_HUMAN]	0.384376	0.430653	1.36231	1.47289	30.7536	8.54346
P13010	X-ray repair cross-complementing protein 5 OS=Homo sapiens GN=XRCC5 PE=1 SV=3 - [XRCC5_HUMAN]	0.384481	0.440542	1.36271	1.50961	82.6523	5.80811
P42224-2	Isoform Beta of Signal transducer and activator of transcription 1-alpha/beta OS=Homo sapiens GN=STAT1 - [STAT1_HUMAN]	0.384637	0.0779069	1.3633	0.163055	82.9905	6.41748
O75400-2	Isoform 2 of Pre-mRNA-processing factor 40 homolog A OS=Homo sapiens GN=PRPF40A - [PR40A_HUMAN]	0.388861	0.451262	1.37929	1.54942	105.86	7.98682
P62851	40S ribosomal protein S25 OS=Homo sapiens GN=RPS25 PE=1 SV=1 - [RS25_HUMAN]	0.389109	1.27307	1.38023	4.60098	13.7337	10.1108
Q9Y277	Voltage-dependent anion-selective channel protein 3 OS=Homo sapiens GN=VDAC3 PE=1 SV=1 - [VDAC3_HUMAN]	0.38923	0.387525	1.38069	1.31274	30.6393	8.66064
P07237	Protein disulfide-isomerase OS=Homo sapiens GN=P4HB PE=1 SV=3 - [PDIA1_HUMAN]	0.389496	0.327339	1.38169	1.08926	57.0807	4.86865
K7ES31	Eukaryotic translation initiation factor 3 subunit K OS=Homo sapiens GN=EIF3K PE=1 SV=1 - [K7ES31_HUMAN]	0.391024	0.481182	1.38748	1.66052	15.8649	6.7417
F5GX77	tRNA methyltransferase 112 homolog OS=Homo sapiens GN=TRMT112 PE=1 SV=1 - [F5GX77_HUMAN]	0.394113	0.41986	1.39917	1.43281	11.9643	8.07471
Q658P3-3	Isoform 3 of Metalloreductase STEAP3 OS=Homo sapiens GN=STEAP3 - [STEA3_HUMAN]	0.396099	0.24563	1.40669	0.785853	54.4367	8.71924
P25398	40S ribosomal protein S12 OS=Homo sapiens GN=RPS12 PE=1 SV=3 - [RS12_HUMAN]	0.397434	0.00507523	1.41174	-0.107387	14.5055	7.21045
G3V2V8	Epididymal secretory protein E1 (Fragment) OS=Homo sapiens GN=NPC2 PE=1 SV=1 - [G3V2V8_HUMAN]	0.399407	0.0662372	1.41921	0.119723	13.0697	8.33838
H7C0E5	Zinc finger protein ZPR1 (Fragment) OS=Homo sapiens GN=ZPR1 PE=1 SV=1 - [H7C0E5_HUMAN]	0.399636	0.281232	1.42007	0.91805	42.6259	4.729
E7EM64	COP9 signalosome complex subunit 6 OS=Homo sapiens GN=COPS6 PE=1 SV=1 - [E7EM64_HUMAN]	0.40125	0.180424	1.42618	0.543729	36.0411	5.73193
P17480-2	Isoform UBF2 of Nucleolar transcription factor 1 OS=Homo sapiens GN=UBTF - [UBF1_HUMAN]	0.401947	0.408048	1.42882	1.38895	84.8838	5.5542
Q00610-2	Isoform 2 of Clathrin heavy chain 1 OS=Homo sapiens GN=CLTC - [CLH1_HUMAN]	0.403711	0.181518	1.4355	0.547789	187.771	5.69385
O15144	Actin-related protein 2/3 complex subunit 2 OS=Homo sapiens GN=ARPC2 PE=1 SV=1 - [ARPC2_HUMAN]	0.404335	0.375111	1.43786	1.26665	34.3115	7.35693
Q9NTJ5	Phosphatidylinositide phosphatase SAC1 OS=Homo sapiens GN=SACM1L PE=1 SV=2 - [SAC1_HUMAN]	0.404637	0.471437	1.439	1.62433	66.924	7.12256
Q9Y3E5	Peptidyl-tRNA hydrolase 2, mitochondrial OS=Homo sapiens GN=PTRH2 PE=1 SV=1 - [PTH2_HUMAN]	0.407572	0.426255	1.45011	1.45656	19.181	8.73389
Q9NP72	Ras-related protein Rab-18 OS=Homo sapiens GN=RAB18 PE=1 SV=1 - [RAB18_HUMAN]	0.409163	0.37669	1.45613	1.27251	22.9626	5.23682
P62906	60S ribosomal protein L10a OS=Homo sapiens GN=RPL10A PE=1 SV=2 - [RL10A_HUMAN]	0.409508	0.451159	1.45744	1.54904	24.8155	9.93506
P43034	Platelet-activating factor acetylhydrolase IB subunit alpha OS=Homo sapiens GN=PAFAH1B1 PE=1 SV=2 - [LIS1_HUMAN]	0.410212	0.388886	1.4601	1.3178	46.6082	7.37158
P09874	Poly [ADP-ribose] polymerase 1 OS=Homo sapiens GN=PARP1 PE=1 SV=4 - [PARP1_HUMAN]	0.410627	0.0423014	1.46167	0.0308432	113.012	8.88037
H7BXI1	Extended synaptotagmin-2 (Fragment) OS=Homo sapiens GN=ESYT2 PE=1 SV=1 - [H7BXI1_HUMAN]	0.41066	0.0138829	1.4618	-0.0746817	97.9487	8.57275
P09382	Galectin-1 OS=Homo sapiens GN=LGALS1 PE=1 SV=2 - [LEG1_HUMAN]	0.41099	0.359335	1.46305	1.20807	14.7062	5.50342
Q16706	Alpha-mannosidase 2 OS=Homo sapiens GN=MAN2A1 PE=1 SV=2 - [MA2A1_HUMAN]	0.411835	0.349536	1.46625	1.17168	131.057	7.57666
J3KNJ2	Eukaryotic translation initiation factor 3 subunit M (Fragment) OS=Homo sapiens GN=EIF3M PE=1 SV=1 - [J3KNJ2_HUMAN]	0.412083	0.575436	1.46718	2.01051	21.6785	7.76709
G3V1A4	Cofilin 1 (Non-muscle), isoform CRA_a OS=Homo sapiens GN=CFL1 PE=1 SV=1 - [G3V1A4_HUMAN]	0.418001	0.399667	1.48958	1.35783	16.8008	8.35303
Q13546	Receptor-interacting serine/threonine-protein kinase 1 OS=Homo sapiens GN=RIPK1 PE=1 SV=3 - [RIPK1_HUMAN]	0.418665	0.353486	1.4921	1.18635	75.8826	6.32861
E9PNW4	CD59 glycoprotein OS=Homo sapiens GN=CD59 PE=1 SV=1 - [E9PNW4_HUMAN]	0.419047	0.332548	1.49354	1.1086	11.9765	5.74463
Q14152	Eukaryotic translation initiation factor 3 subunit A OS=Homo sapiens GN=EIF3A PE=1 SV=1 - [EIF3A_HUMAN]	0.420362	0.166579	1.49852	0.492318	166.468	6.78564
O75691	Small subunit processome component 20 homolog OS=Homo sapiens GN=UTP20 PE=1 SV=3 - [UTP20_HUMAN]	0.421595	0.253616	1.50319	0.815506	318.182	7.38623
B8ZZU8	Transcription elongation factor B (SIII), polypeptide 2 (18kDa, elongin B), isoform CRA_b OS=Homo sapiens GN=TCEB2 PE=1 SV=1 - [B8ZZU8_HUMAN]	0.423535	0.33119	1.51053	1.10356	12.5193	4.97021
Q15102	Platelet-activating factor acetylhydrolase IB subunit gamma OS=Homo sapiens GN=PAFAH1B3 PE=1 SV=1 - [PA1B3_HUMAN]	0.42596	0.369548	1.51971	1.24599	25.7182	6.84424
P23396	40S ribosomal protein S3 OS=Homo sapiens GN=RPS3 PE=1 SV=2 - [RS3_HUMAN]	0.425974	0.147954	1.51976	0.423158	26.6714	9.65674
P36404	ADP-ribosylation factor-like protein 2 OS=Homo sapiens GN=ARL2 PE=1 SV=4 - [ARL2_HUMAN]	0.429009	0.284983	1.53125	0.931982	20.8649	6.34131
P09497-2	Isoform Non-brain of Clathrin light chain B OS=Homo sapiens GN=CLTB - [CLCB_HUMAN]	0.429129	0.308115	1.5317	1.01788	23.1671	4.69092
Q9BTE6	Alanyl-tRNA editing protein Aarsd1 OS=Homo sapiens GN=AARSD1 PE=1 SV=2 - [AASD1_HUMAN]	0.430412	0.324004	1.53656	1.07688	45.4513	6.41748
P46777	60S ribosomal protein L5 OS=Homo sapiens GN=RPL5 PE=1 SV=3 - [RL5_HUMAN]	0.430995	0.532437	1.53877	1.85084	34.3407	9.71533
P12236	ADP/ATP translocase 3 OS=Homo sapiens GN=SLC25A6 PE=1 SV=4 - [ADT3_HUMAN]	0.431858	0.477231	1.54203	1.64585	32.8452	9.74463
P20674	Cytochrome c oxidase subunit 5A, mitochondrial OS=Homo sapiens GN=COX5A PE=1 SV=2 - [COX5A_HUMAN]	0.433366	0.240112	1.54774	0.765365	16.7517	6.78564
O00505	Importin subunit alpha-4 OS=Homo sapiens GN=KPNA3 PE=1 SV=2 - [IMA4_HUMAN]	0.43488	0.476739	1.55347	1.64402	57.7748	4.94482
O75521-2	Isoform 2 of Enoyl-CoA delta isomerase 2, mitochondrial OS=Homo sapiens GN=ECI2 - [ECI2_HUMAN]	0.436349	0.257644	1.55903	0.830464	39.5844	8.646
Q15046	Lysine--tRNA ligase OS=Homo sapiens GN=KARS PE=1 SV=3 - [SYK_HUMAN]	0.437074	0.299983	1.56178	0.987678	68.0046	6.354
H7C3T4	Peroxiredoxin-4 (Fragment) OS=Homo sapiens GN=PRDX4 PE=1 SV=1 - [H7C3T4_HUMAN]	0.437086	0.295012	1.56182	0.969219	18.3133	6.18896
H0Y804	Aldo-keto reductase family 1 member C1 (Fragment) OS=Homo sapiens GN=AKR1C1 PE=4 SV=1 - [H0Y804_HUMAN]	0.437147	0.281797	1.56205	0.920152	28.1597	8.79248
P30044-2	Isoform Cytoplasmic+peroxisomal of Peroxiredoxin-5, mitochondrial OS=Homo sapiens GN=PRDX5 - [PRDX5_HUMAN]	0.438032	0.363896	1.5654	1.22501	17.02	7.23975
P62701	40S ribosomal protein S4, X isoform OS=Homo sapiens GN=RPS4X PE=1 SV=2 - [RS4X_HUMAN]	0.443496	0.599788	1.58608	2.10093	29.5791	10.1548
P19105	Myosin regulatory light chain 12A OS=Homo sapiens GN=MYL12A PE=1 SV=2 - [ML12A_HUMAN]	0.449581	0.557097	1.60911	1.94241	19.7815	4.80518
Q5QPL9	RNA-binding protein Raly (Fragment) OS=Homo sapiens GN=RALY PE=1 SV=1 - [Q5QPL9_HUMAN]	0.450156	0.73903	1.61129	2.61797	24.6503	10.4917
J3QQT2	60S ribosomal protein L17 (Fragment) OS=Homo sapiens GN=RPL17 PE=1 SV=1 - [J3QQT2_HUMAN]	0.450655	0.483137	1.61318	1.66778	19.7734	10.0376
Q9Y295	Developmentally-regulated GTP-binding protein 1 OS=Homo sapiens GN=DRG1 PE=1 SV=1 - [DRG1_HUMAN]	0.451101	0.5153	1.61487	1.7872	40.5168	8.89502
C9JXB8	60S ribosomal protein L24 OS=Homo sapiens GN=RPL24 PE=1 SV=1 - [C9JXB8_HUMAN]	0.455202	0.632097	1.63039	2.2209	14.3598	11.312
Q03113	Guanine nucleotide-binding protein subunit alpha-12 OS=Homo sapiens GN=GNA12 PE=1 SV=4 - [GNA12_HUMAN]	0.455542	0.408583	1.63168	1.39094	44.2514	9.83252
Q9C0E8-2	Isoform 2 of Protein lunapark OS=Homo sapiens GN=LNP - [LNP_HUMAN]	0.457293	0.251002	1.6383	0.805799	47.0649	5.021
Q12904	Aminoacyl tRNA synthase complex-interacting multifunctional protein 1 OS=Homo sapiens GN=AIMP1 PE=1 SV=2 - [AIMP1_HUMAN]	0.459217	0.365997	1.64559	1.23281	34.3311	8.42627
P55884	Eukaryotic translation initiation factor 3 subunit B OS=Homo sapiens GN=EIF3B PE=1 SV=3 - [EIF3B_HUMAN]	0.459711	0.359142	1.64745	1.20735	92.4238	4.99561
P62913-2	Isoform 2 of 60S ribosomal protein L11 OS=Homo sapiens GN=RPL11 - [RL11_HUMAN]	0.460618	0.362723	1.65089	1.22065	20.1116	9.59814
Q08945	FACT complex subunit SSRP1 OS=Homo sapiens GN=SSRP1 PE=1 SV=1 - [SSRP1_HUMAN]	0.461032	0.605816	1.65246	2.12331	81.0244	6.87354
P62266	40S ribosomal protein S23 OS=Homo sapiens GN=RPS23 PE=1 SV=3 - [RS23_HUMAN]	0.47243	0.382635	1.6956	1.29459	15.7977	10.4917
E7EPB3	60S ribosomal protein L14 OS=Homo sapiens GN=RPL14 PE=1 SV=1 - [E7EPB3_HUMAN]	0.474599	0.548016	1.7038	1.90869	14.5486	10.2134
C9JAZ1	Metaxin-2 (Fragment) OS=Homo sapiens GN=MTX2 PE=1 SV=1 - [C9JAZ1_HUMAN]	0.477988	0.36562	1.71663	1.23141	25.701	5.2749
P62424	60S ribosomal protein L7a OS=Homo sapiens GN=RPL7A PE=1 SV=2 - [RL7A_HUMAN]	0.479884	0.405966	1.72381	1.38122	29.977	10.6089
P09543-2	Isoform CNPI of 2',3'-cyclic-nucleotide 3'-phosphodiesterase OS=Homo sapiens GN=CNP - [CN37_HUMAN]	0.480216	0.457645	1.72507	1.57312	45.0703	8.52881
Q15269	Periodic tryptophan protein 2 homolog OS=Homo sapiens GN=PWP2 PE=1 SV=2 - [PWP2_HUMAN]	0.484079	0.30472	1.73969	1.00527	102.387	6.15088
B4DHN5	Syntenin-1 OS=Homo sapiens GN=SDCBP PE=1 SV=1 - [B4DHN5_HUMAN]	0.490069	0.76945	1.76236	2.73093	25.9514	6.63916
P31947-2	Isoform 2 of 14-3-3 protein sigma OS=Homo sapiens GN=SFN - [1433S_HUMAN]	0.490786	0.563803	1.76507	1.96731	24.321	4.81787
P48059	LIM and senescent cell antigen-like-containing domain protein 1 OS=Homo sapiens GN=LIMS1 PE=1 SV=4 - [LIMS1_HUMAN]	0.491998	0.756378	1.76966	2.68239	37.2258	8.04541
P40429	60S ribosomal protein L13a OS=Homo sapiens GN=RPL13A PE=1 SV=2 - [RL13A_HUMAN]	0.492444	0.321689	1.77135	1.06828	23.5624	10.9312
P05141	ADP/ATP translocase 2 OS=Homo sapiens GN=SLC25A5 PE=1 SV=7 - [ADT2_HUMAN]	0.493536	0.35564	1.77548	1.19435	32.8312	9.68604
Q15008	26S proteasome non-ATPase regulatory subunit 6 OS=Homo sapiens GN=PSMD6 PE=1 SV=1 - [PSMD6_HUMAN]	0.494656	0.27583	1.77972	0.897994	45.5023	5.61768
P18124	60S ribosomal protein L7 OS=Homo sapiens GN=RPL7 PE=1 SV=1 - [RL7_HUMAN]	0.497421	0.315928	1.79018	1.04689	29.2072	10.6528
Q9BTV4	Transmembrane protein 43 OS=Homo sapiens GN=TMEM43 PE=1 SV=1 - [TMM43_HUMAN]	0.500513	0.425395	1.80189	1.45337	44.8472	8.1333
Q15208	Serine/threonine-protein kinase 38 OS=Homo sapiens GN=STK38 PE=1 SV=1 - [STK38_HUMAN]	0.502972	0.488249	1.8112	1.68676	54.1554	7.15186
Q86WI1	Fibrocystin-L OS=Homo sapiens GN=PKHD1L1 PE=2 SV=2 - [PKHL1_HUMAN]	0.507763	0.487061	1.82933	1.68235	465.439	6.11279
X6R9L0	DnaJ homolog subfamily C member 3 OS=Homo sapiens GN=DNAJC3 PE=4 SV=1 - [X6R9L0_HUMAN]	0.512029	0.539369	1.84548	1.87658	51.8793	6.49365
P62269	40S ribosomal protein S18 OS=Homo sapiens GN=RPS18 PE=1 SV=3 - [RS18_HUMAN]	0.515051	0.223714	1.85691	0.704473	17.7079	10.9897
F8WCD0	E3 ubiquitin-protein ligase RNF149 OS=Homo sapiens GN=RNF149 PE=4 SV=1 - [F8WCD0_HUMAN]	0.517594	0.541498	1.86654	1.88448	43.0339	6.52197
B3KTI1	Alpha-amylase OS=Homo sapiens GN=AMY2B PE=2 SV=1 - [B3KTI1_HUMAN]	0.517747	0.619692	1.86712	2.17484	41.9945	8.14795
P05121-2	Isoform 2 of Plasminogen activator inhibitor 1 OS=Homo sapiens GN=SERPINE1 - [PAI1_HUMAN]	0.521535	0.782111	1.88146	2.77794	43.3762	7.1665
Q9NZ01	Very-long-chain enoyl-CoA reductase OS=Homo sapiens GN=TECR PE=1 SV=1 - [TECR_HUMAN]	0.522787	0.433122	1.88619	1.48206	36.0108	9.45166
Q9H8H2-4	Isoform 4 of Probable ATP-dependent RNA helicase DDX31 OS=Homo sapiens GN=DDX31 - [DDX31_HUMAN]	0.523849	0.343616	1.89022	1.1497	64.0967	9.87646
P24534	Elongation factor 1-beta OS=Homo sapiens GN=EEF1B2 PE=1 SV=3 - [EF1B_HUMAN]	0.524041	0.19937	1.89094	0.614077	24.7483	4.66553
P26447	Protein S100-A4 OS=Homo sapiens GN=S100A4 PE=1 SV=1 - [S10A4_HUMAN]	0.524995	0.613544	1.89455	2.15201	11.7207	6.11279
P39023	60S ribosomal protein L3 OS=Homo sapiens GN=RPL3 PE=1 SV=2 - [RL3_HUMAN]	0.531683	0.496495	1.91986	1.71738	46.0798	10.1841
Q9H2H9	Sodium-coupled neutral amino acid transporter 1 OS=Homo sapiens GN=SLC38A1 PE=1 SV=1 - [S38A1_HUMAN]	0.532457	0.446547	1.92279	1.53191	54.0122	7.02002
Q02878	60S ribosomal protein L6 OS=Homo sapiens GN=RPL6 PE=1 SV=3 - [RL6_HUMAN]	0.532632	0.598971	1.92346	2.0979	32.7076	10.5796
P27824	Calnexin OS=Homo sapiens GN=CANX PE=1 SV=2 - [CALX_HUMAN]	0.534546	0.31084	1.9307	1.02799	67.5259	4.60205
P08758	Annexin A5 OS=Homo sapiens GN=ANXA5 PE=1 SV=2 - [ANXA5_HUMAN]	0.535255	0.679575	1.93339	2.3972	35.9144	5.04639
Q6DKI1	60S ribosomal protein L7-like 1 OS=Homo sapiens GN=RPL7L1 PE=1 SV=1 - [RL7L_HUMAN]	0.535595	0.799395	1.93467	2.84212	28.6431	10.5063
P49207	60S ribosomal protein L34 OS=Homo sapiens GN=RPL34 PE=1 SV=3 - [RL34_HUMAN]	0.536719	0.569686	1.93893	1.98915	13.2845	11.4731
I3L397	Eukaryotic translation initiation factor 5A-1 (Fragment) OS=Homo sapiens GN=EIF5A PE=1 SV=2 - [I3L397_HUMAN]	0.539149	0.312202	1.94812	1.03305	16.0089	4.99561
P60903	Protein S100-A10 OS=Homo sapiens GN=S100A10 PE=1 SV=2 - [S10AA_HUMAN]	0.545922	0.429591	1.97376	1.46895	11.1955	7.37158
P04259	Keratin, type II cytoskeletal 6B OS=Homo sapiens GN=KRT6B PE=1 SV=5 - [K2C6B_HUMAN]	0.546399	-0.263506	1.97556	-1.10469	60.0303	8.00146
P48507	Glutamate--cysteine ligase regulatory subunit OS=Homo sapiens GN=GCLM PE=1 SV=1 - [GSH0_HUMAN]	0.547317	0.606831	1.97904	2.12708	30.7078	6.02393
P24844	Myosin regulatory light polypeptide 9 OS=Homo sapiens GN=MYL9 PE=1 SV=4 - [MYL9_HUMAN]	0.549	0.320537	1.98541	1.064	19.8144	4.91943
P62241	40S ribosomal protein S8 OS=Homo sapiens GN=RPS8 PE=1 SV=2 - [RS8_HUMAN]	0.555795	0.356044	2.01113	1.19585	24.1902	10.3159
Q9Y3B3-2	Isoform 2 of Transmembrane emp24 domain-containing protein 7 OS=Homo sapiens GN=TMED7 - [TMED7_HUMAN]	0.561862	0.563517	2.03409	1.96625	21.2194	6.20166
P02533	Keratin, type I cytoskeletal 14 OS=Homo sapiens GN=KRT14 PE=1 SV=4 - [K1C14_HUMAN]	0.562899	0.192822	2.03802	0.589765	51.5294	5.16064
A6NN80	Annexin OS=Homo sapiens GN=ANXA6 PE=1 SV=3 - [A6NN80_HUMAN]	0.564867	0.605141	2.04547	2.12081	75.2292	5.66846
P55263-3	Isoform 3 of Adenosine kinase OS=Homo sapiens GN=ADK - [ADK_HUMAN]	0.567642	0.462401	2.05597	1.59078	34.0624	6.72705
Q14520-2	Isoform 2 of Hyaluronan-binding protein 2 OS=Homo sapiens GN=HABP2 - [HABP2_HUMAN]	0.568854	0.77053	2.06056	2.73494	59.825	6.43018
P17931	Galectin-3 OS=Homo sapiens GN=LGALS3 PE=1 SV=5 - [LEG3_HUMAN]	0.56895	0.663044	2.06092	2.33582	26.1361	8.55811
P61353	60S ribosomal protein L27 OS=Homo sapiens GN=RPL27 PE=1 SV=2 - [RL27_HUMAN]	0.570352	0.778408	2.06623	2.76419	15.7877	10.5649
D3YTB1	60S ribosomal protein L32 (Fragment) OS=Homo sapiens GN=RPL32 PE=1 SV=1 - [D3YTB1_HUMAN]	0.57613	0.502004	2.0881	1.73784	15.6067	11.4438
B4DLW8	Probable ATP-dependent RNA helicase DDX5 OS=Homo sapiens GN=DDX5 PE=1 SV=1 - [B4DLW8_HUMAN]	0.579129	0.558145	2.09945	1.9463	60.5254	9.0708
P39019	40S ribosomal protein S19 OS=Homo sapiens GN=RPS19 PE=1 SV=2 - [RS19_HUMAN]	0.58299	0.274702	2.11406	0.893806	16.0505	10.3159
O75915	PRA1 family protein 3 OS=Homo sapiens GN=ARL6IP5 PE=1 SV=1 - [PRAF3_HUMAN]	0.583409	0.37543	2.11565	1.26783	21.6004	9.77393
B3KQC5	Endoplasmic reticulum mannosyl-oligosaccharide 1,2-alpha-mannosidase OS=Homo sapiens GN=MAN1B1 PE=2 SV=1 - [B3KQC5_HUMAN]	0.594103	0.446369	2.15612	1.53125	45.9985	6.63916
P62249	40S ribosomal protein S16 OS=Homo sapiens GN=RPS16 PE=1 SV=2 - [RS16_HUMAN]	0.594116	0.227479	2.15617	0.718453	16.435	10.2134
P54709	Sodium/potassium-transporting ATPase subunit beta-3 OS=Homo sapiens GN=ATP1B3 PE=1 SV=1 - [AT1B3_HUMAN]	0.595009	0.348981	2.15955	1.16962	31.4921	8.35303
Q96RS6-3	Isoform 3 of NudC domain-containing protein 1 OS=Homo sapiens GN=NUDCD1 - [NUDC1_HUMAN]	0.59664	0.316799	2.16573	1.05012	56.5783	5.10986
P60866	40S ribosomal protein S20 OS=Homo sapiens GN=RPS20 PE=1 SV=1 - [RS20_HUMAN]	0.608723	0.435032	2.21146	1.48915	13.3643	9.93506
P63244	Guanine nucleotide-binding protein subunit beta-2-like 1 OS=Homo sapiens GN=GNB2L1 PE=1 SV=3 - [GBLP_HUMAN]	0.615167	0.316849	2.23585	1.05031	35.0546	7.69385
Q9NR31	GTP-binding protein SAR1a OS=Homo sapiens GN=SAR1A PE=1 SV=1 - [SAR1A_HUMAN]	0.618587	0.346753	2.24879	1.16135	22.3525	6.68311
Q99805	Transmembrane 9 superfamily member 2 OS=Homo sapiens GN=TM9SF2 PE=1 SV=1 - [TM9S2_HUMAN]	0.62274	0.282393	2.26451	0.922363	75.7255	7.44482
P62330	ADP-ribosylation factor 6 OS=Homo sapiens GN=ARF6 PE=1 SV=2 - [ARF6_HUMAN]	0.622769	0.436939	2.26462	1.49623	20.0694	8.95361
O14929-2	Isoform B of Histone acetyltransferase type B catalytic subunit OS=Homo sapiens GN=HAT1 - [HAT1_HUMAN]	0.638367	0.66552	2.32366	2.34501	39.7609	5.92236
P62847-2	Isoform 2 of 40S ribosomal protein S24 OS=Homo sapiens GN=RPS24 - [RS24_HUMAN]	0.641806	0.797029	2.33668	2.83334	15.0592	10.8872
C9JYN0	Synaptophysin-like protein 1 OS=Homo sapiens GN=SYPL1 PE=1 SV=1 - [C9JYN0_HUMAN]	0.642351	0.573525	2.33874	2.00341	24.7677	7.13721
Q8TDN6	Ribosome biogenesis protein BRX1 homolog OS=Homo sapiens GN=BRIX1 PE=1 SV=2 - [BRX1_HUMAN]	0.643345	0.762641	2.3425	2.70564	41.3749	9.92041
Q10469	Alpha-1,6-mannosyl-glycoprotein 2-beta-N-acetylglucosaminyltransferase OS=Homo sapiens GN=MGAT2 PE=1 SV=1 - [MGAT2_HUMAN]	0.644248	0.6805	2.34592	2.40063	51.5173	8.76318
P46781	40S ribosomal protein S9 OS=Homo sapiens GN=RPS9 PE=1 SV=3 - [RS9_HUMAN]	0.658889	0.345932	2.40133	1.1583	22.5776	10.6528
Q04695	Keratin, type I cytoskeletal 17 OS=Homo sapiens GN=KRT17 PE=1 SV=2 - [K1C17_HUMAN]	0.660024	-0.0741239	2.40563	-0.401473	48.076	5.021
P13693	Translationally-controlled tumor protein OS=Homo sapiens GN=TPT1 PE=1 SV=1 - [TCTP_HUMAN]	0.669892	0.619568	2.44298	2.17438	19.5826	4.93213
E9PFT6	Hemoglobin subunit delta OS=Homo sapiens GN=HBD PE=1 SV=1 - [E9PFT6_HUMAN]	0.675896	0.906737	2.46571	3.24071	15.4099	7.91357
F8W7C6	60S ribosomal protein L10 OS=Homo sapiens GN=RPL10 PE=1 SV=1 - [F8W7C6_HUMAN]	0.692047	0.497436	2.52684	1.72087	18.5797	9.94971
D6RFH4	Cytochrome b5 type B OS=Homo sapiens GN=CYB5B PE=1 SV=1 - [D6RFH4_HUMAN]	0.693442	0.544653	2.53212	1.8962	14.8366	6.18896
P08779	Keratin, type I cytoskeletal 16 OS=Homo sapiens GN=KRT16 PE=1 SV=4 - [K1C16_HUMAN]	0.695057	-0.0777499	2.53823	-0.414937	51.2362	5.04639
Q9NY12-2	Isoform 2 of H/ACA ribonucleoprotein complex subunit 1 OS=Homo sapiens GN=GAR1 - [GAR1_HUMAN]	0.709106	1.09584	2.5914	3.94291	20.8214	10.4331
Q13243-3	Isoform SRP40-4 of Serine/arginine-rich splicing factor 5 OS=Homo sapiens GN=SRSF5 - [SRSF5_HUMAN]	0.738795	1.08045	2.70378	3.88573	30.8401	11.6636
P19623	Spermidine synthase OS=Homo sapiens GN=SRM PE=1 SV=1 - [SPEE_HUMAN]	0.749686	0.359427	2.745	1.20841	33.8027	5.49072
O75494-5	Isoform 5 of Serine/arginine-rich splicing factor 10 OS=Homo sapiens GN=SRSF10 - [SRS10_HUMAN]	0.75638	0.656874	2.77034	2.3129	20.1049	10.0522
Q9BXJ8-2	Isoform 2 of Transmembrane protein 120A OS=Homo sapiens GN=TMEM120A - [T120A_HUMAN]	0.763536	0.611104	2.79742	2.14295	35.893	8.42627
P49755	Transmembrane emp24 domain-containing protein 10 OS=Homo sapiens GN=TMED10 PE=1 SV=2 - [TMEDA_HUMAN]	0.76423	0.435563	2.80005	1.49112	24.96	7.44482
P62805	Histone H4 OS=Homo sapiens GN=HIST1H4A PE=1 SV=2 - [H4_HUMAN]	0.766129	0.458677	2.80723	1.57695	11.3604	11.356
P62277	40S ribosomal protein S13 OS=Homo sapiens GN=RPS13 PE=1 SV=2 - [RS13_HUMAN]	0.792507	0.362045	2.90707	1.21813	17.2117	10.5356
Q96KK5	Histone H2A type 1-H OS=Homo sapiens GN=HIST1H2AH PE=1 SV=3 - [H2A1H_HUMAN]	0.799749	0.571935	2.93449	1.99751	13.8978	10.8872
P62857	40S ribosomal protein S28 OS=Homo sapiens GN=RPS28 PE=1 SV=1 - [RS28_HUMAN]	0.803413	0.852189	2.94835	3.03816	7.8362	10.6968
Q13586-2	Isoform 2 of Stromal interaction molecule 1 OS=Homo sapiens GN=STIM1 - [STIM1_HUMAN]	0.804499	0.66744	2.95246	2.35214	62.0945	6.48096
E7EU96	Casein kinase II subunit alpha OS=Homo sapiens GN=CSNK2A1 PE=1 SV=1 - [E7EU96_HUMAN]	0.809225	0.574409	2.97035	2.00669	45.2819	7.94287
P02748	Complement component C9 OS=Homo sapiens GN=C9 PE=1 SV=2 - [CO9_HUMAN]	0.814172	1.20427	2.98908	4.34553	63.1327	5.59229
Q9NTI5-2	Isoform 2 of Sister chromatid cohesion protein PDS5 homolog B OS=Homo sapiens GN=PDS5B - [PDS5B_HUMAN]	0.815306	0.864355	2.99337	3.08333	158.18	8.5874
Q86V81	THO complex subunit 4 OS=Homo sapiens GN=ALYREF PE=1 SV=3 - [THOC4_HUMAN]	0.817177	1.33817	3.00045	4.84272	26.8716	11.1509
P05387	60S acidic ribosomal protein P2 OS=Homo sapiens GN=RPLP2 PE=1 SV=1 - [RLA2_HUMAN]	0.831128	0.604411	3.05325	2.1181	11.6578	4.53857
O60814	Histone H2B type 1-K OS=Homo sapiens GN=HIST1H2BK PE=1 SV=3 - [H2B1K_HUMAN]	0.840404	0.516383	3.08836	1.79122	13.8816	10.3159
P04792	Heat shock protein beta-1 OS=Homo sapiens GN=HSPB1 PE=1 SV=2 - [HSPB1_HUMAN]	0.841701	0.757198	3.09327	2.68543	22.7685	6.40479
H3BN98	Uncharacterized protein (Fragment) OS=Homo sapiens PE=4 SV=2 - [H3BN98_HUMAN]	0.857011	0.881574	3.15122	3.14727	27.1504	9.5542
P20742	Pregnancy zone protein OS=Homo sapiens GN=PZP PE=1 SV=4 - [PZP_HUMAN]	0.872245	0.775686	3.20888	2.75408	163.76	6.37939
P46778	60S ribosomal protein L21 OS=Homo sapiens GN=RPL21 PE=1 SV=2 - [RL21_HUMAN]	0.908287	0.757329	3.3453	2.68592	18.5531	10.4917
Q92538	Golgi-specific brefeldin A-resistance guanine nucleotide exchange factor 1 OS=Homo sapiens GN=GBF1 PE=1 SV=2 - [GBF1_HUMAN]	0.930863	1.02908	3.43075	3.69501	206.315	5.73193
P05161	Ubiquitin-like protein ISG15 OS=Homo sapiens GN=ISG15 PE=1 SV=5 - [ISG15_HUMAN]	0.939902	0.57766	3.46496	2.01876	17.8763	7.44482
Q8NF37	Lysophosphatidylcholine acyltransferase 1 OS=Homo sapiens GN=LPCAT1 PE=1 SV=2 - [PCAT1_HUMAN]	1.00991	0.380454	3.72994	1.28649	59.1134	6.02393
Q14690	Protein RRP5 homolog OS=Homo sapiens GN=PDCD11 PE=1 SV=3 - [RRP5_HUMAN]	1.02044	0.82151	3.76981	2.92424	208.57	8.86572
P02538	Keratin, type II cytoskeletal 6A OS=Homo sapiens GN=KRT6A PE=1 SV=3 - [K2C6A_HUMAN]	1.04567	0.25004	3.86529	0.80223	60.0083	8.00146
P06899	Histone H2B type 1-J OS=Homo sapiens GN=HIST1H2BJ PE=1 SV=3 - [H2B1J_HUMAN]	1.15266	0.69196	4.27024	2.44319	13.8956	10.3159
P11169	Solute carrier family 2, facilitated glucose transporter member 3 OS=Homo sapiens GN=SLC2A3 PE=1 SV=1 - [GTR3_HUMAN]	1.33563	1.29115	4.96277	4.66813	53.8893	7.1958
P04004	Vitronectin OS=Homo sapiens GN=VTN PE=1 SV=1 - [VTNC_HUMAN]	1.39196	1.35884	5.17599	4.91947	54.2712	5.79541
Q5TEC6	Histone H3 OS=Homo sapiens GN=HIST2H3PS2 PE=1 SV=1 - [Q5TEC6_HUMAN]	1.78489	1.42706	6.66321	5.17281	15.4206	11.2681
