# Supplementary material for: Phytoagent Deoxyelephantopin and Its Derivative Inhibit Triple Negative Breast Cancer Cell Activity through ROS-Mediated Exosomal Activity and Protein Functions
Source: Front Pharmacol. 2017 Jun 29;8:398. doi: 10.3389/fphar.2017.00398 (PMC5490438; doi:10.3389/fphar.2017.00398)
Supplement: Supplementary file 4 [file Table_4.XLS]

## Sheet: Table S4
Supplementary Table S4: Differentially expressed exosomal proteome in DET treatment
Accession	Description	Coverage (%)	Unique Peptides	Protein ratio	log2 protein ratio	Z-score	MW (kDa)	calc. pI
Q15323	Keratin, type I cuticular Ha1 OS=Homo sapiens GN=KRT31 PE=2 SV=3 - [K1H1_HUMAN]	24.04	3	0.485143	-1.04352	-4.04221	47.2071	4.88135
O43790	Keratin, type II cuticular Hb6 OS=Homo sapiens GN=KRT86 PE=1 SV=1 - [KRT86_HUMAN]	23.46	5	0.499701	-1.00086	-3.88076	53.4663	5.65576
Q9Y4K0	Lysyl oxidase homolog 2 OS=Homo sapiens GN=LOXL2 PE=1 SV=1 - [LOXL2_HUMAN]	6.07	4	0.505813	-0.983325	-3.81438	86.6683	6.37939
P02462-2	Isoform 2 of Collagen alpha-1(IV) chain OS=Homo sapiens GN=COL4A1 - [CO4A1_HUMAN]	1.82	2	0.536611	-0.898051	-3.49162	127.9	7.92822
Q08431	Lactadherin OS=Homo sapiens GN=MFGE8 PE=1 SV=2 - [MFGM_HUMAN]	31.27	10	0.539626	-0.889967	-3.46102	43.0955	8.14795
P20908	Collagen alpha-1(V) chain OS=Homo sapiens GN=COL5A1 PE=1 SV=3 - [CO5A1_HUMAN]	2.39	4	0.546548	-0.87158	-3.39143	183.447	5.05908
P98160	Basement membrane-specific heparan sulfate proteoglycan core protein OS=Homo sapiens GN=HSPG2 PE=1 SV=4 - [PGBM_HUMAN]	15.19	52	0.557914	-0.841886	-3.27904	468.532	6.50732
Q9NWQ8	Phosphoprotein associated with glycosphingolipid-enriched microdomains 1 OS=Homo sapiens GN=PAG1 PE=1 SV=2 - [PHAG1_HUMAN]	6.48	2	0.574775	-0.798932	-3.11646	46.9515	4.65283
O15230	Laminin subunit alpha-5 OS=Homo sapiens GN=LAMA5 PE=1 SV=8 - [LAMA5_HUMAN]	10.01	27	0.575585	-0.796898	-3.10876	399.479	7.02002
P39060-2	Isoform 3 of Collagen alpha-1(XVIII) chain OS=Homo sapiens GN=COL18A1 - [COIA1_HUMAN]	10.68	11	0.580649	-0.784262	-3.06093	135.677	6.46826
P14543-2	Isoform 2 of Nidogen-1 OS=Homo sapiens GN=NID1 - [NID1_HUMAN]	1.8	2	0.58082	-0.783837	-3.05933	121.941	5.46533
O00468-6	Isoform 6 of Agrin OS=Homo sapiens GN=AGRN - [AGRIN_HUMAN]	24.55	34	0.602955	-0.729877	-2.85509	214.706	6.40479
Q99715-4	Isoform 4 of Collagen alpha-1(XII) chain OS=Homo sapiens GN=COL12A1 - [COCA1_HUMAN]	4.85	13	0.611501	-0.709574	-2.77824	324.369	5.50342
P08572	Collagen alpha-2(IV) chain OS=Homo sapiens GN=COL4A2 PE=1 SV=4 - [CO4A2_HUMAN]	2.34	3	0.615369	-0.700477	-2.74381	167.449	8.66064
P11047	Laminin subunit gamma-1 OS=Homo sapiens GN=LAMC1 PE=1 SV=3 - [LAMC1_HUMAN]	14.67	19	0.627535	-0.672232	-2.6369	177.489	5.12256
Q96PD2	Discoidin, CUB and LCCL domain-containing protein 2 OS=Homo sapiens GN=DCBLD2 PE=1 SV=1 - [DCBD2_HUMAN]	3.23	2	0.631908	-0.662213	-2.59898	84.9808	7.1665
Q9GZM7-3	Isoform 3 of Tubulointerstitial nephritis antigen-like OS=Homo sapiens GN=TINAGL1 - [TINAL_HUMAN]	11.01	5	0.644048	-0.63476	-2.49508	48.7754	7.32764
Q92743	Serine protease HTRA1 OS=Homo sapiens GN=HTRA1 PE=1 SV=1 - [HTRA1_HUMAN]	7.92	4	0.662262	-0.594526	-2.34279	51.2546	7.82568
Q9ULF5	Zinc transporter ZIP10 OS=Homo sapiens GN=SLC39A10 PE=1 SV=2 - [S39AA_HUMAN]	2.05	2	0.670895	-0.57584	-2.27207	94.0727	6.75635
Q9C0H2-3	Isoform 3 of Protein tweety homolog 3 OS=Homo sapiens GN=TTYH3 - [TTYH3_HUMAN]	6.82	2	0.680694	-0.554922	-2.19289	38.4614	6.34131
O43854-2	Isoform 2 of EGF-like repeat and discoidin I-like domain-containing protein 3 OS=Homo sapiens GN=EDIL3 - [EDIL3_HUMAN]	34.68	15	0.682292	-0.551539	-2.18009	52.7136	7.78174
Q7Z794	Keratin, type II cytoskeletal 1b OS=Homo sapiens GN=KRT77 PE=2 SV=3 - [K2C1B_HUMAN]	11.94	4	0.683374	-0.549253	-2.17143	61.8635	5.98584
Q8IWE4	DCN1-like protein 3 OS=Homo sapiens GN=DCUN1D3 PE=1 SV=1 - [DCNL3_HUMAN]	11.84	3	0.69027	-0.534766	-2.1166	34.2696	5.12256
Q96CV9-3	Isoform 3 of Optineurin OS=Homo sapiens GN=OPTN - [OPTN_HUMAN]	5	2	0.690717	-0.533834	-2.11307	59.5222	5.30029
O95164	Ubiquitin-like protein 3 OS=Homo sapiens GN=UBL3 PE=1 SV=1 - [UBL3_HUMAN]	23.08	2	0.69611	-0.522612	-2.0706	13.1487	6.771
P36269-2	Isoform 2 of Gamma-glutamyltransferase 5 OS=Homo sapiens GN=GGT5 - [GGT5_HUMAN]	6.86	3	0.698074	-0.518548	-2.05522	58.9556	7.76709
P24043	Laminin subunit alpha-2 OS=Homo sapiens GN=LAMA2 PE=1 SV=4 - [LAMA2_HUMAN]	1.41	4	0.705468	-0.503348	-1.99769	343.684	6.40479
P60903	Protein S100-A10 OS=Homo sapiens GN=S100A10 PE=1 SV=2 - [S10AA_HUMAN]	17.53	3	1.45995	0.545922	1.97376	11.1955	7.37158
P04259	Keratin, type II cytoskeletal 6B OS=Homo sapiens GN=KRT6B PE=1 SV=5 - [K2C6B_HUMAN]	49.82	3	1.46044	0.546399	1.97556	60.0303	8.00146
P48507	Glutamate--cysteine ligase regulatory subunit OS=Homo sapiens GN=GCLM PE=1 SV=1 - [GSH0_HUMAN]	18.61	4	1.46137	0.547317	1.97904	30.7078	6.02393
P24844	Myosin regulatory light polypeptide 9 OS=Homo sapiens GN=MYL9 PE=1 SV=4 - [MYL9_HUMAN]	18.6	2	1.46307	0.549	1.98541	19.8144	4.91943
P62241	40S ribosomal protein S8 OS=Homo sapiens GN=RPS8 PE=1 SV=2 - [RS8_HUMAN]	45.67	11	1.46998	0.555795	2.01113	24.1902	10.3159
Q9Y3B3-2	Isoform 2 of Transmembrane emp24 domain-containing protein 7 OS=Homo sapiens GN=TMED7 - [TMED7_HUMAN]	11.7	2	1.47617	0.561862	2.03409	21.2194	6.20166
P02533	Keratin, type I cytoskeletal 14 OS=Homo sapiens GN=KRT14 PE=1 SV=4 - [K1C14_HUMAN]	60.17	8	1.47723	0.562899	2.03802	51.5294	5.16064
A6NN80	Annexin OS=Homo sapiens GN=ANXA6 PE=1 SV=3 - [A6NN80_HUMAN]	55.92	38	1.47925	0.564867	2.04547	75.2292	5.66846
P55263-3	Isoform 3 of Adenosine kinase OS=Homo sapiens GN=ADK - [ADK_HUMAN]	14.75	4	1.4821	0.567642	2.05597	34.0624	6.72705
Q14520-2	Isoform 2 of Hyaluronan-binding protein 2 OS=Homo sapiens GN=HABP2 - [HABP2_HUMAN]	6.55	4	1.48334	0.568854	2.06056	59.825	6.43018
P17931	Galectin-3 OS=Homo sapiens GN=LGALS3 PE=1 SV=5 - [LEG3_HUMAN]	14	3	1.48344	0.56895	2.06092	26.1361	8.55811
P61353	60S ribosomal protein L27 OS=Homo sapiens GN=RPL27 PE=1 SV=2 - [RL27_HUMAN]	27.94	4	1.48489	0.570352	2.06623	15.7877	10.5649
D3YTB1	60S ribosomal protein L32 (Fragment) OS=Homo sapiens GN=RPL32 PE=1 SV=1 - [D3YTB1_HUMAN]	39.1	6	1.49084	0.57613	2.0881	15.6067	11.4438
B4DLW8	Probable ATP-dependent RNA helicase DDX5 OS=Homo sapiens GN=DDX5 PE=1 SV=1 - [B4DLW8_HUMAN]	30.84	10	1.49395	0.579129	2.09945	60.5254	9.0708
P39019	40S ribosomal protein S19 OS=Homo sapiens GN=RPS19 PE=1 SV=2 - [RS19_HUMAN]	31.03	6	1.49795	0.58299	2.11406	16.0505	10.3159
O75915	PRA1 family protein 3 OS=Homo sapiens GN=ARL6IP5 PE=1 SV=1 - [PRAF3_HUMAN]	13.3	3	1.49839	0.583409	2.11565	21.6004	9.77393
B3KQC5	Endoplasmic reticulum mannosyl-oligosaccharide 1,2-alpha-mannosidase OS=Homo sapiens GN=MAN1B1 PE=2 SV=1 - [B3KQC5_HUMAN]	7.96	2	1.50953	0.594103	2.15612	45.9985	6.63916
P62249	40S ribosomal protein S16 OS=Homo sapiens GN=RPS16 PE=1 SV=2 - [RS16_HUMAN]	47.95	7	1.50955	0.594116	2.15617	16.435	10.2134
P54709	Sodium/potassium-transporting ATPase subunit beta-3 OS=Homo sapiens GN=ATP1B3 PE=1 SV=1 - [AT1B3_HUMAN]	29.03	8	1.51048	0.595009	2.15955	31.4921	8.35303
Q96RS6-3	Isoform 3 of NudC domain-containing protein 1 OS=Homo sapiens GN=NUDCD1 - [NUDC1_HUMAN]	3.63	2	1.51219	0.59664	2.16573	56.5783	5.10986
P60866	40S ribosomal protein S20 OS=Homo sapiens GN=RPS20 PE=1 SV=1 - [RS20_HUMAN]	22.69	3	1.52491	0.608723	2.21146	13.3643	9.93506
P63244	Guanine nucleotide-binding protein subunit beta-2-like 1 OS=Homo sapiens GN=GNB2L1 PE=1 SV=3 - [GBLP_HUMAN]	34.38	11	1.53174	0.615167	2.23585	35.0546	7.69385
Q9NR31	GTP-binding protein SAR1a OS=Homo sapiens GN=SAR1A PE=1 SV=1 - [SAR1A_HUMAN]	21.21	4	1.53537	0.618587	2.24879	22.3525	6.68311
Q99805	Transmembrane 9 superfamily member 2 OS=Homo sapiens GN=TM9SF2 PE=1 SV=1 - [TM9S2_HUMAN]	3.92	2	1.5398	0.62274	2.26451	75.7255	7.44482
P62330	ADP-ribosylation factor 6 OS=Homo sapiens GN=ARF6 PE=1 SV=2 - [ARF6_HUMAN]	33.14	4	1.53983	0.622769	2.26462	20.0694	8.95361
O14929-2	Isoform B of Histone acetyltransferase type B catalytic subunit OS=Homo sapiens GN=HAT1 - [HAT1_HUMAN]	5.39	2	1.55657	0.638367	2.32366	39.7609	5.92236
P62847-2	Isoform 2 of 40S ribosomal protein S24 OS=Homo sapiens GN=RPS24 - [RS24_HUMAN]	20	2	1.56028	0.641806	2.33668	15.0592	10.8872
C9JYN0	Synaptophysin-like protein 1 OS=Homo sapiens GN=SYPL1 PE=1 SV=1 - [C9JYN0_HUMAN]	11.61	2	1.56087	0.642351	2.33874	24.7677	7.13721
Q8TDN6	Ribosome biogenesis protein BRX1 homolog OS=Homo sapiens GN=BRIX1 PE=1 SV=2 - [BRX1_HUMAN]	10.76	4	1.56195	0.643345	2.3425	41.3749	9.92041
Q10469	Alpha-1,6-mannosyl-glycoprotein 2-beta-N-acetylglucosaminyltransferase OS=Homo sapiens GN=MGAT2 PE=1 SV=1 - [MGAT2_HUMAN]	4.47	2	1.56292	0.644248	2.34592	51.5173	8.76318
P46781	40S ribosomal protein S9 OS=Homo sapiens GN=RPS9 PE=1 SV=3 - [RS9_HUMAN]	32.47	9	1.57887	0.658889	2.40133	22.5776	10.6528
Q04695	Keratin, type I cytoskeletal 17 OS=Homo sapiens GN=KRT17 PE=1 SV=2 - [K1C17_HUMAN]	59.03	12	1.58011	0.660024	2.40563	48.076	5.021
P13693	Translationally-controlled tumor protein OS=Homo sapiens GN=TPT1 PE=1 SV=1 - [TCTP_HUMAN]	15.7	2	1.59095	0.669892	2.44298	19.5826	4.93213
E9PFT6	Hemoglobin subunit delta OS=Homo sapiens GN=HBD PE=1 SV=1 - [E9PFT6_HUMAN]	13.48	2	1.59759	0.675896	2.46571	15.4099	7.91357
F8W7C6	60S ribosomal protein L10 OS=Homo sapiens GN=RPL10 PE=1 SV=1 - [F8W7C6_HUMAN]	35.58	6	1.61557	0.692047	2.52684	18.5797	9.94971
D6RFH4	Cytochrome b5 type B OS=Homo sapiens GN=CYB5B PE=1 SV=1 - [D6RFH4_HUMAN]	16.03	2	1.61714	0.693442	2.53212	14.8366	6.18896
P08779	Keratin, type I cytoskeletal 16 OS=Homo sapiens GN=KRT16 PE=1 SV=4 - [K1C16_HUMAN]	55.18	13	1.61895	0.695057	2.53823	51.2362	5.04639
Q9NY12-2	Isoform 2 of H/ACA ribonucleoprotein complex subunit 1 OS=Homo sapiens GN=GAR1 - [GAR1_HUMAN]	14.07	4	1.63479	0.709106	2.5914	20.8214	10.4331
Q13243-3	Isoform SRP40-4 of Serine/arginine-rich splicing factor 5 OS=Homo sapiens GN=SRSF5 - [SRSF5_HUMAN]	13.75	3	1.66878	0.738795	2.70378	30.8401	11.6636
P19623	Spermidine synthase OS=Homo sapiens GN=SRM PE=1 SV=1 - [SPEE_HUMAN]	12.91	4	1.68143	0.749686	2.745	33.8027	5.49072
O75494-5	Isoform 5 of Serine/arginine-rich splicing factor 10 OS=Homo sapiens GN=SRSF10 - [SRS10_HUMAN]	13.94	3	1.68925	0.75638	2.77034	20.1049	10.0522
Q9BXJ8-2	Isoform 2 of Transmembrane protein 120A OS=Homo sapiens GN=TMEM120A - [T120A_HUMAN]	5.9	2	1.69765	0.763536	2.79742	35.893	8.42627
P49755	Transmembrane emp24 domain-containing protein 10 OS=Homo sapiens GN=TMED10 PE=1 SV=2 - [TMEDA_HUMAN]	17.81	4	1.69846	0.76423	2.80005	24.96	7.44482
P62805	Histone H4 OS=Homo sapiens GN=HIST1H4A PE=1 SV=2 - [H4_HUMAN]	62.14	11	1.7007	0.766129	2.80723	11.3604	11.356
P62277	40S ribosomal protein S13 OS=Homo sapiens GN=RPS13 PE=1 SV=2 - [RS13_HUMAN]	37.09	8	1.73208	0.792507	2.90707	17.2117	10.5356
Q96KK5	Histone H2A type 1-H OS=Homo sapiens GN=HIST1H2AH PE=1 SV=3 - [H2A1H_HUMAN]	32.81	2	1.7408	0.799749	2.93449	13.8978	10.8872
P62857	40S ribosomal protein S28 OS=Homo sapiens GN=RPS28 PE=1 SV=1 - [RS28_HUMAN]	30.43	2	1.74522	0.803413	2.94835	7.8362	10.6968
Q13586-2	Isoform 2 of Stromal interaction molecule 1 OS=Homo sapiens GN=STIM1 - [STIM1_HUMAN]	5.37	2	1.74654	0.804499	2.95246	62.0945	6.48096
E7EU96	Casein kinase II subunit alpha OS=Homo sapiens GN=CSNK2A1 PE=1 SV=1 - [E7EU96_HUMAN]	18.96	6	1.75227	0.809225	2.97035	45.2819	7.94287
P02748	Complement component C9 OS=Homo sapiens GN=C9 PE=1 SV=2 - [CO9_HUMAN]	3.76	2	1.75829	0.814172	2.98908	63.1327	5.59229
Q9NTI5-2	Isoform 2 of Sister chromatid cohesion protein PDS5 homolog B OS=Homo sapiens GN=PDS5B - [PDS5B_HUMAN]	3.81	4	1.75967	0.815306	2.99337	158.18	8.5874
Q86V81	THO complex subunit 4 OS=Homo sapiens GN=ALYREF PE=1 SV=3 - [THOC4_HUMAN]	8.17	2	1.76196	0.817177	3.00045	26.8716	11.1509
P05387	60S acidic ribosomal protein P2 OS=Homo sapiens GN=RPLP2 PE=1 SV=1 - [RLA2_HUMAN]	60	5	1.77908	0.831128	3.05325	11.6578	4.53857
O60814	Histone H2B type 1-K OS=Homo sapiens GN=HIST1H2BK PE=1 SV=3 - [H2B1K_HUMAN]	41.27	2	1.79055	0.840404	3.08836	13.8816	10.3159
P04792	Heat shock protein beta-1 OS=Homo sapiens GN=HSPB1 PE=1 SV=2 - [HSPB1_HUMAN]	41.95	9	1.79216	0.841701	3.09327	22.7685	6.40479
H3BN98	Uncharacterized protein (Fragment) OS=Homo sapiens PE=4 SV=2 - [H3BN98_HUMAN]	16.88	2	1.81128	0.857011	3.15122	27.1504	9.5542
P20742	Pregnancy zone protein OS=Homo sapiens GN=PZP PE=1 SV=4 - [PZP_HUMAN]	2.97	2	1.83051	0.872245	3.20888	163.76	6.37939
P46778	60S ribosomal protein L21 OS=Homo sapiens GN=RPL21 PE=1 SV=2 - [RL21_HUMAN]	25.62	4	1.87682	0.908287	3.3453	18.5531	10.4917
Q92538	Golgi-specific brefeldin A-resistance guanine nucleotide exchange factor 1 OS=Homo sapiens GN=GBF1 PE=1 SV=2 - [GBF1_HUMAN]	3.28	4	1.90642	0.930863	3.43075	206.315	5.73193
P05161	Ubiquitin-like protein ISG15 OS=Homo sapiens GN=ISG15 PE=1 SV=5 - [ISG15_HUMAN]	9.7	2	1.9184	0.939902	3.46496	17.8763	7.44482
Q8NF37	Lysophosphatidylcholine acyltransferase 1 OS=Homo sapiens GN=LPCAT1 PE=1 SV=2 - [PCAT1_HUMAN]	4.87	3	2.01379	1.00991	3.72994	59.1134	6.02393
Q14690	Protein RRP5 homolog OS=Homo sapiens GN=PDCD11 PE=1 SV=3 - [RRP5_HUMAN]	2.14	4	2.02854	1.02044	3.76981	208.57	8.86572
P02538	Keratin, type II cytoskeletal 6A OS=Homo sapiens GN=KRT6A PE=1 SV=3 - [K2C6A_HUMAN]	49.82	2	2.06433	1.04567	3.86529	60.0083	8.00146
P06899	Histone H2B type 1-J OS=Homo sapiens GN=HIST1H2BJ PE=1 SV=3 - [H2B1J_HUMAN]	41.27	2	2.22323	1.15266	4.27024	13.8956	10.3159
P11169	Solute carrier family 2, facilitated glucose transporter member 3 OS=Homo sapiens GN=SLC2A3 PE=1 SV=1 - [GTR3_HUMAN]	4.44	2	2.52385	1.33563	4.96277	53.8893	7.1958
P04004	Vitronectin OS=Homo sapiens GN=VTN PE=1 SV=1 - [VTNC_HUMAN]	11.92	4	2.62435	1.39196	5.17599	54.2712	5.79541
Q5TEC6	Histone H3 OS=Homo sapiens GN=HIST2H3PS2 PE=1 SV=1 - [Q5TEC6_HUMAN]	29.41	2	3.44593	1.78489	6.66321	15.4206	11.2681
