# Supplementary material for: Phytoagent Deoxyelephantopin and Its Derivative Inhibit Triple Negative Breast Cancer Cell Activity through ROS-Mediated Exosomal Activity and Protein Functions
Source: Front Pharmacol. 2017 Jun 29;8:398. doi: 10.3389/fphar.2017.00398 (PMC5490438; doi:10.3389/fphar.2017.00398)
Supplement: Supplementary file 5 [file Table_5.XLS]

## Sheet: Table S5
Supplementary Table S5: Differentially expressed exosomal proteome in DETD-35 treatment
Accession	Description	Coverage (%)	Unique Peptides	Protein ratio	log2 protein ratio	Z-score	MW (kDa)	calc. pI
Q15323	Keratin, type I cuticular Ha1 OS=Homo sapiens GN=KRT31 PE=2 SV=3 - [K1H1_HUMAN]	24.04	3	0.417153	-1.26135	-4.80995	47.2071	4.88135
Q9Y4K0	Lysyl oxidase homolog 2 OS=Homo sapiens GN=LOXL2 PE=1 SV=1 - [LOXL2_HUMAN]	6.07	4	0.468683	-1.09332	-4.18599	86.6683	6.37939
P02462-2	Isoform 2 of Collagen alpha-1(IV) chain OS=Homo sapiens GN=COL4A1 - [CO4A1_HUMAN]	1.82	2	0.483487	-1.04845	-4.01939	127.9	7.92822
O15230	Laminin subunit alpha-5 OS=Homo sapiens GN=LAMA5 PE=1 SV=8 - [LAMA5_HUMAN]	10.01	27	0.52222	-0.937271	-3.60655	399.479	7.02002
O43790	Keratin, type II cuticular Hb6 OS=Homo sapiens GN=KRT86 PE=1 SV=1 - [KRT86_HUMAN]	23.46	5	0.523256	-0.934412	-3.59594	53.4663	5.65576
P98160	Basement membrane-specific heparan sulfate proteoglycan core protein OS=Homo sapiens GN=HSPG2 PE=1 SV=4 - [PGBM_HUMAN]	15.19	52	0.555345	-0.848543	-3.27708	468.532	6.50732
O00468-6	Isoform 6 of Agrin OS=Homo sapiens GN=AGRN - [AGRIN_HUMAN]	24.55	34	0.557475	-0.84302	-3.25658	214.706	6.40479
Q9NWQ8	Phosphoprotein associated with glycosphingolipid-enriched microdomains 1 OS=Homo sapiens GN=PAG1 PE=1 SV=2 - [PHAG1_HUMAN]	6.48	2	0.559198	-0.838569	-3.24005	46.9515	4.65283
P20908	Collagen alpha-1(V) chain OS=Homo sapiens GN=COL5A1 PE=1 SV=3 - [CO5A1_HUMAN]	2.39	4	0.579868	-0.786204	-3.04561	183.447	5.05908
P15153	Ras-related C3 botulinum toxin substrate 2 OS=Homo sapiens GN=RAC2 PE=1 SV=1 - [RAC2_HUMAN]	33.85	3	0.582573	-0.779489	-3.02067	21.4151	7.60596
P39060-2	Isoform 3 of Collagen alpha-1(XVIII) chain OS=Homo sapiens GN=COL18A1 - [COIA1_HUMAN]	10.68	11	0.602736	-0.730402	-2.8384	135.677	6.46826
P08572	Collagen alpha-2(IV) chain OS=Homo sapiens GN=COL4A2 PE=1 SV=4 - [CO4A2_HUMAN]	2.34	3	0.63832	-0.647648	-2.53111	167.449	8.66064
Q08431	Lactadherin OS=Homo sapiens GN=MFGE8 PE=1 SV=2 - [MFGM_HUMAN]	31.27	10	0.642122	-0.639081	-2.4993	43.0955	8.14795
P36269-2	Isoform 2 of Gamma-glutamyltransferase 5 OS=Homo sapiens GN=GGT5 - [GGT5_HUMAN]	6.86	3	0.642433	-0.638382	-2.4967	58.9556	7.76709
Q99715-4	Isoform 4 of Collagen alpha-1(XII) chain OS=Homo sapiens GN=COL12A1 - [COCA1_HUMAN]	4.85	13	0.647215	-0.627682	-2.45697	324.369	5.50342
P11047	Laminin subunit gamma-1 OS=Homo sapiens GN=LAMC1 PE=1 SV=3 - [LAMC1_HUMAN]	14.67	19	0.650706	-0.619923	-2.42816	177.489	5.12256
Q8N4C8-5	Isoform 5 of Misshapen-like kinase 1 OS=Homo sapiens GN=MINK1 - [MINK1_HUMAN]	3.53	2	0.652517	-0.615914	-2.41327	143.548	7.12256
E9PKT8	Nucleosome assembly protein 1-like 4 (Fragment) OS=Homo sapiens GN=NAP1L4 PE=1 SV=1 - [E9PKT8_HUMAN]	18.34	2	0.653816	-0.613042	-2.40261	19.1445	5.03369
Q96PD2	Discoidin, CUB and LCCL domain-containing protein 2 OS=Homo sapiens GN=DCBLD2 PE=1 SV=1 - [DCBD2_HUMAN]	3.23	2	0.658715	-0.602275	-2.36263	84.9808	7.1665
Q92743	Serine protease HTRA1 OS=Homo sapiens GN=HTRA1 PE=1 SV=1 - [HTRA1_HUMAN]	7.92	4	0.660808	-0.597696	-2.34563	51.2546	7.82568
Q9GZM7-3	Isoform 3 of Tubulointerstitial nephritis antigen-like OS=Homo sapiens GN=TINAGL1 - [TINAL_HUMAN]	11.01	5	0.681031	-0.554208	-2.18415	48.7754	7.32764
B7Z1N3	GPI transamidase component PIG-T OS=Homo sapiens GN=PIGT PE=1 SV=1 - [B7Z1N3_HUMAN]	5.06	2	0.684396	-0.547096	-2.15774	36.0296	7.84033
Q9UHR4	Brain-specific angiogenesis inhibitor 1-associated protein 2-like protein 1 OS=Homo sapiens GN=BAIAP2L1 PE=1 SV=2 - [BI2L1_HUMAN]	8.81	3	0.693906	-0.527188	-2.08381	56.8471	8.67529
J3KP22	Receptor-type tyrosine-protein phosphatase OS=Homo sapiens GN=PTPRA PE=1 SV=1 - [J3KP22_HUMAN]	4.86	2	0.696118	-0.522597	-2.06677	75.8382	7.72314
P14543-2	Isoform 2 of Nidogen-1 OS=Homo sapiens GN=NID1 - [NID1_HUMAN]	1.8	2	0.700111	-0.514344	-2.03612	121.941	5.46533
Q8NCG7-2	Isoform 2 of Sn1-specific diacylglycerol lipase beta OS=Homo sapiens GN=DAGLB - [DGLB_HUMAN]	8.95	3	0.701754	-0.510963	-2.02357	43.1639	6.82959
Q9UNE7-2	Isoform 2 of E3 ubiquitin-protein ligase CHIP OS=Homo sapiens GN=STUB1 - [CHIP_HUMAN]	19.48	4	0.706346	-0.501553	-1.98863	27.0502	5.19873
Q01973	Tyrosine-protein kinase transmembrane receptor ROR1 OS=Homo sapiens GN=ROR1 PE=1 SV=2 - [ROR1_HUMAN]	10.46	8	0.706519	-0.501199	-1.98731	104.215	7.1665
P02788-2	Isoform DeltaLf of Lactotransferrin OS=Homo sapiens GN=LTF - [TRFL_HUMAN]	3.15	2	1.47784	0.563491	1.96615	73.1142	7.85498
Q9Y3B3-2	Isoform 2 of Transmembrane emp24 domain-containing protein 7 OS=Homo sapiens GN=TMED7 - [TMED7_HUMAN]	11.7	2	1.47787	0.563517	1.96625	21.2194	6.20166
P31947-2	Isoform 2 of 14-3-3 protein sigma OS=Homo sapiens GN=SFN - [1433S_HUMAN]	22.69	2	1.47816	0.563803	1.96731	24.321	4.81787
P19338	Nucleolin OS=Homo sapiens GN=NCL PE=1 SV=3 - [NUCL_HUMAN]	16.62	15	1.48335	0.568857	1.98608	76.5684	4.70361
P49207	60S ribosomal protein L34 OS=Homo sapiens GN=RPL34 PE=1 SV=3 - [RL34_HUMAN]	21.37	4	1.4842	0.569686	1.98915	13.2845	11.4731
Q96KK5	Histone H2A type 1-H OS=Homo sapiens GN=HIST1H2AH PE=1 SV=3 - [H2A1H_HUMAN]	32.81	2	1.48652	0.571935	1.99751	13.8978	10.8872
C9JYN0	Synaptophysin-like protein 1 OS=Homo sapiens GN=SYPL1 PE=1 SV=1 - [C9JYN0_HUMAN]	11.61	2	1.48815	0.573525	2.00341	24.7677	7.13721
E7EU96	Casein kinase II subunit alpha OS=Homo sapiens GN=CSNK2A1 PE=1 SV=1 - [E7EU96_HUMAN]	18.96	6	1.48907	0.574409	2.00669	45.2819	7.94287
J3KNJ2	Eukaryotic translation initiation factor 3 subunit M (Fragment) OS=Homo sapiens GN=EIF3M PE=1 SV=1 - [J3KNJ2_HUMAN]	9.95	2	1.49013	0.575436	2.01051	21.6785	7.76709
P05161	Ubiquitin-like protein ISG15 OS=Homo sapiens GN=ISG15 PE=1 SV=5 - [ISG15_HUMAN]	9.7	2	1.49243	0.57766	2.01876	17.8763	7.44482
P07585	Decorin OS=Homo sapiens GN=DCN PE=1 SV=1 - [PGS2_HUMAN]	8.36	3	1.50101	0.585931	2.04948	39.7218	8.54346
B4E241	Serine/arginine-rich-splicing factor 3 OS=Homo sapiens GN=SFRS3 PE=1 SV=1 - [B4E241_HUMAN]	41.94	6	1.50994	0.594492	2.08127	14.1942	10.0815
P61254	60S ribosomal protein L26 OS=Homo sapiens GN=RPL26 PE=1 SV=1 - [RL26_HUMAN]	37.24	8	1.51165	0.596128	2.08734	17.2475	10.5503
Q02878	60S ribosomal protein L6 OS=Homo sapiens GN=RPL6 PE=1 SV=3 - [RL6_HUMAN]	36.46	13	1.51464	0.598971	2.0979	32.7076	10.5796
P62701	40S ribosomal protein S4, X isoform OS=Homo sapiens GN=RPS4X PE=1 SV=2 - [RS4X_HUMAN]	41.83	13	1.51549	0.599788	2.10093	29.5791	10.1548
P67809	Nuclease-sensitive element-binding protein 1 OS=Homo sapiens GN=YBX1 PE=1 SV=3 - [YBOX1_HUMAN]	36.11	6	1.51951	0.603604	2.1151	35.9027	9.87646
P05387	60S acidic ribosomal protein P2 OS=Homo sapiens GN=RPLP2 PE=1 SV=1 - [RLA2_HUMAN]	60	5	1.52036	0.604411	2.1181	11.6578	4.53857
A6NN80	Annexin OS=Homo sapiens GN=ANXA6 PE=1 SV=3 - [A6NN80_HUMAN]	55.92	38	1.52113	0.605141	2.12081	75.2292	5.66846
Q08945	FACT complex subunit SSRP1 OS=Homo sapiens GN=SSRP1 PE=1 SV=1 - [SSRP1_HUMAN]	8.89	7	1.52184	0.605816	2.12331	81.0244	6.87354
P48507	Glutamate--cysteine ligase regulatory subunit OS=Homo sapiens GN=GCLM PE=1 SV=1 - [GSH0_HUMAN]	18.61	4	1.52291	0.606831	2.12708	30.7078	6.02393
Q9BXJ8-2	Isoform 2 of Transmembrane protein 120A OS=Homo sapiens GN=TMEM120A - [T120A_HUMAN]	5.9	2	1.52743	0.611104	2.14295	35.893	8.42627
P26447	Protein S100-A4 OS=Homo sapiens GN=S100A4 PE=1 SV=1 - [S10A4_HUMAN]	36.63	5	1.53001	0.613544	2.15201	11.7207	6.11279
P13693	Translationally-controlled tumor protein OS=Homo sapiens GN=TPT1 PE=1 SV=1 - [TCTP_HUMAN]	15.7	2	1.53641	0.619568	2.17438	19.5826	4.93213
B3KTI1	Alpha-amylase OS=Homo sapiens GN=AMY2B PE=2 SV=1 - [B3KTI1_HUMAN]	5.95	2	1.53655	0.619692	2.17484	41.9945	8.14795
C9JXB8	60S ribosomal protein L24 OS=Homo sapiens GN=RPL24 PE=1 SV=1 - [C9JXB8_HUMAN]	41.32	6	1.54982	0.632097	2.2209	14.3598	11.312
P35659	Protein DEK OS=Homo sapiens GN=DEK PE=1 SV=1 - [DEK_HUMAN]	20	9	1.56368	0.64495	2.26863	42.6479	8.55811
O75494-5	Isoform 5 of Serine/arginine-rich splicing factor 10 OS=Homo sapiens GN=SRSF10 - [SRS10_HUMAN]	13.94	3	1.57666	0.656874	2.3129	20.1049	10.0522
Q00839-2	Isoform Short of Heterogeneous nuclear ribonucleoprotein U OS=Homo sapiens GN=HNRNPU - [HNRPU_HUMAN]	20.22	17	1.58234	0.662063	2.33217	88.9242	5.78271
P17931	Galectin-3 OS=Homo sapiens GN=LGALS3 PE=1 SV=5 - [LEG3_HUMAN]	14	3	1.58342	0.663044	2.33582	26.1361	8.55811
B4DJP7	Small nuclear ribonucleoprotein Sm D3 OS=Homo sapiens GN=SNRPD3 PE=1 SV=1 - [B4DJP7_HUMAN]	33.33	3	1.5846	0.664117	2.3398	13.2829	8.90967
O14929-2	Isoform B of Histone acetyltransferase type B catalytic subunit OS=Homo sapiens GN=HAT1 - [HAT1_HUMAN]	5.39	2	1.58614	0.66552	2.34501	39.7609	5.92236
Q13586-2	Isoform 2 of Stromal interaction molecule 1 OS=Homo sapiens GN=STIM1 - [STIM1_HUMAN]	5.37	2	1.58825	0.66744	2.35214	62.0945	6.48096
P08758	Annexin A5 OS=Homo sapiens GN=ANXA5 PE=1 SV=2 - [ANXA5_HUMAN]	33.44	11	1.60167	0.679575	2.3972	35.9144	5.04639
Q10469	Alpha-1,6-mannosyl-glycoprotein 2-beta-N-acetylglucosaminyltransferase OS=Homo sapiens GN=MGAT2 PE=1 SV=1 - [MGAT2_HUMAN]	4.47	2	1.6027	0.6805	2.40063	51.5173	8.76318
E5RI99	60S ribosomal protein L30 (Fragment) OS=Homo sapiens GN=RPL30 PE=1 SV=1 - [E5RI99_HUMAN]	21.05	3	1.60596	0.683439	2.41155	12.6476	9.5542
P31151	Protein S100-A7 OS=Homo sapiens GN=S100A7 PE=1 SV=4 - [S10A7_HUMAN]	22.77	2	1.61039	0.687414	2.42631	11.4636	6.771
P06899	Histone H2B type 1-J OS=Homo sapiens GN=HIST1H2BJ PE=1 SV=3 - [H2B1J_HUMAN]	41.27	2	1.61548	0.69196	2.44319	13.8956	10.3159
Q12906-5	Isoform 5 of Interleukin enhancer-binding factor 3 OS=Homo sapiens GN=ILF3 - [ILF3_HUMAN]	15.94	10	1.63777	0.711731	2.5166	74.5603	8.23584
Q5QPL9	RNA-binding protein Raly (Fragment) OS=Homo sapiens GN=RALY PE=1 SV=1 - [Q5QPL9_HUMAN]	31.65	9	1.66905	0.73903	2.61797	24.6503	10.4917
O43390	Heterogeneous nuclear ribonucleoprotein R OS=Homo sapiens GN=HNRNPR PE=1 SV=1 - [HNRPR_HUMAN]	29.23	12	1.68276	0.750829	2.66178	70.8993	8.1333
P48059	LIM and senescent cell antigen-like-containing domain protein 1 OS=Homo sapiens GN=LIMS1 PE=1 SV=4 - [LIMS1_HUMAN]	18.77	5	1.68924	0.756378	2.68239	37.2258	8.04541
P04792	Heat shock protein beta-1 OS=Homo sapiens GN=HSPB1 PE=1 SV=2 - [HSPB1_HUMAN]	41.95	9	1.6902	0.757198	2.68543	22.7685	6.40479
P46778	60S ribosomal protein L21 OS=Homo sapiens GN=RPL21 PE=1 SV=2 - [RL21_HUMAN]	25.62	4	1.69036	0.757329	2.68592	18.5531	10.4917
Q8TDN6	Ribosome biogenesis protein BRX1 homolog OS=Homo sapiens GN=BRIX1 PE=1 SV=2 - [BRX1_HUMAN]	10.76	4	1.69659	0.762641	2.70564	41.3749	9.92041
B4DHN5	Syntenin-1 OS=Homo sapiens GN=SDCBP PE=1 SV=1 - [B4DHN5_HUMAN]	7.95	2	1.70462	0.76945	2.73093	25.9514	6.63916
Q14520-2	Isoform 2 of Hyaluronan-binding protein 2 OS=Homo sapiens GN=HABP2 - [HABP2_HUMAN]	6.55	4	1.7059	0.77053	2.73494	59.825	6.43018
P20742	Pregnancy zone protein OS=Homo sapiens GN=PZP PE=1 SV=4 - [PZP_HUMAN]	2.97	2	1.712	0.775686	2.75408	163.76	6.37939
P61353	60S ribosomal protein L27 OS=Homo sapiens GN=RPL27 PE=1 SV=2 - [RL27_HUMAN]	27.94	4	1.71524	0.778408	2.76419	15.7877	10.5649
P05121-2	Isoform 2 of Plasminogen activator inhibitor 1 OS=Homo sapiens GN=SERPINE1 - [PAI1_HUMAN]	6.2	2	1.71965	0.782111	2.77794	43.3762	7.1665
Q6UN15-3	Isoform 3 of Pre-mRNA 3'-end-processing factor FIP1 OS=Homo sapiens GN=FIP1L1 - [FIP1_HUMAN]	8.27	3	1.72786	0.78899	2.80348	58.3407	5.5542
P62847-2	Isoform 2 of 40S ribosomal protein S24 OS=Homo sapiens GN=RPS24 - [RS24_HUMAN]	20	2	1.73752	0.797029	2.83334	15.0592	10.8872
Q6DKI1	60S ribosomal protein L7-like 1 OS=Homo sapiens GN=RPL7L1 PE=1 SV=1 - [RL7L_HUMAN]	15.85	4	1.74037	0.799395	2.84212	28.6431	10.5063
P53999	Activated RNA polymerase II transcriptional coactivator p15 OS=Homo sapiens GN=SUB1 PE=1 SV=3 - [TCP4_HUMAN]	37.8	5	1.75504	0.8115	2.88707	14.3864	9.59814
Q14690	Protein RRP5 homolog OS=Homo sapiens GN=PDCD11 PE=1 SV=3 - [RRP5_HUMAN]	2.14	4	1.76726	0.82151	2.92424	208.57	8.86572
O60506-4	Isoform 4 of Heterogeneous nuclear ribonucleoprotein Q OS=Homo sapiens GN=SYNCRIP - [HNRPQ_HUMAN]	20.11	5	1.78561	0.836413	2.97958	58.6993	7.56201
P62857	40S ribosomal protein S28 OS=Homo sapiens GN=RPS28 PE=1 SV=1 - [RS28_HUMAN]	30.43	2	1.80524	0.852189	3.03816	7.8362	10.6968
Q9NTI5-2	Isoform 2 of Sister chromatid cohesion protein PDS5 homolog B OS=Homo sapiens GN=PDS5B - [PDS5B_HUMAN]	3.81	4	1.82053	0.864355	3.08333	158.18	8.5874
P06702	Protein S100-A9 OS=Homo sapiens GN=S100A9 PE=1 SV=1 - [S10A9_HUMAN]	30.7	3	1.82655	0.86912	3.10103	13.2335	6.12549
H3BN98	Uncharacterized protein (Fragment) OS=Homo sapiens PE=4 SV=2 - [H3BN98_HUMAN]	16.88	2	1.84238	0.881574	3.14727	27.1504	9.5542
E9PFT6	Hemoglobin subunit delta OS=Homo sapiens GN=HBD PE=1 SV=1 - [E9PFT6_HUMAN]	13.48	2	1.8748	0.906737	3.24071	15.4099	7.91357
P05109	Protein S100-A8 OS=Homo sapiens GN=S100A8 PE=1 SV=1 - [S10A8_HUMAN]	19.35	2	1.99131	0.993721	3.5637	10.8276	7.03467
P62750	60S ribosomal protein L23a OS=Homo sapiens GN=RPL23A PE=1 SV=1 - [RL23A_HUMAN]	41.67	11	2.01445	1.01039	3.62559	17.6841	10.4478
Q92538	Golgi-specific brefeldin A-resistance guanine nucleotide exchange factor 1 OS=Homo sapiens GN=GBF1 PE=1 SV=2 - [GBF1_HUMAN]	3.28	4	2.04073	1.02908	3.69501	206.315	5.73193
Q13243-3	Isoform SRP40-4 of Serine/arginine-rich splicing factor 5 OS=Homo sapiens GN=SRSF5 - [SRSF5_HUMAN]	13.75	3	2.11469	1.08045	3.88573	30.8401	11.6636
Q9NY12-2	Isoform 2 of H/ACA ribonucleoprotein complex subunit 1 OS=Homo sapiens GN=GAR1 - [GAR1_HUMAN]	14.07	4	2.13738	1.09584	3.94291	20.8214	10.4331
P02748	Complement component C9 OS=Homo sapiens GN=C9 PE=1 SV=2 - [CO9_HUMAN]	3.76	2	2.30421	1.20427	4.34553	63.1327	5.59229
P62851	40S ribosomal protein S25 OS=Homo sapiens GN=RPS25 PE=1 SV=1 - [RS25_HUMAN]	28	4	2.41675	1.27307	4.60098	13.7337	10.1108
P11169	Solute carrier family 2, facilitated glucose transporter member 3 OS=Homo sapiens GN=SLC2A3 PE=1 SV=1 - [GTR3_HUMAN]	4.44	2	2.44723	1.29115	4.66813	53.8893	7.1958
Q86V81	THO complex subunit 4 OS=Homo sapiens GN=ALYREF PE=1 SV=3 - [THOC4_HUMAN]	8.17	2	2.5283	1.33817	4.84272	26.8716	11.1509
P04004	Vitronectin OS=Homo sapiens GN=VTN PE=1 SV=1 - [VTNC_HUMAN]	11.92	4	2.56478	1.35884	4.91947	54.2712	5.79541
Q5TEC6	Histone H3 OS=Homo sapiens GN=HIST2H3PS2 PE=1 SV=1 - [Q5TEC6_HUMAN]	29.41	2	2.68899	1.42706	5.17281	15.4206	11.2681
