# Supplementary material for: Phytoagent Deoxyelephantopin and Its Derivative Inhibit Triple Negative Breast Cancer Cell Activity through ROS-Mediated Exosomal Activity and Protein Functions
Source: Front Pharmacol. 2017 Jun 29;8:398. doi: 10.3389/fphar.2017.00398 (PMC5490438; doi:10.3389/fphar.2017.00398)
Supplement: Supplementary file 6 [file Table_6.XLS]

## Sheet: Table S6
Supplementary Table S6: Ingenuity toxicity list analysis of DET responsive exosomal proteome
Ingenuity Toxicity Lists	-log(p-value)	Ratio	Molecules
Hepatic Fibrosis	6.7	0.0693	NID1,COL4A1,VTN,COL4A2,HSPG2,LGALS3,COL5A1
Recovery from Ischemic Acute Renal Failure (Rat)	2.83	0.143	COL4A1,LGALS3
Acute Renal Failure Panel (Rat)	1.57	0.0323	LGALS3,COL18A1
Irreversible Glomerulonephritis Biomarker Panel (Rat)	1.28	0.0769	LAMC1
Long-term Renal Injury Anti-oxidative Response Panel (Rat)	1.14	0.0556	GCLM
Genes associated with Chronic Allograft Nephropathy (Human)	1.08	0.0476	COL4A1
LXR/RXR Activation	1.04	0.0163	VTN,C9
Decreases Transmembrane Potential of Mitochondria and Mitochondrial Membrane	1.03	0.0161	HSPB1,COL4A2
FXR/RXR Activation	1.02	0.0159	VTN,C9
Renal Proximal Tubule Toxicity Biomarker Panel (Rat)	0.977	0.037	HSPB1
Positive Acute Phase Response Proteins	0.934	0.0333	C9
Persistent Renal Ischemia-Reperfusion Injury (Mouse)	0.934	0.0333	HSPB1
Increases Liver Hepatitis	0.685	0.0179	LGALS3
Oxidative Stress	0.678	0.0175	GCLM
VDR/RXR Activation	0.56	0.0128	CSNK2A1
Cardiac Hypertrophy	0.541	0.00661	ADK,S100A10,MYL9
Liver Necrosis/Cell Death	0.466	0.0068	LGALS3,ARF6
Aryl Hydrocarbon Receptor Signaling	0.317	0.00629	HSPB1
RAR Activation	0.264	0.00526	CSNK2A1
Liver Proliferation	0.211	0.00435	LGALS3
