# Supplementary material for: Phytoagent Deoxyelephantopin and Its Derivative Inhibit Triple Negative Breast Cancer Cell Activity through ROS-Mediated Exosomal Activity and Protein Functions
Source: Front Pharmacol. 2017 Jun 29;8:398. doi: 10.3389/fphar.2017.00398 (PMC5490438; doi:10.3389/fphar.2017.00398)
Supplement: Supplementary file 7 [file Table_7.XLS]

## Sheet: Table S7
Supplementary Table S7: Ingenuity toxicity list analysis of DETD-35 responsive exosomal proteome
Ingenuity Toxicity Lists	-log(p-value)	Ratio	Molecules
Hepatic Fibrosis	7.82	0.0792	NID1,COL4A1,VTN,COL4A2,DCN,HSPG2,LGALS3,COL5A1
Recovery from Ischemic Acute Renal Failure (Rat)	4.54	0.214	COL4A1,LGALS3,S100A4
Oxidative Stress	2.69	0.0526	S100A9,S100A7,GCLM
Acute Renal Failure Panel (Rat)	2.59	0.0484	SFN,LGALS3,COL18A1
Positive Acute Phase Response Proteins	2.11	0.0667	C9,SERPINE1
Renal Necrosis/Cell Death	2.05	0.0132	HSPB1,VTN,HNRNPU,SSRP1,ANXA5,DCN,STUB1
LXR/RXR Activation	1.77	0.0244	S100A8,VTN,C9
Increases Liver Hepatitis	1.6	0.0357	LGALS3,SERPINE1
Increases Renal Proliferation	1.58	0.0207	BAIAP2L1,NCL,SDCBP
Primary Glomerulonephritis Biomarker Panel (Human)	1.32	0.0909	SERPINE1
Irreversible Glomerulonephritis Biomarker Panel (Rat)	1.25	0.0769	LAMC1
Long-term Renal Injury Anti-oxidative Response Panel (Rat)	1.12	0.0556	GCLM
Genes associated with Chronic Allograft Nephropathy (Human)	1.05	0.0476	COL4A1
Decreases Transmembrane Potential of Mitochondria and Mitochondrial Membrane	0.984	0.0161	HSPB1,COL4A2
FXR/RXR Activation	0.973	0.0159	VTN,C9
Renal Proximal Tubule Toxicity Biomarker Panel (Rat)	0.949	0.037	HSPB1
Persistent Renal Ischemia-Reperfusion Injury (Mouse)	0.906	0.0333	HSPB1
Liver Necrosis/Cell Death	0.854	0.0102	NCL,LGALS3,SERPINE1
Cell Cycle: G2/M DNA Damage Checkpoint Regulation	0.688	0.0192	SFN
Increases Renal Nephritis	0.673	0.0185	YBX1
Cardiac Fibrosis	0.651	0.0099	SERPINE1,LIMS1
VDR/RXR Activation	0.535	0.0128	CSNK2A1
Increases Renal Damage	0.521	0.0123	YBX1
TGF-β Signaling	0.484	0.0111	SERPINE1
Cardiac Necrosis/Cell Death	0.458	0.00717	HSPB1,NCL
p53 Signaling	0.408	0.00893	SFN
Increases Liver Damage	0.394	0.00855	SERPINE1
Aryl Hydrocarbon Receptor Signaling	0.296	0.00629	HSPB1
RAR Activation	0.245	0.00526	CSNK2A1
